# Supplementary material for: Microglia-Derived Extracellular Vesicles Enhance Oligodendrocyte Maturation by Transcriptionally Regulating Mitochondrial Molecular Pathways
Source: Cell Mol Neurobiol. 2025 Oct 21;45:89. doi: 10.1007/s10571-025-01612-7 (PMC12540241; doi:10.1007/s10571-025-01612-7)
Supplement: Supplementary file 1 — Supplementary file1 (XLSX 319 KB) [file 10571_2025_1612_MOESM1_ESM.xlsx]

## Sheet: i-EVs vs CTRL
DEG list
i-EVs vs CTRL
ID	i-EVs Avg (log2)	CTRL Avg (log2)	Fold Change	P-val	FDR P-val	Gene Symbol	Description	Group
TC0M00000028.mm.1	19,44	18,6	1,79	2,85E-07	0,0188	mt-Te	mitochondrially encoded tRNA glutamic acid [Source:MGI Symbol;Acc:MGI:102488]	tRNA
TC1800000243.mm.1	11,02	11,67	-1,57	1,51E-06	0,0333	Polr2d	polymerase (RNA) II (DNA directed) polypeptide D	Coding
TC0200003548.mm.1	13,76	14,69	-1,9	5,42E-06	0,0341	Gm13502	predicted gene 13502	Pseudogene
TC0300002360.mm.1	9,48	10,18	-1,63	5,33E-06	0,0341	Hax1	HCLS1 associated X-1; HCLS1 associated X-1 (Hax1), mRNA.	Multiple_Complex
TC0400002687.mm.1	11,95	12,81	-1,81	9,82E-06	0,0341	Gm12513	predicted gene 12513 [Source:MGI Symbol;Acc:MGI:3649753]	Multiple_Complex
TC0500000352.mm.1	10,26	11,22	-1,94	7,89E-06	0,0341	Rpl35a-ps5	ribosomal protein L35A, pseudogene 5	Pseudogene
TC0600000555.mm.1	8,21	9,14	-1,9	5,10E-06	0,0341	Gm10243	predicted gene 10243	Pseudogene
TC0700004494.mm.1	8,75	9,45	-1,63	6,16E-06	0,0341	Echs1	enoyl Coenzyme A hydratase, short chain, 1, mitochondrial	Multiple_Complex
TC0900002271.mm.1	11,14	11,77	-1,55	7,29E-06	0,0341	Sdhd	succinate dehydrogenase complex, subunit D, integral membrane protein	Coding
TC0X00001791.mm.1	10,83	11,66	-1,78	9,68E-06	0,0341	Rpl22-ps1	ribosomal protein L22, pseudogene 1	Pseudogene
TC1100000422.mm.1	8,97	8,24	1,65	2,48E-06	0,0341	Atp10b	ATPase, class V, type 10B	Multiple_Complex
TC1300001201.mm.1	9,68	10,32	-1,56	5,61E-06	0,0341	Smim15	small integral membrane protein 15	Multiple_Complex
TC1700001428.mm.1	10,66	10,06	1,51	7,57E-06	0,0341			NonCoding
TC1700001459.mm.1	11,24	11,83	-1,51	8,25E-06	0,0341	Acat2	acetyl-Coenzyme A acetyltransferase 2	Multiple_Complex
TC0400000750.mm.1	6,22	7,24	-2,03	1,09E-05	0,0343	Gm11221	predicted gene 11221 [Source:MGI Symbol;Acc:MGI:3651633]	Pseudogene
TC0200002640.mm.1	12,06	12,64	-1,5	1,53E-05	0,0347	Gm14270	predicted gene 14270 [Source:MGI Symbol;Acc:MGI:3649849]	Pseudogene
TC0300000891.mm.1	10,69	11,37	-1,61	1,48E-05	0,0347	Gm9169	predicted gene 9169 [Source:MGI Symbol;Acc:MGI:3648561]	Pseudogene
TC0500000559.mm.1	7,53	8,17	-1,56	1,42E-05	0,0347	Gm8121	predicted pseudogene 8121	Multiple_Complex
TC0600002882.mm.1	13,59	14,19	-1,51	1,42E-05	0,0347	Gm4604	predicted gene 4604	Pseudogene
TC1000003228.mm.1	8,27	8,89	-1,53	1,24E-05	0,0347	Bloc1s1	biogenesis of lysosomal organelles complex-1, subunit 1; biogenesis of lysosome-related organelles complex-1, subunit 1	Multiple_Complex
TC0100003539.mm.1	13,4	14,15	-1,67	1,96E-05	0,0366	Rpl27-ps1	ribosomal protein L27, pseudogene 1 [Source:MGI Symbol;Acc:MGI:3645348]	Pseudogene
TC0200003330.mm.1	13,63	14,37	-1,67	2,41E-05	0,0366	Gm13529	predicted gene 13529 [Source:MGI Symbol;Acc:MGI:3649710]	Pseudogene
TC0200003445.mm.1	11,02	11,86	-1,79	3,09E-05	0,0366	Gm13453	predicted gene 13453 [Source:MGI Symbol;Acc:MGI:3651618]	Multiple_Complex
TC0200004987.mm.1	9,43	10,04	-1,52	3,04E-05	0,0366	Gm14253	predicted gene 14253	Pseudogene
TC0300003172.mm.1	13,23	10,58	6,28	2,63E-05	0,0366	Gm24494	predicted gene, 24494 [Source:MGI Symbol;Acc:MGI:5454271]	Small_RNA
TC0400003374.mm.1	16,37	17,04	-1,59	3,11E-05	0,0366	Gm12844	predicted gene 12844 [Source:MGI Symbol;Acc:MGI:3651053]	Pseudogene
TC0500001107.mm.1	16,79	17,5	-1,63	4,53E-05	0,0366	Gm10086	predicted pseudogene 10086 [Source:MGI Symbol;Acc:MGI:3642342]	Multiple_Complex
TC0500002749.mm.1	12,72	13,32	-1,51	4,12E-05	0,0366	Gm15710	predicted gene 15710	Pseudogene
TC0500003513.mm.1	13,17	12,57	1,52	3,46E-05	0,0366	Ttyh3	tweety homolog 3 (Drosophila)	Multiple_Complex
TC0600003375.mm.1	10,95	11,55	-1,51	3,92E-05	0,0366	Ldhb	lactate dehydrogenase B	Multiple_Complex
TC0900000812.mm.1	12,29	10,81	2,78	4,78E-05	0,0366	Snord16a	small nucleolar RNA, C/D box 16A	Small_RNA
TC0X00000323.mm.1	11,89	12,59	-1,63	4,61E-05	0,0366	Pgrmc1	progesterone receptor membrane component 1	Coding
TC0X00002775.mm.1	12,83	12,06	1,7	4,73E-05	0,0366	Xist	inactive X specific transcripts	NonCoding
TC0X00003082.mm.1	7,91	8,53	-1,54	1,98E-05	0,0366	Psmd10	proteasome (prosome, macropain) 26S subunit, non-ATPase, 10	Coding
TC1100000354.mm.1	8,78	9,7	-1,89	2,58E-05	0,0366	Gm12115	predicted gene 12115	Multiple_Complex
TC1500000810.mm.1	5,39	6,02	-1,55	4,22E-05	0,0366	Gm4825	predicted pseudogene 4825	Multiple_Complex
TC1600000545.mm.1	5,32	4,47	1,8	2,42E-05	0,0366			NonCoding
TC1700001690.mm.1	13,12	13,75	-1,54	3,38E-05	0,0366	Gm8186	predicted gene 8186 [Source:MGI Symbol;Acc:MGI:3643110]	Coding
TC1800001376.mm.1	8,1	8,71	-1,53	4,38E-05	0,0366	Gm19486	PREDICTED: predicted gene, 19486 (Gm19486), mRNA.	Coding
TC1900000174.mm.1	6,37	7,05	-1,61	3,23E-05	0,0366	Gm6252	PREDICTED: predicted gene 6252 (Gm6252), miscRNA.	NonCoding
TC1900000378.mm.1	18,18	18,86	-1,61	2,43E-05	0,0366	Gm9493	predicted gene 9493 [Source:MGI Symbol;Acc:MGI:3779903]	Coding
TC0200004892.mm.1	15,42	16,09	-1,6	5,38E-05	0,0377	Rps15a-ps7	ribosomal protein S15A, pseudogene 7	Multiple_Complex
TC1100000143.mm.1	11,09	11,88	-1,73	5,92E-05	0,0379	Gm12005	predicted gene 12005 [Source:MGI Symbol;Acc:MGI:3651316]	Pseudogene
TC0300000006.mm.1	9,51	8,79	1,65	6,17E-05	0,0381	Gm23237	predicted gene, 23237 [Source:MGI Symbol;Acc:MGI:5453014]	Precursor_microRNA
TC0X00001284.mm.1	13,99	14,61	-1,55	6,69E-05	0,0384	Gm7857	predicted gene 7857 [Source:MGI Symbol;Acc:MGI:3644849]	Multiple_Complex
TC1000003119.mm.1	11,17	10,43	1,67	6,41E-05	0,0384	Lrp1	low density lipoprotein receptor-related protein 1	Multiple_Complex
TC1300000045.mm.1	11,91	12,54	-1,55	6,49E-05	0,0384	Idi1	isopentenyl-diphosphate delta isomerase	Multiple_Complex
TC1700000679.mm.1	7,15	6,34	1,75	6,57E-05	0,0384	Gm25128	predicted gene, 25128 [Source:MGI Symbol;Acc:MGI:5454905]	Small_RNA
TC0200001586.mm.1	9,1	9,78	-1,6	6,86E-05	0,0386	Immp1l	IMP1 inner mitochondrial membrane peptidase-like (S. cerevisiae)	Coding
TC0800002101.mm.1	16,54	15,69	1,8	6,98E-05	0,0386	Mir669e	microRNA 669e	Multiple_Complex
TC0X00003201.mm.1	16,73	17,56	-1,78	7,01E-05	0,0386	Gm6472	predicted pseudogene 6472 [Source:MGI Symbol;Acc:MGI:3648396]	Pseudogene
TC0100000734.mm.1	16,27	16,89	-1,53	9,51E-05	0,0390	Rpl19-ps1	ribosomal protein L19, pseudogene 1	Multiple_Complex
TC0100000825.mm.1	5,81	4,98	1,77	9,84E-05	0,0390	Gm25395	predicted gene, 25395 [Source:MGI Symbol;Acc:MGI:5455172]	Small_RNA
TC0200004124.mm.1	11,42	12,31	-1,86	9,10E-05	0,0390	Gm13771	predicted gene 13771 [Source:MGI Symbol;Acc:MGI:3650181]	Multiple_Complex
TC0200005020.mm.1	13,44	14,21	-1,7	9,70E-05	0,0390	Gm14279	predicted gene 14279	Pseudogene
TC0300000465.mm.1	15,69	16,35	-1,58	7,74E-05	0,0390	Gm10071	predicted gene 10071 [Source:MGI Symbol;Acc:MGI:3642685]; predicted gene 10071	Pseudogene
TC0400001989.mm.1	13,96	14,8	-1,79	9,50E-05	0,0390	Rps15a-ps3	ribosomal protein S15A, pseudogene 3 [Source:MGI Symbol;Acc:MGI:3650886]	Multiple_Complex
TC0400002572.mm.1	9,77	10,4	-1,55	9,09E-05	0,0390	Tomm5	translocase of outer mitochondrial membrane 5 homolog (yeast)	Coding
TC0600002223.mm.1	13,48	14,13	-1,58	9,11E-05	0,0390	Gm7887	predicted gene 7887 [Source:MGI Symbol;Acc:MGI:3648251]	Pseudogene
TC0800002928.mm.1	8,76	7,33	2,69	8,97E-05	0,0390	Snord111	small nucleolar RNA, C/D box 111	Small_RNA
TC1000001174.mm.1	9,65	10,5	-1,79	7,84E-05	0,0390	Gm5426	predicted pseudogene 5426 [Source:MGI Symbol;Acc:MGI:3646788]	Pseudogene
TC1000001598.mm.1	11,18	11,84	-1,58	7,98E-05	0,0390	Cnpy2	canopy 2 homolog (zebrafish)	Coding
TC1100001102.mm.1	13,58	14,23	-1,57	9,32E-05	0,0390	Rpl36-ps2	ribosomal protein L36, pseudogene 2	Pseudogene
TC1100001176.mm.1	10,91	10,3	1,53	0,0001	0,0390	Nf1	neurofibromatosis 1	Multiple_Complex
TC1100002852.mm.1	6,63	7,35	-1,65	8,71E-05	0,0390	Zfp867	zinc finger protein 867	Coding
TC1100003452.mm.1	16,39	16,98	-1,51	9,01E-05	0,0390	Gm11478	predicted gene 11478 [Source:MGI Symbol;Acc:MGI:3650888]	Pseudogene
TC1200001145.mm.1	5,31	4,5	1,75	8,69E-05	0,0390	Gm23912	predicted gene, 23912 [Source:MGI Symbol;Acc:MGI:5453689]	Precursor_microRNA
TC1300000651.mm.1	8,33	7,73	1,52	9,03E-05	0,0390			NonCoding
TC1300001383.mm.1	10,07	10,66	-1,51	0,0001	0,0390	Akr1e1	aldo-keto reductase family 1, member E1	Multiple_Complex
TC1400000832.mm.1	15,2	15,86	-1,58	8,65E-05	0,0390	Rpl13-ps3	ribosomal protein L13, pseudogene 3 [Source:MGI Symbol;Acc:MGI:3646682]	Pseudogene
TC0100003672.mm.1	9,14	9,76	-1,54	0,0001	0,0401	Gm20305	PREDICTED: predicted gene, 20305 (Gm20305), mRNA.	Coding
TC0400002221.mm.1	11,51	12,11	-1,51	0,0001	0,0404	Gm11843	predicted gene 11843 [Source:MGI Symbol;Acc:MGI:3651166]	Multiple_Complex
TC1600001125.mm.1	9,1	10,05	-1,93	0,0001	0,0419	Gm6142	predicted pseudogene 6142 [Source:MGI Symbol;Acc:MGI:3644670]	Pseudogene
TC0100002972.mm.1	6,34	7,14	-1,73	0,0001	0,0429	Gm15393	predicted gene 15393 [Source:MGI Symbol;Acc:MGI:3705387]	Multiple_Complex
TC0300000907.mm.1	12,36	13	-1,56	0,0001	0,0429	Rps10-ps1	ribosomal protein S10, pseudogene 1 [Source:MGI Symbol;Acc:MGI:3644167]	Pseudogene
TC0300001743.mm.1	5,93	5,1	1,78	0,0001	0,0429			NonCoding
TC0500001841.mm.1	5,2	5,81	-1,53	0,0001	0,0429	Gm23362	predicted gene, 23362 [Source:MGI Symbol;Acc:MGI:5453139]	Small_RNA
TC0X00000199.mm.1	12,37	13,18	-1,75	0,0001	0,0429	Rpl36-ps10	ribosomal protein L36, pseudogene 10	Multiple_Complex
TC1300000857.mm.1	10,48	11,11	-1,55	0,0001	0,0429	Med10	mediator complex subunit 10; mediator of RNA polymerase II transcription, subunit 10 homolog (NUT2, S. cerevisiae)	Coding
TC1700001184.mm.1	7,41	8,34	-1,9	0,0001	0,0429	Gm19399	PREDICTED: predicted gene, 19399 (Gm19399), mRNA.	Coding
TC0M00000025.mm.1	10,05	9,45	1,52	0,0002	0,0436	mt-Ts1	mitochondrially encoded tRNA serine 1 [Source:MGI Symbol;Acc:MGI:102475]	tRNA
TC1300001321.mm.1	16,56	17,26	-1,63	0,0001	0,0436	Rpl34-ps2; Gm6404	ribosomal protein L34, pseudogene 2 [Source:MGI Symbol;Acc:MGI:3648994]; predicted gene 6404	Multiple_Complex
TC0X00001346.mm.1	10,47	11,74	-2,41	0,0002	0,0441	Gm8019	predicted gene 8019 [Source:MGI Symbol;Acc:MGI:3645628]	Multiple_Complex
TC0X00003125.mm.1	8,03	9,15	-2,17	0,0002	0,0441	Gm2214	predicted gene 2214 [Source:MGI Symbol;Acc:MGI:3780384]	Pseudogene
TC1800000044.mm.1	13,65	14,35	-1,63	0,0002	0,0441	Rpl27-ps3	ribosomal protein L27, pseudogene 3 [Source:MGI Symbol;Acc:MGI:3646174]	Pseudogene
TC1500000020.mm.1	10,91	9,83	2,11	0,0002	0,0458	Snord72	small nucleolar RNA, C/D box 72	Small_RNA
TC0300002118.mm.1	10,66	11,51	-1,8	0,0002	0,0461	Gm5848	PREDICTED: predicted pseudogene 5848 (Gm5848), mRNA.	Coding
TC0600002235.mm.1	4,14	4,81	-1,59	0,0002	0,0461	Gm10242	predicted gene 10242 [Source:MGI Symbol;Acc:MGI:3642310]	Coding
TC1000001058.mm.1	5,74	6,66	-1,89	0,0002	0,0461	Gm16269	predicted gene 16269 [Source:MGI Symbol;Acc:MGI:3826558]	Multiple_Complex
TC0400003758.mm.1	5,1	5,69	-1,5	0,0002	0,0465	Gm12983	predicted gene 12983 [Source:MGI Symbol;Acc:MGI:3651378]	Pseudogene
TC1100000948.mm.1	9,34	9,93	-1,51	0,0002	0,0466	Gm12312	predicted gene 12312 [Source:MGI Symbol;Acc:MGI:3649321]	Multiple_Complex
TC0600000616.mm.1	4,04	4,7	-1,58	0,0002	0,0470	Rps8-ps3	ribosomal protein S8, pseudogene 3	Multiple_Complex
TC1300002166.mm.1	8,05	8,77	-1,64	0,0002	0,0471	Gm7664	predicted gene 7664	Pseudogene
TC0800001012.mm.1	13,14	13,76	-1,54	0,0002	0,0471	Rps13-ps1	ribosomal protein S13, pseudogene 1	Pseudogene
TC1200001438.mm.1	12,52	13,22	-1,62	0,0002	0,0471	Gm6736	predicted gene 6736 [Source:MGI Symbol;Acc:MGI:3643048]	Pseudogene
TC1200001534.mm.1	9,06	10	-1,92	0,0002	0,0471	Gm16372	predicted pseudogene 16372 [Source:MGI Symbol;Acc:MGI:3648102]	Pseudogene
TC1800000798.mm.1	12,11	10,72	2,62	0,0002	0,0471	Snord58b	small nucleolar RNA, C/D box 58B	Small_RNA
TC0100000096.mm.1	4,52	5,42	-1,87	0,0002	0,0477	Gm7634	PREDICTED: predicted gene 7634 (Gm7634), miscRNA.	NonCoding
TC0500002434.mm.1	8,89	9,69	-1,74	0,0002	0,0477	Gm8069	PREDICTED: predicted pseudogene 8069 (Gm8069), mRNA.	Coding
TC0X00001755.mm.1	9,94	10,82	-1,84	0,0002	0,0479	Gm14448	predicted gene 14448 [Source:MGI Symbol;Acc:MGI:3649326]	Multiple_Complex
TC0400000075.mm.1	13,91	14,6	-1,62	0,0002	0,0489	Gm12918	predicted gene 12918	Pseudogene
TC0X00002051.mm.1	13,78	14,64	-1,81	0,0002	0,0489	Gm14541	predicted gene 14541 [Source:MGI Symbol;Acc:MGI:3709642]	Pseudogene
TC0700002880.mm.1	13,55	14,15	-1,52	0,0002	0,0493	Pop4	processing of precursor 4, ribonuclease P/MRP family, (S. cerevisiae)	Coding

## Sheet: IL4-EVs vs CTRL
DEG list
IL4-EVs vs CTRL
ID	IL4-EVs Avg (log2)	CTRL Avg (log2)	Fold Change	P-val	FDR P-val	Gene Symbol	Description	Group
TC1000000999.mm.1	8,76	6,52	4,72	3,05E-05	0,0034			NonCoding
TC0300003172.mm.1	12,47	10,58	3,7	0,0004	0,0132	Gm24494	predicted gene, 24494 [Source:MGI Symbol;Acc:MGI:5454271]	Small_RNA
TC0500000412.mm.1	10,58	8,96	3,08	0,0003	0,0119			NonCoding
TC1300000788.mm.1	14,34	12,84	2,84	0,0006	0,0190	Gm24130	predicted gene, 24130 [Source:MGI Symbol;Acc:MGI:5453907]	Small_RNA
TC1000001299.mm.1	13,38	11,96	2,66	0,0008	0,0222	Gm25117	predicted gene, 25117 [Source:MGI Symbol;Acc:MGI:5454894]	Small_RNA
TC0800002928.mm.1	8,72	7,33	2,62	8,49E-05	0,0058	Snord111	small nucleolar RNA, C/D box 111	Small_RNA
TC1100002700.mm.1	15,46	14,09	2,58	0,0011	0,0275	Gm25291	predicted gene, 25291 [Source:MGI Symbol;Acc:MGI:5455068]	Small_RNA
TC0500001564.mm.1	10,67	9,38	2,45	0,0028	0,0497			NonCoding
TC1700000408.mm.1	14,22	12,95	2,41	0,0015	0,0324	Gm23123	predicted gene, 23123 [Source:MGI Symbol;Acc:MGI:5452900]	Small_RNA
TC0800000527.mm.1	11,24	10,02	2,34	0,0017	0,0353			Precursor_microRNA
TC0800000598.mm.1	6,61	5,39	2,33	0,0003	0,0125			NonCoding
TC1000003119.mm.1	11,65	10,43	2,32	1,00E-06	0,0013	Lrp1	low density lipoprotein receptor-related protein 1	Multiple_Complex
TC0100000939.mm.1	10,86	9,67	2,28	4,38E-06	0,0018			NonCoding
TC1600001489.mm.1	13,32	12,14	2,28	0,0004	0,0149	Gm24879	predicted gene, 24879 [Source:MGI Symbol;Acc:MGI:5454656]	Small_RNA
TC0800000509.mm.1	9,8	8,63	2,24	3,14E-05	0,0035	Fat1	FAT tumor suppressor homolog 1 (Drosophila)	Multiple_Complex
TC0200001575.mm.1	10,57	9,41	2,24	0,0002	0,0094	Gm11060	predicted gene 11060 [Source:MGI Symbol;Acc:MGI:3779284]	Coding
TC0100003343.mm.1	10,12	9	2,18	5,08E-06	0,0018	Gm26472	predicted gene, 26472 [Source:MGI Symbol;Acc:MGI:5456249]	Precursor_microRNA
TC1100004167.mm.1	10,6	9,48	2,17	0,0027	0,0480	Gm25040	predicted gene, 25040 [Source:MGI Symbol;Acc:MGI:5454817]	Precursor_microRNA
TC0700003737.mm.1	8,52	7,42	2,14	0,0005	0,0172	Gm22734	predicted gene, 22734	Precursor_microRNA
TC1700001435.mm.1	8,85	7,76	2,13	0,0001	0,0075			NonCoding
TC1800000798.mm.1	11,81	10,72	2,12	0,0006	0,0185	Snord58b	small nucleolar RNA, C/D box 58B	Small_RNA
TC0100000216.mm.1	9,28	8,21	2,11	9,19E-07	0,0013	Dst	dystonin; dystonin (Dst), transcript variant a, mRNA.	Multiple_Complex
TC0X00002497.mm.1	14,18	13,1	2,11	0,0016	0,0347	Mir669m-2	microRNA 669m-2	Precursor_microRNA
TC0X00002775.mm.1	13,13	12,06	2,1	1,78E-06	0,0014	Xist	inactive X specific transcripts	NonCoding
TC1500000422.mm.1	10,39	9,32	2,1	0,0016	0,0337	Gm19347	PREDICTED: predicted gene, 19347 (Gm19347), miscRNA.	NonCoding
TC1200000546.mm.1	4,75	3,67	2,1	0,0027	0,0476			NonCoding
TC0800002101.mm.1	16,74	15,69	2,06	2,88E-05	0,0033	Mir669e	microRNA 669e	Multiple_Complex
TC0600002108.mm.1	12,6	11,56	2,05	4,77E-06	0,0018			NonCoding
TC1200001210.mm.1	11,5	10,47	2,04	7,48E-06	0,0021	Dync1h1	dynein cytoplasmic 1 heavy chain 1	Multiple_Complex
TC1400000602.mm.1	11,8	10,77	2,04	0,0010	0,0256	Snord58b	small nucleolar RNA, C/D box 58B (Snord58b), small nucleolar RNA.; small nucleolar RNA, C/D box 58B	Small_RNA
TC0300002265.mm.1	10,42	9,4	2,03	0,0002	0,0104	Rnu73b	U73B small nuclear RNA	Small_RNA
TC0300000483.mm.1	13,99	12,97	2,03	0,0003	0,0113			NonCoding
TC0900000812.mm.1	11,82	10,81	2,02	0,0008	0,0224	Snord16a	small nucleolar RNA, C/D box 16A	Small_RNA
TC1300001230.mm.1	6,8	5,79	2,02	0,0012	0,0278	Gm10737	predicted gene 10737	Multiple_Complex
TC0200002620.mm.1	12,65	11,65	2,01	0,0003	0,0110	Gm26469	predicted gene, 26469 [Source:MGI Symbol;Acc:MGI:5456246]	Precursor_microRNA
TC1700001162.mm.1	10,21	9,22	2	0,0001	0,0068	Gm25508	predicted gene, 25508	Precursor_microRNA
TC0700003342.mm.1	5,96	4,98	1,98	0,0003	0,0119			NonCoding
TC0100002835.mm.1	8,26	7,28	1,97	0,0006	0,0188			NonCoding
TC0300001743.mm.1	6,08	5,1	1,96	4,32E-05	0,0041			NonCoding
TC1400002566.mm.1	9,29	8,35	1,92	1,62E-06	0,0013			NonCoding
TC1100001176.mm.1	11,23	10,3	1,91	1,93E-06	0,0014	Nf1	neurofibromatosis 1	Multiple_Complex
TC0200004247.mm.1	9,26	8,33	1,91	0,0001	0,0064			NonCoding
TC1400002565.mm.1	10,03	9,1	1,9	6,90E-06	0,0020			NonCoding
TC1000000738.mm.1	10,87	9,94	1,9	0,0029	0,0499	Gm22441	predicted gene, 22441	Precursor_microRNA
TC1200001476.mm.1	10,55	9,63	1,89	1,02E-05	0,0022	Gm23913	predicted gene, 23913	Precursor_microRNA
TC0100002503.mm.1	11,08	10,16	1,89	7,37E-05	0,0053	Erbb4	v-erb-a erythroblastic leukemia viral oncogene homolog 4 (avian)	Multiple_Complex
TC1600000636.mm.1	4,14	3,23	1,88	0,0017	0,0361			NonCoding
TC0200004628.mm.1	7,86	6,96	1,87	0,0013	0,0300	Gm23876	predicted gene, 23876 [Source:MGI Symbol;Acc:MGI:5453653]	Precursor_microRNA
TC1500001403.mm.1	11	10,1	1,86	8,16E-07	0,0013	Ubr5	ubiquitin protein ligase E3 component n-recognin 5; ubiquitin protein ligase E3 component n-recognin 5 (Ubr5), transcript variant 2, mRNA.	Coding
TC1600000545.mm.1	5,36	4,47	1,86	1,02E-05	0,0022			NonCoding
TC0700000649.mm.1	15,21	14,32	1,86	7,58E-05	0,0054	Gm25033	predicted gene, 25033 [Source:MGI Symbol;Acc:MGI:5454810]	Precursor_microRNA
TC0400003640.mm.1	9,95	9,06	1,86	0,0006	0,0194			NonCoding
TC1000000556.mm.1	10,31	9,42	1,86	0,0025	0,0450	Mir466j	microRNA 466j [Source:MGI Symbol;Acc:MGI:3783376]	Precursor_microRNA
TC1600001117.mm.1	11,81	10,92	1,85	7,16E-07	0,0013	Crebbp	CREB binding protein; Synthetic construct Mus musculus clone IMAGE:100069545, MGC:199447 CREB binding protein (Crebbp) mRNA, encodes complete protein.	Coding
TC0700003332.mm.1	8,59	7,7	1,85	1,53E-05	0,0025			NonCoding
TC0200004188.mm.1	9,67	8,79	1,85	7,28E-05	0,0053	Gm13797	predicted gene 13797 [Source:MGI Symbol;Acc:MGI:3652035]	Pseudogene
TC0X00002445.mm.1	4,61	3,73	1,84	0,0011	0,0267			NonCoding
TC0300002830.mm.1	8,27	7,38	1,84	0,0014	0,0307			NonCoding
TC1800000321.mm.1	12,24	11,37	1,83	1,68E-05	0,0026	Gm23882	predicted gene, 23882 [Source:MGI Symbol;Acc:MGI:5453659]	Precursor_microRNA
TC0200003658.mm.1	5,55	4,68	1,83	1,71E-05	0,0026			NonCoding
TC1500001157.mm.1	14,45	13,58	1,83	0,0002	0,0104			NonCoding
TC1000001976.mm.1	11,69	10,82	1,83	0,0007	0,0197			NonCoding
TC0300001735.mm.1	5,47	4,61	1,82	1,13E-05	0,0022			NonCoding
TC1300000952.mm.1	15,64	14,78	1,82	0,0005	0,0158	Gm23019	predicted gene, 23019	Precursor_microRNA
TC0800002804.mm.1	10,34	9,47	1,82	0,0005	0,0167	Mir297a-2	microRNA 297a-2	Multiple_Complex
TC0500001489.mm.1	12,64	11,78	1,82	0,0010	0,0256	Gm17132	predicted gene 17132 [Source:MGI Symbol;Acc:MGI:4937959]	Pseudogene
TC1100002599.mm.1	6,02	5,16	1,82	0,0013	0,0300			NonCoding
TC0100003146.mm.1	14,31	13,45	1,82	0,0028	0,0497	Camsap2	calmodulin regulated spectrin-associated protein family, member 2	Multiple_Complex
TC0900002069.mm.1	8,24	7,39	1,81	0,0013	0,0305	Gm25529	predicted gene, 25529 [Source:MGI Symbol;Acc:MGI:5455306]	Precursor_microRNA
TC0900002148.mm.1	10,2	9,35	1,8	1,34E-06	0,0013			NonCoding
TC1800000967.mm.1	13,41	12,56	1,8	0,0006	0,0193	Gm23637	predicted gene, 23637 [Source:MGI Symbol;Acc:MGI:5453414]	Precursor_microRNA
TC0800003073.mm.1	10,87	10,02	1,8	0,0020	0,0395	Gm24366	predicted gene, 24366 [Source:MGI Symbol;Acc:MGI:5454143]	Precursor_microRNA
TC1600001486.mm.1	16	15,16	1,79	6,79E-05	0,0051	Gm26053	predicted gene, 26053	Precursor_microRNA
TC0M00000028.mm.1	19,43	18,6	1,78	4,99E-07	0,0013	mt-Te	mitochondrially encoded tRNA glutamic acid [Source:MGI Symbol;Acc:MGI:102488]	tRNA
TC1700001160.mm.1	9,75	8,92	1,78	3,40E-06	0,0017	Birc6	baculoviral IAP repeat-containing 6; baculoviral IAP repeat-containing 6 (Birc6), mRNA.	Multiple_Complex
TC0400004194.mm.1	8,43	7,6	1,78	1,38E-05	0,0024	Ubr4	ubiquitin protein ligase E3 component n-recognin 4	Multiple_Complex
TC1800000172.mm.1	9,86	9,03	1,78	0,0002	0,0096			Precursor_microRNA
TC1600002075.mm.1	15,56	14,72	1,78	0,0004	0,0133			NonCoding
TC1400000089.mm.1	9,81	8,98	1,78	0,0008	0,0214	Gm23438	predicted gene, 23438 [Source:MGI Symbol;Acc:MGI:5453215]	Precursor_microRNA
TC0900001803.mm.1	10,19	9,35	1,78	0,0021	0,0406	Gm22854	predicted gene, 22854 [Source:MGI Symbol;Acc:MGI:5452631]	Precursor_microRNA
TC0X00003119.mm.1	13,56	12,73	1,78	0,0025	0,0459			NonCoding
TC1300001784.mm.1	14,35	13,53	1,77	1,59E-05	0,0025	Slc22a23	solute carrier family 22, member 23	Multiple_Complex
TC0900000260.mm.1	10,06	9,23	1,77	1,90E-05	0,0027	AI414108	expressed sequence AI414108; expressed sequence AI414108 (AI414108), non-coding RNA.	NonCoding
TC0500000568.mm.1	5,19	4,37	1,76	1,20E-05	0,0023			NonCoding
TC0X00001155.mm.1	9,85	9,03	1,76	0,0001	0,0074	Gm24683	predicted gene, 24683 [Source:MGI Symbol;Acc:MGI:5454460]	Precursor_microRNA
TC0100000825.mm.1	5,8	4,98	1,76	0,0003	0,0114	Gm25395	predicted gene, 25395 [Source:MGI Symbol;Acc:MGI:5455172]	Small_RNA
TC1700001306.mm.1	7,53	6,72	1,76	0,0007	0,0201			NonCoding
TC0700004651.mm.1	11,47	10,65	1,76	0,0016	0,0337			NonCoding
TC1300000570.mm.1	10,52	9,71	1,76	0,0019	0,0380	Gm23086	predicted gene, 23086 [Source:MGI Symbol;Acc:MGI:5452863]	Precursor_microRNA
TC0400003483.mm.1	9,12	8,31	1,75	2,23E-05	0,0029	D830031N03Rik; Macf1	RIKEN cDNA D830031N03 gene; microtubule-actin crosslinking factor 1; RIKEN cDNA D830031N03 gene (D830031N03Rik), mRNA.	Multiple_Complex
TC1600001950.mm.1	8,06	7,25	1,75	0,0009	0,0242			NonCoding
TC0100003398.mm.1	7,98	7,17	1,75	0,0026	0,0461	Gm27616	predicted gene, 27616 [Source:MGI Symbol;Acc:MGI:5530998]	Precursor_microRNA
TC0500001355.mm.1	8,34	7,54	1,74	1,11E-06	0,0013	Gm15800	predicted gene 15800	Multiple_Complex
TC1800000425.mm.1	10,07	9,27	1,74	0,0001	0,0080	Gm23425	predicted gene, 23425	Precursor_microRNA
TC0300000667.mm.1	9,17	8,38	1,74	0,0017	0,0365	Mir466k	microRNA 466k [Source:MGI Symbol;Acc:MGI:3783377]	Precursor_microRNA
TC1300002136.mm.1	15,26	14,47	1,74	0,0023	0,0429	Gm25000	predicted gene, 25000 [Source:MGI Symbol;Acc:MGI:5454777]	Precursor_microRNA
TC0100001447.mm.1	16,65	15,85	1,74	0,0028	0,0490	Tnr	tenascin R	Coding
TC0600002109.mm.1	13,51	12,72	1,73	1,67E-06	0,0013	Hipk2	homeodomain interacting protein kinase 2	Multiple_Complex
TC0100003397.mm.1	12,53	11,73	1,73	2,01E-06	0,0014	Prrc2c	proline-rich coiled-coil 2C	Multiple_Complex
TC0200000489.mm.1	10,22	9,43	1,73	0,0001	0,0079	Gm22824	predicted gene, 22824 [Source:MGI Symbol;Acc:MGI:5452601]	Precursor_microRNA
TC0100002852.mm.1	14,78	14	1,73	0,0005	0,0159	Gm24586	predicted gene, 24586 [Source:MGI Symbol;Acc:MGI:5454363]	Precursor_microRNA
TC1000002615.mm.1	4,35	3,56	1,73	0,0009	0,0237	Gm24430	predicted gene, 24430 [Source:MGI Symbol;Acc:MGI:5454207]	Small_RNA
TC1300001849.mm.1	14,45	13,65	1,73	0,0010	0,0246			NonCoding
TC0100002526.mm.1	6,49	5,7	1,73	0,0010	0,0252			NonCoding
TC0700004594.mm.1	13,12	12,32	1,73	0,0013	0,0297			NonCoding
TC1000001280.mm.1	13,2	12,41	1,73	0,0015	0,0328			NonCoding
TC0100000462.mm.1	11,62	10,83	1,72	1,24E-06	0,0013	Bmpr2	bone morphogenetic protein receptor, type II (serine/threonine kinase); Synthetic construct Mus musculus clone IMAGE:100062725, MGC:190942 bone morphogenic protein receptor, type II (serine/threonine kinase) (Bmpr2) mRNA, encodes complete protein.	Multiple_Complex
TC0900000259.mm.1	12,83	12,05	1,72	3,53E-05	0,0037	Igsf9b	immunoglobulin superfamily, member 9B	Coding
TC0100000555.mm.1	6,99	6,21	1,72	0,0009	0,0240			NonCoding
TC0900001533.mm.1	8,47	7,69	1,72	0,0023	0,0425	Gm26303	predicted gene, 26303 [Source:MGI Symbol;Acc:MGI:5456080]	Precursor_microRNA
TC0500002859.mm.1	9,27	8,49	1,71	1,21E-06	0,0013	Wdfy3	WD repeat and FYVE domain containing 3	Multiple_Complex
TC1600002145.mm.1	13,16	12,39	1,71	3,56E-05	0,0037	Dscam	Down syndrome cell adhesion molecule	Coding
TC1300000537.mm.1	5,24	4,46	1,71	8,39E-05	0,0058	Gm22960	predicted gene, 22960 [Source:MGI Symbol;Acc:MGI:5452737]	Small_RNA
TC1700001430.mm.1	6,62	5,84	1,71	0,0003	0,0121			NonCoding
TC0200001155.mm.1	11,89	11,12	1,71	0,0017	0,0364			NonCoding
TC0100003767.mm.1	14,77	14	1,7	0,0007	0,0198			NonCoding
TC0300001724.mm.1	14,77	14	1,7	0,0007	0,0198			NonCoding
TC1500001156.mm.1	14,77	14	1,7	0,0007	0,0198			NonCoding
TC1500001550.mm.1	14,77	14	1,7	0,0007	0,0198			NonCoding
TC1300001181.mm.1	15,07	14,3	1,7	0,0011	0,0273			NonCoding
TC1700002724.mm.1	10,38	9,61	1,7	0,0011	0,0273	Nrxn1	neurexin I; neurexin I (Nrxn1), transcript variant 2, mRNA.	Multiple_Complex
TC0700004433.mm.1	10,28	9,51	1,7	0,0016	0,0342	Gm23631	predicted gene, 23631 [Source:MGI Symbol;Acc:MGI:5453408]	Precursor_microRNA
TC1200001722.mm.1	10,34	9,58	1,69	8,19E-07	0,0013	Hectd1	HECT domain containing 1	Multiple_Complex
TC1200002202.mm.1	10,27	9,51	1,69	5,22E-06	0,0019			NonCoding
TC1800001544.mm.1	10,9	10,14	1,69	3,47E-05	0,0037	Dcc	deleted in colorectal carcinoma; Synthetic construct Mus musculus clone IMAGE:100069531, MGC:199433 deleted in colorectal carcinoma (Dcc) mRNA, encodes complete protein.	Multiple_Complex
TC1500001642.mm.1	9,9	9,14	1,69	4,89E-05	0,0044	Gm21961	predicted gene, 21961 [Source:MGI Symbol;Acc:MGI:5439430]	Coding
TC1300002520.mm.1	10,5	9,75	1,69	0,0002	0,0088	Map1b	microtubule-associated protein 1B	Multiple_Complex
TC1400001967.mm.1	5,53	4,77	1,69	0,0002	0,0088			NonCoding
TC1700001434.mm.1	6,5	5,75	1,69	0,0007	0,0195			NonCoding
TC1300002392.mm.1	13,51	12,75	1,69	0,0028	0,0493	Vcan	versican	Multiple_Complex
TC0X00001526.mm.1	10,75	10	1,68	2,83E-06	0,0016	Huwe1	HECT, UBA and WWE domain containing 1	Multiple_Complex
TC1500001689.mm.1	9,46	8,71	1,68	4,14E-05	0,0040	2002-08-01	argonaute RISC catalytic subunit 2	Multiple_Complex
TC1600001116.mm.1	10,1	9,35	1,68	4,32E-05	0,0041			NonCoding
TC0200003474.mm.1	6,71	5,96	1,68	0,0005	0,0165			NonCoding
TC0500000772.mm.1	10,2	9,45	1,68	0,0022	0,0413	Gm22048	predicted gene, 22048	Precursor_microRNA
TC0500000195.mm.1	12,14	11,4	1,67	1,11E-06	0,0013	Kmt2e	lysine (K)-specific methyltransferase 2E	Multiple_Complex
TC0700001851.mm.1	9,85	9,12	1,67	7,35E-06	0,0020	Srcap; Tmem265	Snf2-related CREBBP activator protein; transmembrane protein 265	Multiple_Complex
TC0600003539.mm.1	9,94	9,2	1,67	4,26E-05	0,0041	D630045J12Rik	RIKEN cDNA D630045J12 gene	Multiple_Complex
TC0M00000014.mm.1	10,99	10,25	1,67	0,0001	0,0063	mt-Th	mitochondrially encoded tRNA histidine [Source:MGI Symbol;Acc:MGI:102485]	tRNA
TC0200003113.mm.1	10,93	10,19	1,67	0,0006	0,0178	Gm24604	predicted gene, 24604	Precursor_microRNA
TC0600002241.mm.1	9,49	8,75	1,67	0,0008	0,0221			NonCoding
TC0400002252.mm.1	8,98	8,24	1,67	0,0011	0,0270	Gm22690	predicted gene, 22690 [Source:MGI Symbol;Acc:MGI:5452467]	Precursor_microRNA
TC0700001418.mm.1	5,57	4,83	1,67	0,0017	0,0359			NonCoding
TC0400002914.mm.1	7	6,26	1,67	0,0022	0,0416	Gm11247; RP23-236A12.1	predicted gene 11247; novel pseudogene	Multiple_Complex
TC0600000070.mm.1	5,37	4,63	1,66	0,0007	0,0208			NonCoding
TC1400002285.mm.1	8,88	8,14	1,66	0,0008	0,0215	Gm23178	predicted gene, 23178 [Source:MGI Symbol;Acc:MGI:5452955]	Precursor_microRNA
TC1400000907.mm.1	5,6	4,86	1,66	0,0009	0,0242			NonCoding
TC1600000589.mm.1	5,04	4,31	1,66	0,0014	0,0314			NonCoding
TC0500000021.mm.1	8,62	7,9	1,65	1,65E-06	0,0013	Akap9	A kinase (PRKA) anchor protein (yotiao) 9	Multiple_Complex
TC0500001860.mm.1	8,59	7,87	1,65	8,83E-07	0,0013	Fry	furry homolog (Drosophila)	Multiple_Complex
TC0700000936.mm.1	7,76	7,04	1,65	8,01E-06	0,0021	Herc2	hect (homologous to the E6-AP (UBE3A) carboxyl terminus) domain and RCC1 (CHC1)-like domain (RLD) 2	Coding
TC1400000241.mm.1	9,83	9,11	1,65	8,71E-06	0,0021	Zmiz1	zinc finger, MIZ-type containing 1	Multiple_Complex
TC0500002586.mm.1	8,67	7,94	1,65	9,82E-06	0,0022	Fryl	furry homolog-like (Drosophila); Synthetic construct Mus musculus clone IMAGE:100069515, MGC:199417 furry homolog-like (Drosophila) (Fryl) mRNA, encodes complete protein.	Multiple_Complex
TC0500002855.mm.1	11,39	10,66	1,65	0,0010	0,0249			Coding
TC0900003194.mm.1	6,49	5,76	1,65	0,0015	0,0326			NonCoding
TC1400001071.mm.1	4,6	3,88	1,65	0,0021	0,0411			NonCoding
TC0200000101.mm.1	7	6,28	1,65	0,0025	0,0459	Mir297b; Mir297a-3; Mir297a-4	microRNA 297b; microRNA 297a-3; microRNA 297a-4	Precursor_microRNA
TC1700001428.mm.1	10,77	10,06	1,64	1,95E-06	0,0014			NonCoding
TC1500000723.mm.1	10,51	9,79	1,64	4,37E-06	0,0018	Ep300	E1A binding protein p300	Multiple_Complex
TC1400002635.mm.1	8,68	7,96	1,64	1,35E-05	0,0024	Mycbp2	MYC binding protein 2	Multiple_Complex
TC0700004650.mm.1	10,09	9,38	1,64	3,73E-05	0,0038	Ipw; Snord116l1; Snord116l2; Snord116	imprinted gene in the Prader-Willi syndrome region; small nucleolar RNA, C/D box 116-like 1 (Snord116l1), small nucleolar RNA.; small nucleolar RNA, C/D box 116-like 2 (Snord116l2), small nucleolar RNA.; imprinted gene in the Prader-Willi syndrome region (Ipw), non-coding RNA.; small nucleolar RNA, C/D box 116 cluster	Multiple_Complex
TC0X00001862.mm.1	15,51	14,79	1,64	7,88E-05	0,0055	Gm25063	predicted gene, 25063 [Source:MGI Symbol;Acc:MGI:5454840]	Precursor_microRNA
TC1500001668.mm.1	5,32	4,6	1,64	0,0003	0,0112			NonCoding
TC0800000387.mm.1	7,63	6,91	1,64	0,0003	0,0124			NonCoding
TC1000000262.mm.1	8,24	7,53	1,64	0,0005	0,0166			NonCoding
TC0200003589.mm.1	11,05	10,34	1,64	0,0006	0,0181	Gm23842	predicted gene, 23842	Precursor_microRNA
TC0700003882.mm.1	14,79	14,08	1,64	0,0020	0,0397	Gm25171	predicted gene, 25171 [Source:MGI Symbol;Acc:MGI:5454948]	Precursor_microRNA
TC0800000949.mm.1	14,79	14,08	1,64	0,0020	0,0397	Gm25110	predicted gene, 25110 [Source:MGI Symbol;Acc:MGI:5454887]	Precursor_microRNA
TC0800001606.mm.1	14,79	14,08	1,64	0,0020	0,0397	Gm25775	predicted gene, 25775 [Source:MGI Symbol;Acc:MGI:5455552]	Precursor_microRNA
TC1600000569.mm.1	14,79	14,08	1,64	0,0020	0,0397	Gm24795	predicted gene, 24795 [Source:MGI Symbol;Acc:MGI:5454572]	Precursor_microRNA
TC0600003030.mm.1	10,84	10,13	1,63	8,99E-06	0,0021	Wnk1	WNK lysine deficient protein kinase 1	Multiple_Complex
TC0500001491.mm.1	9,74	9,03	1,63	0,0001	0,0070	Gm22735	predicted gene, 22735	Precursor_microRNA
TC0900002347.mm.1	8,67	7,97	1,63	0,0001	0,0075	Peak1	pseudopodium-enriched atypical kinase 1	Multiple_Complex
TC0300000006.mm.1	9,5	8,79	1,63	0,0003	0,0118	Gm23237	predicted gene, 23237 [Source:MGI Symbol;Acc:MGI:5453014]	Precursor_microRNA
TC0600001726.mm.1	10,76	10,06	1,63	0,0006	0,0189			NonCoding
TC0200001457.mm.1	9,95	9,24	1,63	0,0012	0,0282	Gm23487	predicted gene, 23487	Precursor_microRNA
TC0700001690.mm.1	11,97	11,26	1,63	0,0020	0,0394			NonCoding
TC0X00001561.mm.1	7,34	6,64	1,63	0,0022	0,0416			NonCoding
TC1000001264.mm.1	7,34	6,64	1,63	0,0022	0,0416			NonCoding
TC0400000602.mm.1	12,75	12,05	1,62	2,81E-06	0,0016	Zfp462	zinc finger protein 462	Multiple_Complex
TC0800002382.mm.1	15,26	14,56	1,62	4,41E-06	0,0018	Ncan	neurocan	Coding
TC0500001757.mm.1	8,91	8,22	1,62	1,54E-05	0,0025	Trrap	transformation/transcription domain-associated protein	Multiple_Complex
TSUnmapped00000029.mm.1	8,97	8,27	1,62	6,60E-05	0,0051	Psd3	pleckstrin and Sec7 domain containing 3	Coding
TC1900000815.mm.1	6,94	6,25	1,62	0,0004	0,0147			NonCoding
TC0X00002363.mm.1	8,26	7,56	1,62	0,0006	0,0191	Gm14689; RP23-24K4.2	predicted gene 14689; novel pseudogene	Multiple_Complex
TC0X00000250.mm.1	9,67	8,98	1,62	0,0008	0,0222	Gm26302	predicted gene, 26302 [Source:MGI Symbol;Acc:MGI:5456079]	Precursor_microRNA
TC0200001346.mm.1	11,62	10,93	1,62	0,0019	0,0380	Gm18953	predicted gene, 18953 [Source:MGI Symbol;Acc:MGI:5011138]	Multiple_Complex
TC0500002444.mm.1	7,22	6,52	1,62	0,0019	0,0382			NonCoding
TC1100002722.mm.1	5,89	5,2	1,62	0,0024	0,0441	Gm11187; RP23-388J21.1	predicted gene 11187; novel pseudogene	Multiple_Complex
TC0100003006.mm.1	7,6	6,91	1,62	0,0026	0,0467	Gm24397	predicted gene, 24397	Precursor_microRNA
TC1300002367.mm.1	9,3	8,61	1,61	1,88E-06	0,0014			NonCoding
TC0300000742.mm.1	9,21	8,52	1,61	1,10E-05	0,0022	Ash1l	ash1 (absent, small, or homeotic)-like (Drosophila)	Multiple_Complex
TC0X00001133.mm.1	10,31	9,63	1,61	0,0001	0,0078	Gm23029	predicted gene, 23029	Precursor_microRNA
TC0800001480.mm.1	8,14	7,45	1,61	0,0005	0,0159	Gm22	predicted gene 22	Coding
TC1700001180.mm.1	7,33	6,65	1,61	0,0010	0,0258	Gm25069	predicted gene, 25069 [Source:MGI Symbol;Acc:MGI:5454846]	Precursor_microRNA
TC0X00001888.mm.1	15,09	14,4	1,61	0,0012	0,0277	Drr1	developmentally regulated repeat element-containing transcript 1	NonCoding
TC1200002454.mm.1	8,18	7,49	1,61	0,0020	0,0392	Gm25747	predicted gene, 25747 [Source:MGI Symbol;Acc:MGI:5455524]	Precursor_microRNA
TC0100000346.mm.1	7,19	6,51	1,61	0,0020	0,0394			NonCoding
TC0900000023.mm.1	7,19	6,51	1,61	0,0020	0,0394			NonCoding
TC1300001682.mm.1	7,19	6,51	1,61	0,0020	0,0394			NonCoding
TC1200001145.mm.1	5,18	4,5	1,6	0,0002	0,0097	Gm23912	predicted gene, 23912 [Source:MGI Symbol;Acc:MGI:5453689]	Precursor_microRNA
TC0600001625.mm.1	8,59	7,91	1,6	0,0003	0,0126	Atf7ip	activating transcription factor 7 interacting protein	Multiple_Complex
TC1800000245.mm.1	5,62	4,94	1,6	0,0003	0,0128			NonCoding
TC0X00000558.mm.1	7,12	6,44	1,6	0,0004	0,0155			NonCoding
TC0300000119.mm.1	15,33	14,65	1,6	0,0015	0,0323	Gm23726	predicted gene, 23726 [Source:MGI Symbol;Acc:MGI:5453503]	Precursor_microRNA
TC0900002568.mm.1	7,48	6,8	1,6	0,0021	0,0403			NonCoding
TC0800002246.mm.1	15,4	14,72	1,6	0,0021	0,0404			NonCoding
TC1800001557.mm.1	5,66	4,98	1,6	0,0026	0,0470			NonCoding
TC1500002192.mm.1	6,92	6,24	1,59	9,63E-06	0,0021	Kmt2d	lysine (K)-specific methyltransferase 2D	Multiple_Complex
TC1900001749.mm.1	15,01	14,34	1,59	1,26E-05	0,0023	Eif3a	eukaryotic translation initiation factor 3, subunit A	Multiple_Complex
TC0500002102.mm.1	8,8	8,14	1,59	1,52E-05	0,0025	Kmt2c	lysine (K)-specific methyltransferase 2C	Multiple_Complex
TC1700001151.mm.1	9,04	8,37	1,59	6,33E-05	0,0049	Gm25406	predicted gene, 25406 [Source:MGI Symbol;Acc:MGI:5455183]	Small_RNA
TC0100001133.mm.1	5,61	4,95	1,59	0,0001	0,0070			NonCoding
TC1100003545.mm.1	6,42	5,75	1,59	0,0025	0,0457	Gm11499; RP23-149O19.1	predicted gene 11499; novel pseudogene similar to RIKEN cDNA 1700066C05 gene	Multiple_Complex
TC1100003438.mm.1	12,46	11,81	1,58	3,84E-06	0,0017	Med13	mediator complex subunit 13	Multiple_Complex
TC1700000323.mm.1	12,39	11,73	1,58	1,61E-05	0,0025	Srrm2	serine/arginine repetitive matrix 2	Multiple_Complex
TC1000003223.mm.1	10,29	9,63	1,58	3,58E-05	0,0037			NonCoding
TC0900002149.mm.1	10,46	9,8	1,58	5,35E-05	0,0045	Cbl	Casitas B-lineage lymphoma	Multiple_Complex
TC1200001842.mm.1	6,13	5,46	1,58	0,0003	0,0107			NonCoding
TC0X00002541.mm.1	10,25	9,59	1,58	0,0005	0,0171	Gm14737; RP23-461P10.1	predicted gene 14737; novel pseudogene	Pseudogene
TC0400000200.mm.1	9,85	9,19	1,58	0,0007	0,0197			NonCoding
TC1100000196.mm.1	5,84	5,19	1,58	0,0008	0,0217			NonCoding
TC1000000546.mm.1	10,46	9,8	1,58	0,0008	0,0220	Gm23488	predicted gene, 23488	Precursor_microRNA
TC0900000083.mm.1	10,23	9,57	1,58	0,0010	0,0251			NonCoding
TC1800001022.mm.1	7,18	6,52	1,58	0,0012	0,0281	Gm25567	predicted gene, 25567	Precursor_microRNA
TC0Y00000239.mm.1	7,96	7,3	1,58	0,0019	0,0384	Gm22119	predicted gene, 22119 [Source:MGI Symbol;Acc:MGI:5451896]	Precursor_microRNA
TC0800002941.mm.1	11,56	10,91	1,57	3,09E-07	0,0013	Glg1	golgi apparatus protein 1	Multiple_Complex
TC1800000282.mm.1	12,76	12,11	1,57	4,52E-06	0,0018	Apc	adenomatosis polyposis coli	Multiple_Complex
TC1300001102.mm.1	10,77	10,12	1,57	2,66E-05	0,0032			Precursor_microRNA
TC0200003840.mm.1	5,93	5,28	1,57	8,79E-05	0,0059			NonCoding
TC1600001717.mm.1	11,05	10,4	1,57	0,0012	0,0279			NonCoding
TC0100002027.mm.1	9,65	8,99	1,57	0,0023	0,0429	Gm25568	predicted gene, 25568	Precursor_microRNA
TC1000001888.mm.1	11,06	10,41	1,57	0,0025	0,0451	Gm23051	predicted gene, 23051	Precursor_microRNA
TC1800000193.mm.1	4,44	3,81	1,56	1,61E-06	0,0013			NonCoding
TC0X00002851.mm.1	10,2	9,56	1,56	1,75E-05	0,0026	Brwd3	bromodomain and WD repeat domain containing 3	Multiple_Complex
TC0400000057.mm.1	10,55	9,91	1,56	0,0001	0,0068	Chd7	chromodomain helicase DNA binding protein 7; chromodomain helicase DNA binding protein 7 (Chd7), mRNA.	Multiple_Complex
TC0100000029.mm.1	6,93	6,29	1,56	0,0002	0,0084			NonCoding
TC1000001471.mm.1	8,9	8,25	1,56	0,0004	0,0139	Gm26260	predicted gene, 26260	Precursor_microRNA
TC1700000679.mm.1	6,98	6,34	1,56	0,0010	0,0259	Gm25128	predicted gene, 25128 [Source:MGI Symbol;Acc:MGI:5454905]	Small_RNA
TC1100001897.mm.1	9,67	9,03	1,56	0,0019	0,0389			NonCoding
TC1100003061.mm.1	9,62	8,98	1,56	0,0025	0,0453	Polr2a	polymerase (RNA) II (DNA directed) polypeptide A (Polr2a), mRNA.; polymerase (RNA) II (DNA directed) polypeptide A	Multiple_Complex
TC0600001908.mm.1	6,34	5,7	1,56	0,0028	0,0489			NonCoding
TC1500001302.mm.1	10,36	9,72	1,55	6,16E-06	0,0020	Trio	triple functional domain (PTPRF interacting)	Multiple_Complex
TC1100004233.mm.1	12,34	11,71	1,55	7,09E-06	0,0020	Fasn	fatty acid synthase	Multiple_Complex
TC1100003943.mm.1	9,74	9,11	1,55	7,74E-06	0,0021	Bptf	bromodomain PHD finger transcription factor	Multiple_Complex
TC0500003513.mm.1	13,2	12,57	1,55	2,96E-05	0,0034	Ttyh3	tweety homolog 3 (Drosophila)	Multiple_Complex
TC0100001262.mm.1	10,23	9,6	1,55	0,0001	0,0067	Kif21b	kinesin family member 21B	Multiple_Complex
TC1800000476.mm.1	9,69	9,05	1,55	0,0001	0,0076	Gm23914	predicted gene, 23914	Precursor_microRNA
TC1900000245.mm.1	13,42	12,79	1,55	0,0002	0,0101			NonCoding
TC1000002269.mm.1	8,21	7,58	1,55	0,0002	0,0101	Tet1	tet methylcytosine dioxygenase 1	Multiple_Complex
TC1000001483.mm.1	6,89	6,25	1,55	0,0003	0,0109	Gm24298	predicted gene, 24298 [Source:MGI Symbol;Acc:MGI:5454075]	Small_RNA
TC0600002655.mm.1	7,42	6,78	1,55	0,0005	0,0155			NonCoding
TC1400001124.mm.1	7,59	6,96	1,55	0,0011	0,0270	Gm23278	predicted gene, 23278 [Source:MGI Symbol;Acc:MGI:5453055]	Small_RNA
TC0900001970.mm.1	12,16	11,52	1,55	0,0022	0,0414			NonCoding
TC1000000954.mm.1	5,32	4,69	1,55	0,0023	0,0434			NonCoding
TC1600000618.mm.1	7,28	6,65	1,54	6,28E-07	0,0013	Zbtb20; Mir568	zinc finger and BTB domain containing 20; microRNA 568	Multiple_Complex
TC0100003129.mm.1	10,6	9,98	1,54	6,17E-06	0,0020	Nav1	neuron navigator 1	Multiple_Complex
TC0600003302.mm.1	10,35	9,73	1,54	6,20E-06	0,0020	Lrp6	low density lipoprotein receptor-related protein 6	Multiple_Complex
TC0800000936.mm.1	10,2	9,58	1,54	2,40E-05	0,0030	Adgrl1	adhesion G protein-coupled receptor L1	Multiple_Complex
TC0X00002441.mm.1	10,74	10,12	1,54	3,52E-05	0,0037	Hcfc1	host cell factor C1	Multiple_Complex
TC0200000095.mm.1	6,5	5,87	1,54	6,59E-05	0,0050	Gm23578	predicted gene, 23578 [Source:MGI Symbol;Acc:MGI:5453355]	Precursor_microRNA
TC1000003052.mm.1	7,76	7,15	1,54	7,60E-05	0,0054	Srgap1	SLIT-ROBO Rho GTPase activating protein 1	Multiple_Complex
TC1600000278.mm.1	11,35	10,72	1,54	0,0002	0,0091	Dvl3	dishevelled 3, dsh homolog (Drosophila); Synthetic construct Mus musculus clone IMAGE:100016399, MGC:184544 dishevelled 3, dsh homolog (Drosophila) (Dvl3) mRNA, encodes complete protein.	Multiple_Complex
TC1200000359.mm.1	9,64	9,02	1,54	0,0003	0,0120	Dock4	dedicator of cytokinesis 4; Synthetic construct Mus musculus clone IMAGE:100069471, MGC:199373 dedicator of cytokinesis 4 (Dock4) mRNA, encodes complete protein.	Multiple_Complex
TC1500000041.mm.1	9,94	9,32	1,54	0,0006	0,0175	Rictor	RPTOR independent companion of MTOR, complex 2	Multiple_Complex
TC0300000327.mm.1	8,92	8,3	1,54	0,0006	0,0187			NonCoding
TC1400000131.mm.1	6,31	5,69	1,54	0,0008	0,0214			NonCoding
TC0200000865.mm.1	7,22	6,6	1,54	0,0009	0,0234	Gm13519; RP23-35D6.1	predicted gene 13519; novel pseudogene	Multiple_Complex
TC1400001742.mm.1	5,61	4,99	1,54	0,0012	0,0288			NonCoding
TC0900003143.mm.1	6,22	5,6	1,54	0,0019	0,0383			NonCoding
TC0800002039.mm.1	11,29	10,68	1,53	2,90E-06	0,0016	Tnks	tankyrase, TRF1-interacting ankyrin-related ADP-ribose polymerase	Multiple_Complex
TC1200000825.mm.1	8,9	8,29	1,53	1,24E-05	0,0023	Ylpm1	YLP motif containing 1	Multiple_Complex
TC1100000324.mm.1	9,54	8,92	1,53	0,0001	0,0073	Cpeb4	cytoplasmic polyadenylation element binding protein 4	Multiple_Complex
TC0700001756.mm.1	12,49	11,88	1,53	0,0002	0,0081	Prkcb	protein kinase C, beta	Multiple_Complex
TC0900000867.mm.1	8,34	7,72	1,53	0,0002	0,0089	Herc1	hect (homologous to the E6-AP (UBE3A) carboxyl terminus) domain and RCC1 (CHC1)-like domain (RLD) 1	Multiple_Complex
TC0500003501.mm.1	11,95	11,34	1,53	0,0004	0,0136			NonCoding
TC1500001181.mm.1	7,33	6,72	1,53	0,0004	0,0144	Gm2310	predicted gene 2310 [Source:MGI Symbol;Acc:MGI:3780481]	Coding
TC0600000098.mm.1	11,04	10,42	1,53	0,0009	0,0231			NonCoding
TC0300001042.mm.1	5,51	4,89	1,53	0,0010	0,0256			NonCoding
TC1400000503.mm.1	7,66	7,04	1,53	0,0016	0,0342			NonCoding
TC1000002846.mm.1	8,84	8,22	1,53	0,0020	0,0399	Nav3	neuron navigator 3	Multiple_Complex
TC1100001802.mm.1	9,39	8,79	1,52	7,68E-06	0,0021	Helz	helicase with zinc finger domain	Multiple_Complex
TC0200004089.mm.1	10,4	9,8	1,52	0,0007	0,0204	Gm13767	predicted gene 13767	Multiple_Complex
TC0500002529.mm.1	9,33	8,73	1,52	0,0008	0,0229	Gm23617	predicted gene, 23617 [Source:MGI Symbol;Acc:MGI:5453394]	Precursor_microRNA
TC0700002101.mm.1	4,36	3,76	1,52	0,0010	0,0252	Gm22064	predicted gene, 22064 [Source:MGI Symbol;Acc:MGI:5451841]	Precursor_microRNA
TC0X00000419.mm.1	7,21	6,61	1,52	0,0027	0,0478	Gm14654	predicted gene 14654 [Source:MGI Symbol;Acc:MGI:3705680]	Pseudogene
TC1800001312.mm.1	9,86	9,27	1,51	5,82E-06	0,0019	Sema6a	sema domain, transmembrane domain (TM), and cytoplasmic domain, (semaphorin) 6A	Multiple_Complex
TC1700002556.mm.1	9,66	9,06	1,51	6,04E-05	0,0048	Heatr5b	HEAT repeat containing 5B	Multiple_Complex
TC1200002243.mm.1	7,63	7,04	1,51	7,96E-05	0,0056	Trip11	thyroid hormone receptor interactor 11	Multiple_Complex
TC0400002508.mm.1	8,76	8,16	1,51	0,0005	0,0161			NonCoding
TC1700000558.mm.1	6,62	6,03	1,51	0,0006	0,0193			NonCoding
TC1200002433.mm.1	13,74	13,15	1,51	0,0006	0,0194			NonCoding
TC0700003883.mm.1	14,85	14,25	1,51	0,0007	0,0198	Gm23550	predicted gene, 23550 [Source:MGI Symbol;Acc:MGI:5453327]	Precursor_microRNA
TC0300001393.mm.1	16,9	16,31	1,51	0,0015	0,0335	Gm22468	predicted gene, 22468 [Source:MGI Symbol;Acc:MGI:5452245]	Precursor_microRNA
TC0200001610.mm.1	11,04	10,45	1,51	0,0018	0,0377			NonCoding
TC1600001099.mm.1	10,8	10,21	1,51	0,0023	0,0425	Gm22862	predicted gene, 22862 [Source:MGI Symbol;Acc:MGI:5452639]	Multiple_Complex
TC1300001925.mm.1	6,38	5,78	1,51	0,0023	0,0431			NonCoding
TC0500003370.mm.1	5,11	4,51	1,51	0,0025	0,0459			NonCoding
TC0100003508.mm.1	11,02	10,43	1,5	4,74E-06	0,0018	Uhmk1	U2AF homology motif (UHM) kinase 1	Multiple_Complex
TC0200005011.mm.1	7,15	6,56	1,5	5,84E-06	0,0019	Soga1	suppressor of glucose, autophagy associated 1	Multiple_Complex
TC0X00000785.mm.1	7,63	7,04	1,5	0,0003	0,0109	Gm14749	predicted gene 14749 [Source:MGI Symbol;Acc:MGI:3705610]	Multiple_Complex
TC0100002506.mm.1	4,74	4,16	1,5	0,0010	0,0251			NonCoding
TC1300002384.mm.1	6,82	6,23	1,5	0,0019	0,0387	Gm25700	predicted gene, 25700 [Source:MGI Symbol;Acc:MGI:5455477]	Precursor_microRNA
TC0100003161.mm.1	4,22	3,63	1,5	0,0022	0,0416	Gm23534	predicted gene, 23534 [Source:MGI Symbol;Acc:MGI:5453311]	Small_RNA
TC1800000491.mm.1	7,63	8,22	-1,5	2,98E-06	0,0016	Commd10	COMM domain containing 10	Multiple_Complex
TC1200001761.mm.1	8,22	8,8	-1,5	5,96E-06	0,0020	Gm2436	PREDICTED: predicted gene 2436 (Gm2436), mRNA.	Coding
TC1200001762.mm.1	8,22	8,8	-1,5	5,96E-06	0,0020	Gm2446	PREDICTED: predicted gene 2446 (Gm2446), mRNA.	Coding
TC1500002059.mm.1	9,36	9,95	-1,5	1,05E-05	0,0022	Rabl2	RAB, member RAS oncogene family-like 2; RAB, member of RAS oncogene family-like 2; RAB, member of RAS oncogene family-like 2 (Rabl2), mRNA.	Multiple_Complex
TC0600001319.mm.1	5,71	6,29	-1,5	1,14E-05	0,0022	Zfp637	zinc finger protein 637	Multiple_Complex
TC1100002251.mm.1	8,33	8,92	-1,5	5,33E-05	0,0045	Pno1	partner of NOB1 homolog (S. cerevisiae)	Multiple_Complex
TC1100001113.mm.1	7,89	8,48	-1,5	5,83E-05	0,0048	Gm12345	predicted gene 12345	Pseudogene
TC0100000101.mm.1	7,93	8,52	-1,5	5,97E-05	0,0048	Tmem70	transmembrane protein 70	Multiple_Complex
TC0600002223.mm.1	13,55	14,13	-1,5	7,47E-05	0,0054	Gm7887	predicted gene 7887 [Source:MGI Symbol;Acc:MGI:3648251]	Pseudogene
TC1200000138.mm.1	16,21	16,8	-1,5	8,52E-05	0,0058			NonCoding
TC1000002945.mm.1	11,95	12,54	-1,5	9,19E-05	0,0061	Rap1b	RAS related protein 1b	Multiple_Complex
TC0300003101.mm.1	10,15	10,74	-1,5	0,0001	0,0064	Rpf1	ribosome production factor 1 homolog (S. cerevisiae)	Coding
TC0X00003204.mm.1	8,95	9,54	-1,5	0,0001	0,0069	Mageh1	melanoma antigen, family H, 1	Coding
TC1600000255.mm.1	8,52	9,1	-1,5	0,0002	0,0094	Gm10088	predicted gene 10088	Coding
TC0900003074.mm.1	13,25	13,84	-1,5	0,0003	0,0130	Tma7	translational machinery associated 7 homolog (S. cerevisiae)	Coding
TC0X00002653.mm.1	6,56	7,15	-1,5	0,0004	0,0136	Gm14830	predicted gene 14830 [Source:MGI Symbol;Acc:MGI:3705386]	Pseudogene
TC0900000586.mm.1	5,94	6,53	-1,5	0,0005	0,0164	Gm5617	predicted gene 5617	Coding
TC1400001468.mm.1	13,74	14,32	-1,5	0,0006	0,0179	Rpl19-ps4; Gm27506	ribosomal protein L19, pseudogene 4 [Source:MGI Symbol;Acc:MGI:3646824]; predicted gene, 27506 [Source:MGI Symbol;Acc:MGI:5530888]	Multiple_Complex
TC0900001078.mm.1	4,07	4,65	-1,5	0,0006	0,0190	Gm15896	predicted gene 15896 [Source:MGI Symbol;Acc:MGI:3801743]	Pseudogene
TC1000002988.mm.1	9,24	9,83	-1,5	0,0012	0,0281	Gm9046	predicted gene 9046 [Source:MGI Symbol;Acc:MGI:3647143]	Pseudogene
TC1500001590.mm.1	2,44	3,03	-1,5	0,0012	0,0287			NonCoding
TC0500000176.mm.1	9,77	10,36	-1,51	8,62E-07	0,0013	Pmpcb	peptidase (mitochondrial processing) beta	Multiple_Complex
TC0X00001617.mm.1	12,8	13,4	-1,51	1,91E-06	0,0014	Eif1ax	eukaryotic translation initiation factor 1A, X-linked	Multiple_Complex
TC0800000286.mm.1	8,09	8,68	-1,51	2,69E-06	0,0016	Plat	plasminogen activator, tissue	Coding
TC0900002054.mm.1	9,53	10,12	-1,51	3,16E-06	0,0016	Tbrg1	transforming growth factor beta regulated gene 1	Multiple_Complex
TC1200000142.mm.1	11,14	11,74	-1,51	4,50E-06	0,0018	Odc1	ornithine decarboxylase, structural 1	Coding
TC0400001722.mm.1	13,63	14,22	-1,51	5,02E-06	0,0018	Ddost	dolichyl-di-phosphooligosaccharide-protein glycotransferase	Coding
TC0800000930.mm.1	8,53	9,12	-1,51	5,33E-06	0,0019	Gipc1	GIPC PDZ domain containing family, member 1	Coding
TC1100004215.mm.1	13,25	13,84	-1,51	6,41E-06	0,0020	P4hb	prolyl 4-hydroxylase, beta polypeptide	Multiple_Complex
TC0500000981.mm.1	10,4	10,99	-1,51	9,33E-06	0,0021	Cops4	COP9 (constitutive photomorphogenic) homolog, subunit 4 (Arabidopsis thaliana)	Multiple_Complex
TC1100003229.mm.1	16,47	17,06	-1,51	1,13E-05	0,0022	Gm12338	predicted gene 12338	Pseudogene
TC0600002045.mm.1	7,86	8,46	-1,51	1,32E-05	0,0024	Akr1b3; Gm6644	aldo-keto reductase family 1, member B3 (aldose reductase); Akr1b3 pseudogene	Multiple_Complex
TC0200003433.mm.1	13,68	14,27	-1,51	1,37E-05	0,0024	Rpl35	ribosomal protein L35	Multiple_Complex
TC0X00000076.mm.1	7,73	8,33	-1,51	1,50E-05	0,0025	Timm17b	translocase of inner mitochondrial membrane 17b	Multiple_Complex
TC1200000588.mm.1	12,24	12,83	-1,51	1,70E-05	0,0026	Tmx1	thioredoxin-related transmembrane protein 1	Multiple_Complex
TC1100001129.mm.1	7,79	8,38	-1,51	3,14E-05	0,0035	Gm12734	predicted gene 12734 [Source:MGI Symbol;Acc:MGI:3650213]	Multiple_Complex
TC1100001850.mm.1	10,53	11,13	-1,51	3,31E-05	0,0036	Gm11675	predicted gene 11675 [Source:MGI Symbol;Acc:MGI:3650970]	Pseudogene
TC1500002069.mm.1	16,32	16,9	-1,51	5,58E-05	0,0046	Rpl31-ps8	ribosomal protein L31, pseudogene 8	Pseudogene
TC1300001139.mm.1	9,36	9,96	-1,51	5,82E-05	0,0048	Taf9; Ak6	TAF9 RNA polymerase II, TATA box binding protein (TBP)-associated factor; adenylate kinase 6	Coding
TC0200003299.mm.1	10,23	10,83	-1,51	6,24E-05	0,0049	Swi5	SWI5 recombination repair homolog (yeast)	Multiple_Complex
TC1900001621.mm.1	13,46	14,06	-1,51	7,22E-05	0,0053	Usmg5	upregulated during skeletal muscle growth 5	Multiple_Complex
TC1200001415.mm.1	15,67	16,27	-1,51	7,82E-05	0,0055	Pgk1-rs7	phosphoglycerate kinase-1, related sequence-7 [Source:MGI Symbol;Acc:MGI:97562]	Coding
TC1100001619.mm.1	13,39	13,99	-1,51	7,92E-05	0,0056	Gm11598	predicted gene 11598 [Source:MGI Symbol;Acc:MGI:3649374]	Pseudogene
TC0500001635.mm.1	7,12	7,72	-1,51	8,95E-05	0,0060	Ppp1r35	protein phosphatase 1, regulatory subunit 35	Multiple_Complex
TC1400000470.mm.1	7,48	8,08	-1,51	9,54E-05	0,0062	Gm16439	predicted pseudogene 16439 [Source:MGI Symbol;Acc:MGI:3647611]	Pseudogene
TC0200004422.mm.1	6,21	6,81	-1,51	0,0001	0,0065	Ccdc32	coiled-coil domain containing 32	Coding
TC1200000176.mm.1	8,04	8,64	-1,51	0,0002	0,0081	Gm9178	PREDICTED: predicted gene 9178 (Gm9178), mRNA.	Coding
TC0500000667.mm.1	15,04	15,64	-1,51	0,0002	0,0101	Gm15616	predicted gene 15616 [Source:MGI Symbol;Acc:MGI:3783061]	Pseudogene
TC0600002133.mm.1	9,57	10,16	-1,51	0,0002	0,0104	Mrps33	mitochondrial ribosomal protein S33	Multiple_Complex
TC0800000541.mm.1	9,31	9,91	-1,51	0,0003	0,0120	Casp3	caspase 3; caspase 3 (Casp3), mRNA.	Multiple_Complex
TC0700002486.mm.1	6,07	6,66	-1,51	0,0003	0,0129	Bloc1s3	biogenesis of lysosomal organelles complex-1, subunit 3; biogenesis of lysosome-related organelles complex-1, subunit 3	Coding
TC1400000246.mm.1	6,58	7,18	-1,51	0,0003	0,0131	Ppif	peptidylprolyl isomerase F (cyclophilin F)	Multiple_Complex
TC1400001920.mm.1	9,81	10,4	-1,51	0,0004	0,0135	Cnih1	cornichon homolog 1 (Drosophila)	Coding
TC0700004542.mm.1	6,05	6,64	-1,51	0,0004	0,0137	Polr2l	polymerase (RNA) II (DNA directed) polypeptide L	Coding
TC0400000800.mm.1	13,77	14,36	-1,51	0,0005	0,0156			NonCoding
TC0100002283.mm.1	11,5	12,1	-1,51	0,0005	0,0157	Gm5526	predicted pseudogene 5526	Pseudogene
TC1500000433.mm.1	10,11	10,71	-1,51	0,0005	0,0172	Nsmce2	non-SMC element 2 homolog (MMS21, S. cerevisiae)	Coding
TC0900003303.mm.1	11,99	12,58	-1,51	0,0007	0,0202	Scp2-ps2	sterol carrier protein 2, pseudogene 2 [Source:MGI Symbol;Acc:MGI:107679]	Pseudogene
TC1000002989.mm.1	9,23	9,83	-1,51	0,0009	0,0242	Gm9048	predicted gene 9048 [Source:MGI Symbol;Acc:MGI:3644213]	Pseudogene
TC0700004072.mm.1	5,67	6,27	-1,51	0,0009	0,0243	Lmo1	LIM domain only 1	Coding
TC0700000839.mm.1	17,3	17,89	-1,51	0,0010	0,0251	Rpl14-ps1	ribosomal protein L14, pseudogene 1 [Source:MGI Symbol;Acc:MGI:3710579]	Pseudogene
TC0700003365.mm.1	9,71	10,3	-1,51	0,0011	0,0273	Ube2nl	ubiquitin-conjugating enzyme E2N-like [Source:MGI Symbol;Acc:MGI:3643295]	Pseudogene
TC1700001934.mm.1	11,05	11,65	-1,51	0,0012	0,0278	Gm8696	predicted gene 8696 [Source:MGI Symbol;Acc:MGI:3642963]	Pseudogene
TC0400003663.mm.1	13,29	13,89	-1,51	0,0016	0,0342	Gm13252	predicted gene 13252 [Source:MGI Symbol;Acc:MGI:3651953]	Multiple_Complex
TC0700003955.mm.1	3,88	4,47	-1,51	0,0018	0,0366	Gm19934	PREDICTED: predicted gene, 19934 (Gm19934), miscRNA.	NonCoding
TC0100001599.mm.1	15,78	16,37	-1,51	0,0020	0,0398	Tma7-ps	translational machinery associated 7 homolog (S. cerevisiae), pseudogene	Multiple_Complex
TC0400004135.mm.1	10,84	11,44	-1,52	1,43E-06	0,0013	Rer1	RER1 retention in endoplasmic reticulum 1 homolog (S. cerevisiae)	Multiple_Complex
TC0X00002470.mm.1	7,72	8,32	-1,52	1,72E-06	0,0013	Mpp1	membrane protein, palmitoylated	Multiple_Complex
TC1700001646.mm.1	8,71	9,32	-1,52	2,30E-06	0,0015	Nubp2	nucleotide binding protein 2	Coding
TC0800001263.mm.1	8,24	8,84	-1,52	3,02E-06	0,0016	Nip7	nuclear import 7 homolog (S. cerevisiae)	Multiple_Complex
TC1700001213.mm.1	6,38	6,98	-1,52	5,43E-06	0,0019	Morn2	MORN repeat containing 2; MORN repeat containing 2 (Morn2), mRNA.	Multiple_Complex
TC1400002598.mm.1	11,27	11,88	-1,52	7,31E-06	0,0020	Mzt1	mitotic spindle organizing protein 1	Coding
TC1400000790.mm.1	8,75	9,35	-1,52	8,34E-06	0,0021	Gmpr2	guanosine monophosphate reductase 2	Multiple_Complex
TC0600003165.mm.1	11,64	12,24	-1,52	1,26E-05	0,0023	Ndufa9	NADH dehydrogenase (ubiquinone) 1 alpha subcomplex, 9	Coding
TC0100000253.mm.1	11,73	12,33	-1,52	1,67E-05	0,0026	Cox5b	cytochrome c oxidase subunit Vb	Coding
TC1700001264.mm.1	6,8	7,41	-1,52	1,82E-05	0,0026	Dync2li1	dynein cytoplasmic 2 light intermediate chain 1	Coding
TC0X00002061.mm.1	8,5	9,1	-1,52	2,48E-05	0,0031	Ndufa1	NADH dehydrogenase (ubiquinone) 1 alpha subcomplex, 1	Coding
TC1300000463.mm.1	8,94	9,55	-1,52	2,51E-05	0,0031	Tmem14c	transmembrane protein 14C	Coding
TC0700004258.mm.1	8,16	8,76	-1,52	4,22E-05	0,0040	Nsmce1	non-SMC element 1 homolog (S. cerevisiae)	Multiple_Complex
TC0800002578.mm.1	9,69	10,29	-1,52	4,53E-05	0,0042	D8Ertd738e	DNA segment, Chr 8, ERATO Doi 738, expressed	Coding
TC0300000444.mm.1	7,54	8,14	-1,52	6,59E-05	0,0050	Rnf13	ring finger protein 13	Multiple_Complex
TC0100001010.mm.1	12,31	12,92	-1,52	7,08E-05	0,0052	Gm10193	PREDICTED: predicted gene 10193 (Gm10193), mRNA.	Coding
TC1300001479.mm.1	6,63	7,23	-1,52	8,66E-05	0,0059	Mrpl32	mitochondrial ribosomal protein L32	Multiple_Complex
TC0100003136.mm.1	7,31	7,92	-1,52	9,74E-05	0,0062			NonCoding
TC1900000050.mm.1	7,53	8,14	-1,52	0,0001	0,0067	Mrpl11	mitochondrial ribosomal protein L11	Coding
TC0200005476.mm.1	9,27	9,88	-1,52	0,0001	0,0080	Nup35	nucleoporin 35	Multiple_Complex
TC0800002180.mm.1	8,42	9,03	-1,52	0,0002	0,0084	Cdkn2aip	CDKN2A interacting protein; Synthetic construct Mus musculus clone IMAGE:100016274, MGC:184482 CDKN2A interacting protein (Cdkn2aip) mRNA, encodes complete protein.	Coding
TC1300002545.mm.1	16,18	16,78	-1,52	0,0002	0,0084	Gm10257	predicted gene 10257	Pseudogene
TC1400000744.mm.1	7,75	8,35	-1,52	0,0002	0,0088	Mrpl52	mitochondrial ribosomal protein L52	Multiple_Complex
TC0300001317.mm.1	16,99	17,6	-1,52	0,0002	0,0091	Gm9396	predicted gene 9396 [Source:MGI Symbol;Acc:MGI:3645563]	Coding
TC0600002235.mm.1	4,2	4,81	-1,52	0,0002	0,0093	Gm10242	predicted gene 10242 [Source:MGI Symbol;Acc:MGI:3642310]	Coding
TC0500001571.mm.1	11,7	12,31	-1,52	0,0002	0,0100	Rps29-ps	ribosomal protein S29, pseudogene [Source:MGI Symbol;Acc:MGI:3783200]	Pseudogene
TC0200005250.mm.1	11,36	11,97	-1,52	0,0003	0,0129	Gm14269	predicted gene 14269 [Source:MGI Symbol;Acc:MGI:3650060]	Multiple_Complex
TC1100003425.mm.1	5,62	6,23	-1,52	0,0003	0,0130	Rpl13-ps1	ribosomal protein L13, pseudogene 1	Pseudogene
TC1300001557.mm.1	6,74	7,34	-1,52	0,0003	0,0130	Hist1h4k	histone cluster 1, H4k	Coding
TC1500000721.mm.1	10,89	11,5	-1,52	0,0003	0,0131	Rbx1	ring-box 1	Coding
TC0600002424.mm.1	8,73	9,33	-1,52	0,0005	0,0159	Gm4761	predicted gene 4761 [Source:MGI Symbol;Acc:MGI:3648855]	Pseudogene
TC0500001354.mm.1	9,63	10,23	-1,52	0,0005	0,0160	Gm26205	predicted gene, 26205 [Source:MGI Symbol;Acc:MGI:5455982]	Small_RNA
TC0X00001849.mm.1	6,39	7	-1,52	0,0005	0,0161	Gm14513	predicted gene 14513 [Source:MGI Symbol;Acc:MGI:3648369]	Pseudogene
TC1000002554.mm.1	15,42	16,02	-1,52	0,0005	0,0164	Gm8264	PREDICTED: predicted gene 8264 (Gm8264), mRNA.	Coding
TC1000002555.mm.1	15,42	16,02	-1,52	0,0005	0,0164	Gm8137	PREDICTED: predicted gene 8137 (Gm8137), mRNA.	Coding
TC1300002308.mm.1	15,56	16,16	-1,52	0,0005	0,0174	Gm10126	predicted gene 10126 [Source:MGI Symbol;Acc:MGI:3809072]	Coding
TC1300001122.mm.1	16,45	17,06	-1,52	0,0011	0,0269	Gm5453	predicted gene 5453	Pseudogene
TC0500002904.mm.1	6,84	7,44	-1,52	0,0011	0,0273	Rps15a-ps5	ribosomal protein S15A, pseudogene 5	Pseudogene
TC1300001768.mm.1	4,31	4,92	-1,52	0,0012	0,0286	Gm11383	predicted gene 11383 [Source:MGI Symbol;Acc:MGI:3649586]	Pseudogene
TC1700001868.mm.1	8,82	9,42	-1,52	0,0015	0,0322	Zfp422-rs1	zinc finger protein 422, related sequence 1; zinc finger protein 422, related sequence 1 [Source:MGI Symbol;Acc:MGI:3028594]	Multiple_Complex
TC0700001752.mm.1	3,37	3,97	-1,52	0,0015	0,0332	Gm16326	predicted gene 16326 [Source:MGI Symbol;Acc:MGI:3840124]	Multiple_Complex
TC0700001927.mm.1	13,82	14,42	-1,52	0,0020	0,0394	Bub3	budding uninhibited by benzimidazoles 3 homolog (S. cerevisiae)	Coding
TC0200004440.mm.1	6,32	6,92	-1,52	0,0023	0,0431	Oip5	Opa interacting protein 5	Multiple_Complex
TC1000002083.mm.1	6,9	7,5	-1,52	0,0026	0,0463	Rps19-ps11	ribosomal protein S19, pseudogene 11	Pseudogene
TC0900000540.mm.1	11,2	11,81	-1,53	1,51E-06	0,0013	Fxyd6	FXYD domain-containing ion transport regulator 6	Multiple_Complex
TC1000001084.mm.1	9,95	10,56	-1,53	1,66E-06	0,0013	Arl1	ADP-ribosylation factor-like 1	Coding
TC1600002135.mm.1	8,09	8,71	-1,53	1,49E-06	0,0013	Psmg1	proteasome (prosome, macropain) assembly chaperone 1	Multiple_Complex
TC0500001936.mm.1	8,03	8,64	-1,53	4,96E-06	0,0018	Crot	carnitine O-octanoyltransferase	Multiple_Complex
TC0700001773.mm.1	8,82	9,43	-1,53	7,23E-06	0,0020	Lcmt1	leucine carboxyl methyltransferase 1	Coding
TC0400002447.mm.1	9,04	9,65	-1,53	1,04E-05	0,0022	Smu1	smu-1 suppressor of mec-8 and unc-52 homolog (C. elegans)	Multiple_Complex
TC0X00001402.mm.1	7,28	7,9	-1,53	1,06E-05	0,0022	Nxt2	nuclear transport factor 2-like export factor 2	Multiple_Complex
TC0300000643.mm.1	11,69	12,31	-1,53	1,11E-05	0,0022	Plrg1	pleiotropic regulator 1, PRL1 homolog (Arabidopsis)	Multiple_Complex
TC0X00002983.mm.1	14,55	15,17	-1,53	1,40E-05	0,0024	Tspan6	tetraspanin 6	Multiple_Complex
TC0200003724.mm.1	12,08	12,7	-1,53	1,46E-05	0,0025	Gm13642	predicted gene 13642	Pseudogene
TC0200000735.mm.1	6,72	7,33	-1,53	1,82E-05	0,0026			NonCoding
TC1700000468.mm.1	5,79	6,4	-1,53	1,94E-05	0,0027	Snrpc	U1 small nuclear ribonucleoprotein C	Multiple_Complex
TC0900001398.mm.1	11,95	12,57	-1,53	3,01E-05	0,0034	Nicn1	nicolin 1	Coding
TC1600002063.mm.1	16,14	16,76	-1,53	3,11E-05	0,0035	H3f3a-ps2	H3 histone, family 3A, pseudogene 2	Pseudogene
TC0500001799.mm.1	9,07	9,69	-1,53	3,31E-05	0,0036	Polr1d	polymerase (RNA) I polypeptide D	Coding
TC1300000101.mm.1	12,34	12,95	-1,53	5,06E-05	0,0044	Psma2	proteasome (prosome, macropain) subunit, alpha type 2	Multiple_Complex
TC0900000705.mm.1	10,25	10,87	-1,53	6,50E-05	0,0050	Cox5a	cytochrome c oxidase subunit Va	Coding
TC0X00000864.mm.1	6,19	6,81	-1,53	7,64E-05	0,0054	Gm14788	predicted gene 14788 [Source:MGI Symbol;Acc:MGI:3705584]	Pseudogene
TC1700001680.mm.1	10,35	10,96	-1,53	0,0001	0,0078	Gm10012	cytochrome c oxidase, subunit VIIc pseudogene	NonCoding
TC1400001910.mm.1	14,56	15,17	-1,53	0,0001	0,0080	Gm15516	predicted gene 15516 [Source:MGI Symbol;Acc:MGI:3782963]	Pseudogene
TC1800000344.mm.1	8,71	9,33	-1,53	0,0002	0,0087	Wdr55	WD repeat domain 55	Coding
TC1100002606.mm.1	7,5	8,1	-1,53	0,0002	0,0104	Gm12168	predicted gene 12168 [Source:MGI Symbol;Acc:MGI:3650839]	Multiple_Complex
TC1200001832.mm.1	12,23	12,84	-1,53	0,0003	0,0115	Fkbp3	FK506 binding protein 3	Coding
TC1000002731.mm.1	8,05	8,67	-1,53	0,0003	0,0115	Anapc15-ps	anaphase prompoting complex C subunit 15, pseudogene [Source:MGI Symbol;Acc:MGI:3646302]	Pseudogene
TC0400001541.mm.1	5,37	5,98	-1,53	0,0003	0,0119	Pef1	penta-EF hand domain containing 1	Coding
TC0100001369.mm.1	11,79	12,41	-1,53	0,0004	0,0148	Arpc5	actin related protein 2/3 complex, subunit 5	Multiple_Complex
TC0200004721.mm.1	8,78	9,39	-1,53	0,0009	0,0230	Gm14069	predicted gene 14069 [Source:MGI Symbol;Acc:MGI:3652232]	Multiple_Complex
TC1400002142.mm.1	7,6	8,21	-1,53	0,0009	0,0242	Cryl1	crystallin, lambda 1	Coding
TC0700004401.mm.1	16,17	16,79	-1,53	0,0009	0,0245	Gm16477	predicted pseudogene 16477 [Source:MGI Symbol;Acc:MGI:3646779]	Pseudogene
TC0800000987.mm.1	8,17	8,78	-1,53	0,0011	0,0264	Orc6	origin recognition complex, subunit 6	Multiple_Complex
TC0X00000793.mm.1	16,59	17,21	-1,53	0,0012	0,0282	Rps24-ps3	ribosomal protein S24, pseudogene 3	Pseudogene
TC0X00001840.mm.1	9,51	10,13	-1,53	0,0013	0,0305	Gm14473	predicted gene 14473 [Source:MGI Symbol;Acc:MGI:3650130]	Multiple_Complex
TC0400003047.mm.1	11,05	11,67	-1,53	0,0014	0,0312	Gm12669	predicted gene 12669	Multiple_Complex
TC1800000952.mm.1	13,44	14,05	-1,53	0,0022	0,0422			NonCoding
TC0100003268.mm.1	8,89	9,51	-1,53	0,0023	0,0431	Gm19545	PREDICTED: predicted gene, 19545 (Gm19545), miscRNA.	NonCoding
TC0700004665.mm.1	10,5	11,12	-1,54	1,69E-06	0,0013	Vkorc1	vitamin K epoxide reductase complex, subunit 1	Coding
TC1400001067.mm.1	7,12	7,74	-1,54	2,90E-06	0,0016	Nufip1	nuclear fragile X mental retardation protein interacting protein 1	Coding
TC1200000712.mm.1	10,57	11,2	-1,54	5,09E-06	0,0018	Eif2s1	eukaryotic translation initiation factor 2, subunit 1 alpha	Multiple_Complex
TC0800002231.mm.1	13,77	14,4	-1,54	7,12E-06	0,0020	Gm9892	predicted gene 9892	Pseudogene
TC1000000208.mm.1	11,32	11,95	-1,54	1,36E-05	0,0024	Stx7	syntaxin 7	Coding
TC0400003374.mm.1	16,42	17,04	-1,54	2,37E-05	0,0030	Gm12844	predicted gene 12844 [Source:MGI Symbol;Acc:MGI:3651053]	Pseudogene
TC0100000734.mm.1	16,27	16,89	-1,54	3,52E-05	0,0037	Rpl19-ps1	ribosomal protein L19, pseudogene 1	Multiple_Complex
TC0800003231.mm.1	9,21	9,84	-1,54	4,16E-05	0,0040	Zfp617	zinc finger protein 617	Coding
TC0400002221.mm.1	11,49	12,11	-1,54	4,70E-05	0,0043	Gm11843	predicted gene 11843 [Source:MGI Symbol;Acc:MGI:3651166]	Multiple_Complex
TC0500001257.mm.1	5,89	6,51	-1,54	5,21E-05	0,0045	Triap1	TP53 regulated inhibitor of apoptosis 1	Coding
TC0200003979.mm.1	6,68	7,29	-1,54	6,35E-05	0,0050			NonCoding
TC1700002361.mm.1	5,98	6,6	-1,54	0,0001	0,0064	Nudt12	nudix (nucleoside diphosphate linked moiety X)-type motif 12	Multiple_Complex
TC1400000485.mm.1	13,58	14,21	-1,54	0,0001	0,0067	Psmc6	proteasome (prosome, macropain) 26S subunit, ATPase, 6	Coding
TC0X00002450.mm.1	5,23	5,85	-1,54	0,0002	0,0080	Lage3	L antigen family, member 3	Multiple_Complex
TC0400000274.mm.1	15,56	16,19	-1,54	0,0002	0,0089	Gm11942	predicted gene 11942 [Source:MGI Symbol;Acc:MGI:3650608]	Multiple_Complex
TC0200003567.mm.1	15,21	15,83	-1,54	0,0002	0,0095	Gm13532	predicted gene 13532 [Source:MGI Symbol;Acc:MGI:3651645]	Multiple_Complex
TC1400000827.mm.1	7,7	8,32	-1,54	0,0002	0,0096	Mrpl57	mitochondrial ribosomal protein L53	Coding
TC0200004654.mm.1	9,99	10,61	-1,54	0,0002	0,0102	Gm14284	predicted gene 14284 [Source:MGI Symbol;Acc:MGI:3650419]	Multiple_Complex
TC0200000561.mm.1	8,78	9,4	-1,54	0,0002	0,0103	Aif1l	allograft inflammatory factor 1-like	Multiple_Complex
TC0800000759.mm.1	10,37	10,99	-1,54	0,0004	0,0139	Lsm4	LSM4 homolog, U6 small nuclear RNA associated (S. cerevisiae)	Multiple_Complex
TC0X00001123.mm.1	5,1	5,72	-1,54	0,0004	0,0147	Gm5393	predicted pseudogene 5393 [Source:MGI Symbol;Acc:MGI:3642996]	Multiple_Complex
TC0X00001927.mm.1	8,99	9,62	-1,54	0,0004	0,0147	Ndufb11	NADH dehydrogenase (ubiquinone) 1 beta subcomplex, 11	Coding
TC1300001634.mm.1	5,1	5,72	-1,54	0,0004	0,0147	Hist1h2ae	histone cluster 1, H2ae	Coding
TC1300000385.mm.1	5,61	6,22	-1,54	0,0005	0,0155	Bphl	biphenyl hydrolase-like (serine hydrolase, breast epithelial mucin-associated antigen)	Coding
TC0400002731.mm.1	12,9	13,52	-1,54	0,0005	0,0161	Txn1	thioredoxin 1	Coding
TC0200002207.mm.1	7,36	7,99	-1,54	0,0005	0,0161	Gm14131	predicted gene 14131 [Source:MGI Symbol;Acc:MGI:3652215]	Pseudogene
TC0300002366.mm.1	13,45	14,07	-1,54	0,0005	0,0167	Rps27rt; Rps27	ribosomal protein S27, retrogene; ribosomal protein S27	Multiple_Complex
TC0900001926.mm.1	17,16	17,78	-1,54	0,0008	0,0220	Gm10180	predicted gene 10180 [Source:MGI Symbol;Acc:MGI:3701608]	Pseudogene
TC1000002084.mm.1	17,16	17,78	-1,54	0,0008	0,0220	Gm3699	predicted gene 3699 [Source:MGI Symbol;Acc:MGI:3781875]	Pseudogene
TC1700002007.mm.1	7,35	7,97	-1,54	0,0010	0,0257	Gm4246	predicted gene 4246 [Source:MGI Symbol;Acc:MGI:3782423]	Multiple_Complex
TC0200000038.mm.1	10,13	10,75	-1,54	0,0011	0,0271	Gm13194	predicted gene 13194	Multiple_Complex
TC0400003758.mm.1	5,07	5,69	-1,54	0,0013	0,0292	Gm12983	predicted gene 12983 [Source:MGI Symbol;Acc:MGI:3651378]	Pseudogene
TC0100001843.mm.1	3,79	4,41	-1,54	0,0014	0,0313	LOC100861628	PREDICTED: uncharacterized LOC100861628 (LOC100861628), miscRNA.	NonCoding
TC0600001753.mm.1	6,72	7,34	-1,54	0,0015	0,0330	Gm15763	predicted gene 15763 [Source:MGI Symbol;Acc:MGI:3783205]	Multiple_Complex
TC0700000399.mm.1	15,59	16,21	-1,54	0,0018	0,0365	Gm9844	predicted pseudogene 9844 [Source:MGI Symbol;Acc:MGI:3704288]	Multiple_Complex
TC1800000109.mm.1	13,35	13,97	-1,54	0,0018	0,0375	Gm5687	predicted gene 5687 [Source:MGI Symbol;Acc:MGI:3644274]	Pseudogene
TC1300000813.mm.1	14,07	14,69	-1,54	0,0020	0,0392	Gm5451	predicted gene 5451	Pseudogene
TC1300000329.mm.1	11,89	12,52	-1,54	0,0022	0,0422	Gm11367	predicted gene 11367 [Source:MGI Symbol;Acc:MGI:3652074]	Pseudogene
TC0X00001755.mm.1	10,2	10,82	-1,54	0,0024	0,0447	Gm14448	predicted gene 14448 [Source:MGI Symbol;Acc:MGI:3649326]	Multiple_Complex
TC1100004295.mm.1	9,35	9,98	-1,55	4,70E-06	0,0018	Nme2	NME/NM23 nucleoside diphosphate kinase 2	Coding
TC1900000232.mm.1	8,47	9,1	-1,55	4,99E-06	0,0018	Mrpl16	mitochondrial ribosomal protein L16	Multiple_Complex
TC0700001731.mm.1	12,44	13,07	-1,55	8,79E-06	0,0021	Uqcrc2	ubiquinol cytochrome c reductase core protein 2	Multiple_Complex
TC0500001766.mm.1	8,48	9,1	-1,55	9,29E-06	0,0021	Bud31	BUD31 homolog (yeast)	Multiple_Complex
TC1400002281.mm.1	10,9	11,53	-1,55	1,03E-05	0,0022	Bnip3l	BCL2/adenovirus E1B interacting protein 3-like	Multiple_Complex
TC1100000053.mm.1	7,55	8,19	-1,55	1,98E-05	0,0027	Nipsnap1	4-nitrophenylphosphatase domain and non-neuronal SNAP25-like protein homolog 1 (C. elegans)	Multiple_Complex
TC1100002863.mm.1	9,53	10,16	-1,55	2,75E-05	0,0032	Cops3	COP9 (constitutive photomorphogenic) homolog, subunit 3 (Arabidopsis thaliana)	Multiple_Complex
TC1900000152.mm.1	12,62	13,26	-1,55	7,03E-05	0,0052	Wdr74	WD repeat domain 74	Coding
TC1700000539.mm.1	11,52	12,16	-1,55	0,0001	0,0063	Ndufv3	NADH dehydrogenase (ubiquinone) flavoprotein 3	Coding
TC1700001512.mm.1	16,01	16,64	-1,55	0,0001	0,0068	Oaz1-ps	ornithine decarboxylase antizyme 1, pseudogene [Source:MGI Symbol;Acc:MGI:108188]	Pseudogene
TC1700001309.mm.1	11,81	12,44	-1,55	0,0002	0,0081	Gm5499	predicted pseudogene 5499 [Source:MGI Symbol;Acc:MGI:3643804]	Pseudogene
TC0300002042.mm.1	11,73	12,37	-1,55	0,0002	0,0090	Serp1	stress-associated endoplasmic reticulum protein 1	Coding
TC1100000143.mm.1	11,25	11,88	-1,55	0,0002	0,0096	Gm12005	predicted gene 12005 [Source:MGI Symbol;Acc:MGI:3651316]	Pseudogene
TC0600002289.mm.1	11,71	12,35	-1,55	0,0002	0,0103	Gm8129	predicted pseudogene 8129	Multiple_Complex
TC1500001322.mm.1	12,58	13,21	-1,55	0,0003	0,0128	Gm6361	predicted gene 6361 [Source:MGI Symbol;Acc:MGI:3646180]	Pseudogene
TC1300001066.mm.1	10,41	11,04	-1,55	0,0004	0,0132	Tbca	tubulin cofactor A	Coding
TC0900001605.mm.1	15,79	16,43	-1,55	0,0004	0,0135	Rpl14; Rpl14-ps1	ribosomal protein L14; ribosomal protein L14, pseudogene 1	Coding
TC0700002739.mm.1	12,39	13,03	-1,55	0,0005	0,0163	Gm10169	predicted pseudogene 10169	Pseudogene
TC0700001677.mm.1	15,97	16,6	-1,55	0,0005	0,0166	Gm27684	predicted gene, 27684 [Source:MGI Symbol;Acc:MGI:5531066]	Precursor_microRNA
TC0X00001327.mm.1	15,01	15,64	-1,55	0,0005	0,0170	Gm7973	predicted gene 7973 [Source:MGI Symbol;Acc:MGI:3647336]	Multiple_Complex
TC1400000044.mm.1	8,6	9,23	-1,55	0,0007	0,0207	Gm3348	predicted gene 3348 [Source:MGI Symbol;Acc:MGI:3781526]	Pseudogene
TC1000001058.mm.1	6,03	6,66	-1,55	0,0009	0,0231	Gm16269	predicted gene 16269 [Source:MGI Symbol;Acc:MGI:3826558]	Multiple_Complex
TC0X00001150.mm.1	13,7	14,33	-1,55	0,0009	0,0236	Gm5943	predicted pseudogene 5943 [Source:MGI Symbol;Acc:MGI:3646004]	Pseudogene
TC0200001425.mm.1	10,75	11,38	-1,55	0,0009	0,0245	Gm13815	predicted gene 13815 [Source:MGI Symbol;Acc:MGI:3649318]	Multiple_Complex
TC1100002094.mm.1	4,26	4,89	-1,55	0,0010	0,0245	Gm11949	predicted gene 11949 [Source:MGI Symbol;Acc:MGI:3650314]	Multiple_Complex
TC0800002488.mm.1	6,44	7,08	-1,55	0,0010	0,0254	Gm7901; Gm5847	predicted gene 7901 [Source:MGI Symbol;Acc:MGI:3645047]; predicted gene 5847 [Source:MGI Symbol;Acc:MGI:3648046]	Pseudogene
TC1000000381.mm.1	10,05	10,68	-1,55	0,0011	0,0272	Gm15198	predicted gene 15198 [Source:MGI Symbol;Acc:MGI:3705463]	Pseudogene
TC1800000190.mm.1	6,76	7,39	-1,55	0,0012	0,0279	Zfp35	zinc finger protein 35	Coding
TC1000000913.mm.1	15,42	16,05	-1,55	0,0014	0,0308	Gm8290	PREDICTED: predicted gene 8290 (Gm8290), mRNA.	Coding
TC0600001209.mm.1	12,32	12,95	-1,55	0,0018	0,0365	Gm6749	PREDICTED: predicted pseudogene 6749 (Gm6749), mRNA.	Coding
TC1400000070.mm.1	6,35	6,98	-1,55	0,0020	0,0399	Gm8396	predicted gene 8396 [Source:MGI Symbol;Acc:MGI:3648154]	Pseudogene
TC0X00002559.mm.1	7,9	8,52	-1,55	0,0023	0,0433	Gm6964	predicted gene 6964 [Source:MGI Symbol;Acc:MGI:3644958]	Pseudogene
TC0300002597.mm.1	4,86	5,5	-1,55	0,0028	0,0497	Gm12486	predicted gene 12486 [Source:MGI Symbol;Acc:MGI:3650949]	Pseudogene
TC0800000130.mm.1	11,65	12,29	-1,56	7,20E-07	0,0013	Cdc16	CDC16 cell division cycle 16	Multiple_Complex
TC0900001371.mm.1	7,2	7,84	-1,56	8,10E-07	0,0013	Nprl2	nitrogen permease regulator-like 2	Coding
TC0600002728.mm.1	6,34	6,98	-1,56	3,94E-06	0,0018	Chchd4	coiled-coil-helix-coiled-coil-helix domain containing 4	Coding
TC0700002588.mm.1	16,39	17,02	-1,56	4,72E-06	0,0018	Gm10175	predicted gene 10175 [Source:MGI Symbol;Acc:MGI:3704287]	Coding
TC1400001747.mm.1	11,3	11,94	-1,56	1,64E-05	0,0026	Ghitm	growth hormone inducible transmembrane protein	Multiple_Complex
TC1200001421.mm.1	7,56	8,2	-1,56	1,88E-05	0,0027	Vsnl1	visinin-like 1	Coding
TC0200001137.mm.1	10,53	11,17	-1,56	2,40E-05	0,0030	Gm13651	predicted gene 13651 [Source:MGI Symbol;Acc:MGI:3649524]	Pseudogene
TC1600001498.mm.1	7,36	8,01	-1,56	2,45E-05	0,0030	Pigx	phosphatidylinositol glycan anchor biosynthesis, class X	Multiple_Complex
TC1900001754.mm.1	11,18	11,83	-1,56	3,01E-05	0,0034	Prdx3	peroxiredoxin 3	Coding
TC1400000943.mm.1	13,89	14,54	-1,56	3,27E-05	0,0036	Gm10233	predicted pseudogene 10233 [Source:MGI Symbol;Acc:MGI:3704447]	Pseudogene
TC1600000765.mm.1	11,7	12,34	-1,56	4,45E-05	0,0042	Cldnd1	claudin domain containing 1	Multiple_Complex
TC0400000169.mm.1	9,24	9,88	-1,56	5,01E-05	0,0044	Ggh	gamma-glutamyl hydrolase	Coding
TC1100000948.mm.1	9,3	9,93	-1,56	7,80E-05	0,0055	Gm12312	predicted gene 12312 [Source:MGI Symbol;Acc:MGI:3649321]	Multiple_Complex
TC0700000289.mm.1	9,44	10,08	-1,56	8,75E-05	0,0059	Snrpd2	small nuclear ribonucleoprotein D2	Multiple_Complex
TC0200002077.mm.1	7,78	8,43	-1,56	0,0001	0,0076	Snap25	synaptosomal-associated protein 25	Multiple_Complex
TC0600002642.mm.1	6,87	7,51	-1,56	0,0002	0,0088	Snrnp27	small nuclear ribonucleoprotein 27 (U4/U6.U5)	Multiple_Complex
TC0300002777.mm.1	6,87	7,51	-1,56	0,0002	0,0088	Gm5548	predicted pseudogene 5548 [Source:MGI Symbol;Acc:MGI:3644344]	Pseudogene
TC1800001407.mm.1	11,7	12,34	-1,56	0,0002	0,0095	Gm8731	predicted gene 8731 [Source:MGI Symbol;Acc:MGI:3644566]	Pseudogene
TC0700001350.mm.1	8,21	8,85	-1,56	0,0003	0,0116	Gm16053	predicted gene 16053 [Source:MGI Symbol;Acc:MGI:3802033]	Pseudogene
TC0700000158.mm.1	8,74	9,38	-1,56	0,0003	0,0120	Gm4879	predicted pseudogene 4879 [Source:MGI Symbol;Acc:MGI:3648111]	Pseudogene
TC0300002868.mm.1	6,92	7,56	-1,56	0,0005	0,0157	LOC100862236	PREDICTED: uncharacterized LOC100862236 (LOC100862236), miscRNA.	NonCoding
TC1100001306.mm.1	9,5	10,14	-1,56	0,0006	0,0184	Atp5l-ps2	ATP synthase, H+ transporting, mitochondrial F0 complex, subunit G, pseudogene 2	Multiple_Complex
TC1800001632.mm.1	7,47	8,11	-1,56	0,0008	0,0217	Haus1	HAUS augmin-like complex, subunit 1	Coding
TC1300001545.mm.1	6,14	6,79	-1,56	0,0011	0,0267	Gm11273	predicted gene 11273	Multiple_Complex
TC0400001817.mm.1	13,67	14,31	-1,56	0,0011	0,0273	Gm13039	predicted gene 13039 [Source:MGI Symbol;Acc:MGI:3649997]	Multiple_Complex
TC1800000975.mm.1	13,45	14,09	-1,56	0,0014	0,0308	Gm10349	predicted gene 10349 [Source:MGI Symbol;Acc:MGI:3704482]; predicted gene 10349	Pseudogene
TC0X00003060.mm.1	7,49	8,13	-1,56	0,0014	0,0313	Gm15002	predicted gene 15002 [Source:MGI Symbol;Acc:MGI:3705342]	Multiple_Complex
TC0700003987.mm.1	6,77	7,4	-1,56	0,0016	0,0347	Mrps36-ps2	mitochondrial ribosomal protein S36, pseudogene 2	Multiple_Complex
TC1700002614.mm.1	4,44	5,08	-1,56	0,0025	0,0459	Rpl31-ps25	ribosomal protein L31. pseudogene 25	Pseudogene
TC0900002325.mm.1	7,91	8,57	-1,57	3,08E-06	0,0016	Wdr61	WD repeat domain 61	Multiple_Complex
TC0800002599.mm.1	11,5	12,15	-1,57	4,60E-06	0,0018	Asna1	arsA arsenite transporter, ATP-binding, homolog 1 (bacterial)	Coding
TC0200003362.mm.1	8,44	9,1	-1,57	6,43E-06	0,0020	Stom	stomatin	Coding
TC0700002827.mm.1	6,58	7,23	-1,57	6,45E-06	0,0020	Pdcd2l	programmed cell death 2-like	Multiple_Complex
TC1700002433.mm.1	17,7	18,35	-1,57	7,89E-06	0,0021	Gm4705	predicted gene 4705	Multiple_Complex
TC1700002629.mm.1	10,21	10,86	-1,57	1,19E-05	0,0023	Cox7a2l	cytochrome c oxidase subunit VIIa polypeptide 2-like	Coding
TC1100003842.mm.1	7,4	8,05	-1,57	1,46E-05	0,0025	Gm11628	predicted gene 11628 [Source:MGI Symbol;Acc:MGI:3651276]	Pseudogene
TC0600000818.mm.1	8,2	8,85	-1,57	2,32E-05	0,0030	Rpl34-ps1	ribosomal protein L34, pseudogene 1	Multiple_Complex
TC1000002534.mm.1	4,95	5,6	-1,57	2,31E-05	0,0030	Mrpl54	mitochondrial ribosomal protein L54	Multiple_Complex
TC0300001232.mm.1	13,8	14,45	-1,57	2,63E-05	0,0032	Cnn3	calponin 3, acidic	Coding
TC1500000667.mm.1	12,72	13,38	-1,57	7,21E-05	0,0053	Polr2f	polymerase (RNA) II (DNA directed) polypeptide F	Coding
TC0X00002428.mm.1	6,86	7,51	-1,57	0,0003	0,0115	Haus7	HAUS augmin-like complex, subunit 7	Multiple_Complex
TC0900001374.mm.1	7,84	8,49	-1,57	0,0003	0,0128	Tusc2	tumor suppressor candidate 2	Coding
TC0X00001925.mm.1	15,45	16,1	-1,57	0,0004	0,0145	Gm14539	predicted gene 14539	Pseudogene
TC1400001972.mm.1	10,8	11,45	-1,57	0,0008	0,0220	Gm3601	PREDICTED: predicted gene 3601 (Gm3601), miscRNA.	NonCoding
TC1400000213.mm.1	3,29	3,94	-1,57	0,0015	0,0335			NonCoding
TC1300001652.mm.1	8,01	8,66	-1,57	0,0016	0,0350	Hist1h2ba	histone cluster 1, H2ba	Coding
TC0400003999.mm.1	9,18	9,83	-1,57	0,0019	0,0384	Rps19-ps3	ribosomal protein S19, pseudogene 3	Multiple_Complex
TC1300001991.mm.1	11,81	12,46	-1,57	0,0020	0,0394	Hist1h2al	histone cluster 1, H2al	Multiple_Complex
TC1900000625.mm.1	7,54	8,2	-1,57	0,0024	0,0440	Gm6776	predicted pseudogene 6776 [Source:MGI Symbol;Acc:MGI:3647201]	Pseudogene
TC1600001917.mm.1	9,11	9,77	-1,58	7,80E-08	0,0009	Hspa13	heat shock protein 70 family, member 13	Multiple_Complex
TC0100003610.mm.1	9,18	9,84	-1,58	2,19E-06	0,0015	Fh1	fumarate hydratase 1	Multiple_Complex
TC1200000798.mm.1	7,2	7,86	-1,58	2,87E-06	0,0016	Acot1	acyl-CoA thioesterase 1	Coding
TC0400003330.mm.1	10,81	11,48	-1,58	1,45E-05	0,0025	Uqcrh	ubiquinol-cytochrome c reductase hinge protein	Multiple_Complex
TC0X00000568.mm.1	13,55	14,21	-1,58	1,54E-05	0,0025	Gm7327	predicted gene 7327	Pseudogene
TC1100003850.mm.1	7,13	7,79	-1,58	1,93E-05	0,0027	Psmb5-ps	proteasome (prosome, macropain) subunit, beta type 5, pseudogene	Multiple_Complex
TC0900002366.mm.1	10,31	10,97	-1,58	3,95E-05	0,0039	Commd4	COMM domain containing 4	Coding
TC1000001028.mm.1	7,81	8,47	-1,58	4,13E-05	0,0040	Gm8394	predicted gene 8394 [Source:MGI Symbol;Acc:MGI:3647964]	Coding
TC0400001940.mm.1	3,62	4,27	-1,58	5,16E-05	0,0044	Gm9506	predicted gene 9506 [Source:MGI Symbol;Acc:MGI:3779916]	Multiple_Complex
TC1700001373.mm.1	11,65	12,31	-1,58	7,48E-05	0,0054	Gm10231	predicted pseudogene 10231	Pseudogene
TC1600001301.mm.1	7,89	8,55	-1,58	8,57E-05	0,0058	Dgcr14	DiGeorge syndrome critical region gene 14	Coding
TC0400001853.mm.1	9,98	10,65	-1,58	0,0001	0,0067	Gm13127	predicted gene 13127 [Source:MGI Symbol;Acc:MGI:3651260]	Pseudogene
TSUnmapped00000135.mm.1	10,45	11,11	-1,58	0,0002	0,0086	Rnu3b4	U3B small nuclear RNA 4	Small_RNA
TC0400000804.mm.1	15,96	16,62	-1,58	0,0003	0,0132	Gm11263	predicted gene 11263 [Source:MGI Symbol;Acc:MGI:3651899]	Pseudogene
TC0500002234.mm.1	6,88	7,55	-1,58	0,0004	0,0150	Gm5553	PREDICTED: predicted gene 5553 (Gm5553), mRNA.	Coding
TC1800001053.mm.1	8,95	9,61	-1,58	0,0005	0,0163	Gm6378	predicted pseudogene 6378 [Source:MGI Symbol;Acc:MGI:3647253]	Pseudogene
TC1400002096.mm.1	7,18	7,83	-1,58	0,0006	0,0186	Tinf2	Terf1 (TRF1)-interacting nuclear factor 2	Multiple_Complex
TC0100003825.mm.1	9,22	9,88	-1,58	0,0012	0,0288	Gm3934	PREDICTED: predicted gene 3934 (Gm3934), mRNA.	Coding
TC0600003331.mm.1	4,92	5,58	-1,58	0,0016	0,0343	Hist4h4	histone cluster 4, H4	Multiple_Complex
TC1800001338.mm.1	6,18	6,83	-1,58	0,0019	0,0383	Ppic	peptidylprolyl isomerase C	Coding
TC0900001095.mm.1	15,59	16,26	-1,58	0,0020	0,0393	Rps27a-ps2	ribosomal protein S27A, pseudogene 2 [Source:MGI Symbol;Acc:MGI:3643614]	Multiple_Complex
TC0200003872.mm.1	6,57	7,23	-1,58	0,0022	0,0413	2700094K13Rik	RIKEN cDNA 2700094K13 gene	Multiple_Complex
TC0300000457.mm.1	10,3	10,96	-1,59	2,28E-07	0,0013	Eif2a	eukaryotic translation initiation factor 2A	Multiple_Complex
TC1700001459.mm.1	11,16	11,83	-1,59	1,48E-06	0,0013	Acat2	acetyl-Coenzyme A acetyltransferase 2	Multiple_Complex
TC1100004286.mm.1	9,68	10,35	-1,59	2,62E-06	0,0016	Drg1	developmentally regulated GTP binding protein 1	Multiple_Complex
TC1200000034.mm.1	8,34	9,01	-1,59	2,98E-06	0,0016	Sf3b6	splicing factor 3B, subunit 6	Multiple_Complex
TC1700001422.mm.1	3,58	4,25	-1,59	7,04E-06	0,0020	Gm17748	PREDICTED: predicted gene, 17748 (Gm17748), mRNA.	Coding
TC1700001499.mm.1	13,86	14,53	-1,59	6,95E-06	0,0020	Psmb1	proteasome (prosome, macropain) subunit, beta type 1	Coding
TC1000001991.mm.1	10,28	10,94	-1,59	9,64E-06	0,0021	Rwdd1	RWD domain containing 1	Multiple_Complex
TC1100000680.mm.1	7	7,67	-1,59	9,29E-06	0,0021	Mrpl22	mitochondrial ribosomal protein L22	Multiple_Complex
TC0700002414.mm.1	10,03	10,69	-1,59	1,07E-05	0,0022	Sepw1	selenoprotein W, muscle 1	Coding
TC0X00001791.mm.1	10,98	11,66	-1,59	1,14E-05	0,0022	Rpl22-ps1	ribosomal protein L22, pseudogene 1	Pseudogene
TC0200004932.mm.1	6,83	7,5	-1,59	1,69E-05	0,0026	Commd7	COMM domain containing 7	Multiple_Complex
TC0200004444.mm.1	13,59	14,26	-1,59	1,75E-05	0,0026	H3f3c	H3 histone, family 3C	Pseudogene
TC1200002394.mm.1	10,33	10,99	-1,59	1,98E-05	0,0027	Mpc1-ps	mitochondrial pyruvate carrier 1, pseudogene	Pseudogene
TC0X00001284.mm.1	13,94	14,61	-1,59	2,42E-05	0,0030	Gm7857	predicted gene 7857 [Source:MGI Symbol;Acc:MGI:3644849]	Multiple_Complex
TC0X00000741.mm.1	9,15	9,82	-1,59	3,70E-05	0,0038	Fundc2	FUN14 domain containing 2	Multiple_Complex
TC1100003452.mm.1	16,31	16,98	-1,59	3,76E-05	0,0038	Gm11478	predicted gene 11478 [Source:MGI Symbol;Acc:MGI:3650888]	Pseudogene
TC1800000158.mm.1	7,41	8,07	-1,59	7,04E-05	0,0052	Ttr	transthyretin	Multiple_Complex
TC1500001919.mm.1	10,19	10,86	-1,59	0,0002	0,0087	Slc25a17	solute carrier family 25 (mitochondrial carrier, peroxisomal membrane protein), member 17	Coding
TC1300001463.mm.1	10,18	10,85	-1,59	0,0002	0,0105	Gm7426	predicted gene 7426 [Source:MGI Symbol;Acc:MGI:3647725]	Multiple_Complex
TC0600003045.mm.1	11,52	12,19	-1,59	0,0002	0,0105	Atp6v1e1	ATPase, H+ transporting, lysosomal V1 subunit E1	Coding
TC1500001372.mm.1	14,84	15,51	-1,59	0,0003	0,0115	Rpl7a-ps3	ribosomal protein L7A, pseudogene 3 [Source:MGI Symbol;Acc:MGI:3643413]	Pseudogene
TC0500000039.mm.1	11,43	12,1	-1,59	0,0003	0,0129	Tubb4b-ps1	tubulin, beta 4B class IVB, pseudogene 1 [Source:MGI Symbol;Acc:MGI:3642800]	Pseudogene
TC0900001223.mm.1	14,63	15,3	-1,59	0,0004	0,0155	Rpl7a-ps10	ribosomal protein L7A, pseudogene 10	Pseudogene
TC0300000908.mm.1	8,29	8,97	-1,59	0,0004	0,0155	Ensa	endosulfine alpha	Multiple_Complex
TC0600003319.mm.1	13,94	14,61	-1,59	0,0005	0,0167	Dynlt1-ps1	dynein light chain Tctex-type 1, pseuodogene 1	Pseudogene
TC0500003469.mm.1	13,04	13,72	-1,59	0,0006	0,0191	Gm4963	predicted gene 4963	Multiple_Complex
TC1400001035.mm.1	8,58	9,24	-1,59	0,0009	0,0233	Med4	mediator complex subunit 4; mediator of RNA polymerase II transcription, subunit 4 homolog (yeast)	Coding
TC0700000918.mm.1	9,56	10,24	-1,59	0,0009	0,0243	Gm6181	predicted pseudogene 6181 [Source:MGI Symbol;Acc:MGI:3646422]	Pseudogene
TC0200004450.mm.1	8,21	8,88	-1,59	0,0018	0,0377	Gm13998	predicted gene 13998 [Source:MGI Symbol;Acc:MGI:3651215]	Pseudogene
TC1000000532.mm.1	13,89	14,56	-1,59	0,0020	0,0397			NonCoding
TC0900001784.mm.1	9,11	9,79	-1,6	1,60E-06	0,0013	Med17	mediator complex subunit 17	Coding
TC1800001246.mm.1	11,12	11,8	-1,6	5,10E-07	0,0013	Yipf5	Yip1 domain family, member 5	Coding
TC1900000317.mm.1	8,67	9,35	-1,6	1,18E-06	0,0013	Rfk	riboflavin kinase	Multiple_Complex
TC0900000702.mm.1	12,18	12,86	-1,6	3,04E-06	0,0016	Gm6166	predicted gene 6166 [Source:MGI Symbol;Acc:MGI:3645893]	Pseudogene
TC1000001091.mm.1	12,73	13,41	-1,6	2,83E-06	0,0016	Gm4184	PREDICTED: predicted gene 4184 (Gm4184), mRNA.	Coding
TC0700003747.mm.1	15,38	16,05	-1,6	6,48E-06	0,0020	Gm15501	predicted pseudogene 15501	Multiple_Complex
TC0200004987.mm.1	9,36	10,04	-1,6	8,13E-06	0,0021	Gm14253	predicted gene 14253	Pseudogene
TC1900000851.mm.1	16,19	16,87	-1,6	1,06E-05	0,0022	Rps12-ps3	ribosomal protein S12, pseudogene 3 [Source:MGI Symbol;Acc:MGI:3704503]	Pseudogene
TC0200001527.mm.1	8,37	9,05	-1,6	1,18E-05	0,0023	Apip	APAF1 interacting protein	Multiple_Complex
TC0900001867.mm.1	5,79	6,46	-1,6	2,04E-05	0,0028	Cdkn2d	cyclin-dependent kinase inhibitor 2D (p19, inhibits CDK4)	Coding
TC0900000511.mm.1	12	12,68	-1,6	2,65E-05	0,0032	Rps25	ribosomal protein S25	Coding
TC0200004179.mm.1	10,89	11,57	-1,6	3,00E-05	0,0034	Itpa-ps1	inosine triphosphatase (nucleoside triphosphate pyrophosphatase) pseudogene 1	Pseudogene
TC0500002086.mm.1	13,03	13,71	-1,6	3,31E-05	0,0036	Gm10221	predicted gene 10221 [Source:MGI Symbol;Acc:MGI:3708709]	Coding
TC1000002727.mm.1	12,18	12,86	-1,6	7,22E-05	0,0053	Mrpl42	mitochondrial ribosomal protein L42	Multiple_Complex
TC1100001680.mm.1	6,69	7,36	-1,6	8,94E-05	0,0060	Gm11585	predicted gene 11585	Pseudogene
TC1500001001.mm.1	11,01	11,69	-1,6	0,0001	0,0068	Gm8973	predicted gene 8973 [Source:MGI Symbol;Acc:MGI:3648534]	Coding
TC0X00002996.mm.1	9,83	10,5	-1,6	0,0002	0,0084	Gm7855	predicted gene 7855 [Source:MGI Symbol;Acc:MGI:3648232]	Pseudogene
TC0200000032.mm.1	12,91	13,58	-1,6	0,0002	0,0099	Gm13196	predicted gene 13196	Pseudogene
TC0500001610.mm.1	8,69	9,37	-1,6	0,0002	0,0106	Ift22	intraflagellar transport 22	Coding
TC1700002771.mm.1	7,53	8,2	-1,6	0,0003	0,0108	Nme3	NME/NM23 nucleoside diphosphate kinase 3	Multiple_Complex
TC0X00000329.mm.1	7,79	8,47	-1,6	0,0003	0,0122	Ube2a	ubiquitin-conjugating enzyme E2A	Coding
TC1200002074.mm.1	10,65	11,33	-1,6	0,0003	0,0124	Gm5436	predicted pseudogene 5436 [Source:MGI Symbol;Acc:MGI:3643291]	Pseudogene
TC1000002087.mm.1	6,46	7,13	-1,6	0,0005	0,0172	LOC100862325	PREDICTED: uncharacterized LOC100862325 (LOC100862325), miscRNA.	NonCoding
TC0900000358.mm.1	6,74	7,41	-1,6	0,0007	0,0208	Tmem218	transmembrane protein 218	Coding
TC1200001533.mm.1	11,3	11,98	-1,6	0,0007	0,0211	Gm9315	PREDICTED: predicted gene 9315 (Gm9315), miscRNA.	NonCoding
TC1100002807.mm.1	10,07	10,75	-1,6	0,0008	0,0220	Gm12245	predicted gene 12245 [Source:MGI Symbol;Acc:MGI:3649494]	Multiple_Complex
TC1200001592.mm.1	5,77	6,45	-1,6	0,0019	0,0382	Gm24613	predicted gene, 24613 [Source:MGI Symbol;Acc:MGI:5454390]	Small_RNA
TC1100001762.mm.1	7,23	7,91	-1,6	0,0019	0,0383	Gm11652	predicted gene 11652 [Source:MGI Symbol;Acc:MGI:3651204]	Pseudogene
TC1300001141.mm.1	8,96	9,64	-1,6	0,0025	0,0449	Gm16335	predicted gene 16335 [Source:MGI Symbol;Acc:MGI:3840152]	Multiple_Complex
TC0500001818.mm.1	11,71	12,4	-1,61	1,69E-06	0,0013	Pomp	proteasome maturation protein	Coding
TC0700001681.mm.1	13,03	13,71	-1,61	1,09E-06	0,0013	1110004F10Rik	RIKEN cDNA 1110004F10 gene	Coding
TC1800001719.mm.1	9,42	10,1	-1,61	7,45E-07	0,0013	Timm21	tranlocase of inner mitochondrial membrane 21	Coding
TC1100002215.mm.1	11,63	12,32	-1,61	6,21E-06	0,0020	Gm11993	predicted gene 11993	Pseudogene
TC0300000226.mm.1	9,49	10,18	-1,61	6,61E-06	0,0020	Actl6a	actin-like 6A	Multiple_Complex
TC1900000033.mm.1	15,36	16,05	-1,61	7,50E-06	0,0021	Ppp1ca	protein phosphatase 1, catalytic subunit, alpha isoform	Multiple_Complex
TC1400000173.mm.1	7,88	8,57	-1,61	1,12E-05	0,0022	Chchd1	coiled-coil-helix-coiled-coil-helix domain containing 1	Multiple_Complex
TC0700000979.mm.1	8,18	8,87	-1,61	1,35E-05	0,0024	Mcee	methylmalonyl CoA epimerase	Coding
TC0400002572.mm.1	9,71	10,4	-1,61	1,78E-05	0,0026	Tomm5	translocase of outer mitochondrial membrane 5 homolog (yeast)	Coding
TC1200002081.mm.1	6,22	6,9	-1,61	2,61E-05	0,0032	Npc2	Niemann-Pick type C2; Niemann Pick type C2	Multiple_Complex
TC0100003672.mm.1	9,08	9,76	-1,61	3,89E-05	0,0039	Gm20305	PREDICTED: predicted gene, 20305 (Gm20305), mRNA.	Coding
TC0100003528.mm.1	9,24	9,93	-1,61	5,02E-05	0,0044	Sdhc	succinate dehydrogenase complex, subunit C, integral membrane protein	Coding
TC0700001980.mm.1	13,67	14,35	-1,61	5,18E-05	0,0045	Glrx3; Gm12669	glutaredoxin 3; glutaredoxin 3 pseudogene	Multiple_Complex
TC0800002858.mm.1	15,35	16,03	-1,61	6,43E-05	0,0050	Gm10073	predicted pseudogene 10073 [Source:MGI Symbol;Acc:MGI:3641908]	Pseudogene
TC1600001761.mm.1	8,28	8,97	-1,61	7,77E-05	0,0055	Cmss1	cms small ribosomal subunit 1	Multiple_Complex
TC0800001147.mm.1	11,5	12,19	-1,61	9,78E-05	0,0062	Gm10094	predicted gene 10094	Coding
TC0800001093.mm.1	9,32	10,01	-1,61	0,0001	0,0074	Mt3	metallothionein 3	Coding
TC0X00002496.mm.1	6,73	7,42	-1,61	0,0002	0,0092	Gm14706	predicted gene 14706 [Source:MGI Symbol;Acc:MGI:3646357]	Multiple_Complex
TC1500001826.mm.1	8,49	9,18	-1,61	0,0003	0,0120	Ift27	intraflagellar transport 27	Coding
TC0400000303.mm.1	11,68	12,37	-1,61	0,0004	0,0145	Gm12350	predicted gene 12350 [Source:MGI Symbol;Acc:MGI:3649478]	Pseudogene
TC1100000623.mm.1	7,83	8,52	-1,61	0,0010	0,0254	Gm12226	predicted pseudogene 12226 [Source:MGI Symbol;Acc:MGI:3649742]	Pseudogene
TC1000000936.mm.1	10,11	10,79	-1,61	0,0012	0,0281	Gm4799	predicted gene 4799 [Source:MGI Symbol;Acc:MGI:3648850]	Coding
TC1400001912.mm.1	4,4	5,08	-1,61	0,0022	0,0421	Gm15220	predicted gene 15220 [Source:MGI Symbol;Acc:MGI:3705356]	Multiple_Complex
TC0400004142.mm.1	5,57	6,25	-1,61	0,0024	0,0441	Gm13171	predicted gene 13171 [Source:MGI Symbol;Acc:MGI:3651089]	Multiple_Complex
TC0100000268.mm.1	6,1	6,79	-1,62	1,60E-06	0,0013	Mrpl30	mitochondrial ribosomal protein L30	Multiple_Complex
TC1200001021.mm.1	9,32	10,02	-1,62	2,32E-06	0,0015	Ubr7	ubiquitin protein ligase E3 component n-recognin 7 (putative)	Coding
TC0300001401.mm.1	10,41	11,1	-1,62	3,05E-06	0,0016	Lamtor3	late endosomal/lysosomal adaptor, MAPK and MTOR activator 3	Multiple_Complex
TC0200000924.mm.1	8,34	9,04	-1,62	4,56E-06	0,0018	Psmd14	proteasome (prosome, macropain) 26S subunit, non-ATPase, 14	Multiple_Complex
TC1100001349.mm.1	8,78	9,48	-1,62	5,85E-06	0,0019	Supt4a	suppressor of Ty 4A	Coding
TC1900001600.mm.1	7,56	8,25	-1,62	7,90E-06	0,0021	Cuedc2	CUE domain containing 2	Coding
TC0200003376.mm.1	11,5	12,2	-1,62	8,28E-06	0,0021	Ndufa8	NADH dehydrogenase (ubiquinone) 1 alpha subcomplex, 8	Coding
TC0200002820.mm.1	10,38	11,08	-1,62	4,72E-05	0,0043	LOC100862073	PREDICTED: uncharacterized LOC100862073 (LOC100862073), miscRNA.	NonCoding
TC1300001564.mm.1	6,38	7,08	-1,62	8,05E-05	0,0056	Hist1h4n; Hist1h4m	histone cluster 1, H4n (Hist1h4n), mRNA.; histone cluster 1, H4m, mRNA (cDNA clone MGC:144215 IMAGE:40099764), complete cds.; histone cluster 1, H4m, mRNA (cDNA clone MGC:171137 IMAGE:40099768), complete cds.; histone cluster 1, H4n	Coding
TC0600001754.mm.1	6,84	7,53	-1,62	0,0001	0,0069	Rps4l	ribosomal protein S4-like	Multiple_Complex
TC1100000582.mm.1	11,99	12,69	-1,62	0,0002	0,0080	Cdkn2aipnl	CDKN2A interacting protein N-terminal like	Coding
TC1500001702.mm.1	8,83	9,53	-1,62	0,0002	0,0089	Gm3244	predicted pseudogene 3244	Pseudogene
TC0300001582.mm.1	9,56	10,26	-1,62	0,0002	0,0100	Lrrc40	leucine rich repeat containing 40; leucine rich repeat containing 40 (Lrrc40), mRNA.	Multiple_Complex
TC0100002972.mm.1	6,44	7,14	-1,62	0,0003	0,0122	Gm15393	predicted gene 15393 [Source:MGI Symbol;Acc:MGI:3705387]	Multiple_Complex
TC0200001842.mm.1	16,56	17,25	-1,62	0,0003	0,0128	Rps12-ps10	ribosomal protein S12, pseudogene 10	Pseudogene
TC1800000401.mm.1	15,71	16,4	-1,62	0,0004	0,0132	Ndfip1	Nedd4 family interacting protein 1	Coding
TC0X00000789.mm.1	14,44	15,14	-1,62	0,0005	0,0165	Gm8757	predicted gene 8757 [Source:MGI Symbol;Acc:MGI:3644342]	Multiple_Complex
TC1000001068.mm.1	5,95	6,65	-1,62	0,0010	0,0258	Tyms-ps	thymidylate synthase, pseudogene	NonCoding
TC0100001458.mm.1	13,82	14,52	-1,62	0,0013	0,0294	Gm6177	predicted gene 6177	Pseudogene
TC0500001407.mm.1	8,51	9,21	-1,62	0,0026	0,0466	Gm6444	predicted gene 6444 [Source:MGI Symbol;Acc:MGI:3648226]	Pseudogene
TC0700002647.mm.1	12,5	13,2	-1,62	0,0027	0,0476	Gm24865; Gm4613	predicted gene, 24865 [Source:MGI Symbol;Acc:MGI:5454642]; predicted gene 4613 [Source:MGI Symbol;Acc:MGI:3782796]	Multiple_Complex
TC1000002500.mm.1	6,06	6,77	-1,63	1,01E-06	0,0013	Uqcr11	ubiquinol-cytochrome c reductase, complex III subunit XI	Multiple_Complex
TC1400002061.mm.1	11,4	12,11	-1,63	4,78E-07	0,0013	Psmb5; Mir686	proteasome (prosome, macropain) subunit, beta type 5; microRNA 686	Multiple_Complex
TC0400001452.mm.1	7,09	7,8	-1,63	4,46E-06	0,0018	Lsm10	U7 snRNP-specific Sm-like protein LSM10	Coding
TC1500002299.mm.1	16,43	17,13	-1,63	8,89E-06	0,0021	Atp5g2	ATP synthase, H+ transporting, mitochondrial F0 complex, subunit C2 (subunit 9)	Coding
TC0900002908.mm.1	8,17	8,87	-1,63	1,36E-05	0,0024	Mrps22	mitochondrial ribosomal protein S22	Coding
TC0900000177.mm.1	8,69	9,4	-1,63	1,61E-05	0,0025	Pin1	protein (peptidyl-prolyl cis/trans isomerase) NIMA-interacting 1	Coding
TC0500003298.mm.1	7,7	8,41	-1,63	1,80E-05	0,0026			NonCoding
TC0300000891.mm.1	10,67	11,37	-1,63	1,90E-05	0,0027	Gm9169	predicted gene 9169 [Source:MGI Symbol;Acc:MGI:3648561]	Pseudogene
TC0500003276.mm.1	10,16	10,86	-1,63	4,93E-05	0,0044			NonCoding
TC1800001587.mm.1	10,84	11,55	-1,63	6,81E-05	0,0052	Gm14328	predicted gene 14328 [Source:MGI Symbol;Acc:MGI:3651951]	Pseudogene
TC0700002221.mm.1	6,86	7,57	-1,63	7,75E-05	0,0055	Zfp954	zinc finger protein 954	Coding
TC0900001418.mm.1	9,58	10,29	-1,63	0,0001	0,0066	Slc25a20	solute carrier family 25 (mitochondrial carnitine/acylcarnitine translocase), member 20	Coding
TC0X00001322.mm.1	10,55	11,25	-1,63	0,0002	0,0094	Wbp5	WW domain binding protein 5	Coding
TC0600001621.mm.1	12,14	12,85	-1,63	0,0002	0,0100	Rpl36a-ps3	ribosomal protein L36A, pseudogene 3	Multiple_Complex
TC0500000971.mm.1	7,02	7,73	-1,63	0,0003	0,0118	Enoph1	enolase-phosphatase 1	Multiple_Complex
TC0X00003180.mm.1	15,34	16,04	-1,63	0,0003	0,0125	Gm15148	predicted gene 15148 [Source:MGI Symbol;Acc:MGI:3705350]	Pseudogene
TC1500001905.mm.1	8,27	8,98	-1,63	0,0004	0,0146	Rps19bp1	ribosomal protein S19 binding protein 1	Coding
TCUn_GL45638200000001.mm.1	14,42	15,12	-1,63	0,0005	0,0164			NonCoding
TC1400002873.mm.1	13,27	13,97	-1,63	0,0006	0,0180	Gm1974	PREDICTED: predicted gene 1974 (Gm1974), miscRNA.	NonCoding
TC0800001494.mm.1	8,12	8,82	-1,63	0,0006	0,0192	Trappc2l	trafficking protein particle complex 2-like	Coding
TC0900001432.mm.1	8,44	9,14	-1,63	0,0007	0,0197	LOC100862078	PREDICTED: uncharacterized LOC100862078 (LOC100862078), miscRNA.	NonCoding
TC0700003960.mm.1	9,38	10,09	-1,63	0,0007	0,0199	Gm5900	predicted pseudogene 5900 [Source:MGI Symbol;Acc:MGI:3643907]	Pseudogene
TC1400001668.mm.1	14,08	14,79	-1,63	0,0008	0,0229	Gm5459	predicted gene 5459 [Source:MGI Symbol;Acc:MGI:3643518]	Coding
TC0X00002886.mm.1	10,79	11,5	-1,63	0,0017	0,0352	Gm1866	predicted gene 1866 [Source:MGI Symbol;Acc:MGI:3037724]	Pseudogene
TC1100002701.mm.1	10,49	11,2	-1,63	0,0020	0,0390	LOC100861762	PREDICTED: uncharacterized LOC100861762 (LOC100861762), miscRNA.	NonCoding
TC0800001124.mm.1	11,31	12,03	-1,64	1,67E-06	0,0013	Polr2c	polymerase (RNA) II (DNA directed) polypeptide C	Coding
TC1000002514.mm.1	8,21	8,92	-1,64	2,49E-06	0,0016	Plekhj1	pleckstrin homology domain containing, family J member 1	Coding
TC0100003562.mm.1	13,91	14,62	-1,64	4,42E-06	0,0018	Gm10171	predicted gene 10171	Pseudogene
TC0300002124.mm.1	9,47	10,19	-1,64	4,61E-06	0,0018	Gm18588	predicted gene, 18588 [Source:MGI Symbol;Acc:MGI:5010773]	Pseudogene
TC1000002705.mm.1	8,53	9,25	-1,64	4,29E-06	0,0018	LOC100861832	PREDICTED: uncharacterized LOC100861832 (LOC100861832), miscRNA.	NonCoding
TC1300002624.mm.1	12,9	13,61	-1,64	7,11E-06	0,0020	Apoo-ps	apolipoprotein O, pseudogene [Source:MGI Symbol;Acc:MGI:3649039]	Pseudogene
TC1200000255.mm.1	8,02	8,74	-1,64	1,13E-05	0,0022	Tmem18	transmembrane protein 18; transmembrane protein 18 (Tmem18), mRNA.	Multiple_Complex
TC1800000590.mm.1	10,89	11,6	-1,64	1,69E-05	0,0026	Isoc1	isochorismatase domain containing 1	Multiple_Complex
TC1600000785.mm.1	10,76	11,47	-1,64	2,35E-05	0,0030	Gm9816	predicted pseudogene 9816	Pseudogene
TC1300001383.mm.1	9,95	10,66	-1,64	2,74E-05	0,0032	Akr1e1	aldo-keto reductase family 1, member E1	Multiple_Complex
TC1100001641.mm.1	10,15	10,86	-1,64	2,92E-05	0,0034	Mlx	MAX-like protein X	Multiple_Complex
TC0400002437.mm.1	10,47	11,19	-1,64	2,99E-05	0,0034	Ndufb6	NADH dehydrogenase (ubiquinone) 1 beta subcomplex, 6	Coding
TC0700000555.mm.1	14,42	15,14	-1,64	4,81E-05	0,0044	Rps12-ps5	ribosomal protein S12, pseudogene 5	Pseudogene
TC0300002219.mm.1	8,88	9,6	-1,64	7,64E-05	0,0054	Gucy1b3	guanylate cyclase 1, soluble, beta 3	Coding
TC0800002840.mm.1	11,42	12,14	-1,64	0,0001	0,0067	Gm20195	PREDICTED: predicted gene, 20195 (Gm20195), miscRNA.	NonCoding
TC0200003548.mm.1	13,97	14,69	-1,64	0,0002	0,0089	Gm13502	predicted gene 13502	Pseudogene
TC1900000897.mm.1	8,57	9,28	-1,64	0,0002	0,0093	Gstp2	glutathione S-transferase, pi 2	Coding
TC0800002868.mm.1	13,4	14,12	-1,64	0,0005	0,0157	Gm16209	predicted gene 16209 [Source:MGI Symbol;Acc:MGI:3802095]	Multiple_Complex
TC1100002241.mm.1	7,51	8,22	-1,64	0,0006	0,0182	Gm12663	predicted gene 12663	Pseudogene
TC0100003474.mm.1	15,38	16,09	-1,64	0,0013	0,0299	Gm6286	predicted gene 6286 [Source:MGI Symbol;Acc:MGI:3646153]	Pseudogene
TC1900001596.mm.1	5,49	6,21	-1,64	0,0013	0,0301	Gm8974	predicted gene 8974 [Source:MGI Symbol;Acc:MGI:3648532]	Multiple_Complex
TC0900001906.mm.1	15,85	16,57	-1,64	0,0018	0,0371	Gm10182	predicted pseudogene 10182 [Source:MGI Symbol;Acc:MGI:3704327]	Multiple_Complex
TC1300000830.mm.1	15,62	16,33	-1,64	0,0020	0,0396	Gm9625	predicted gene 9625 [Source:MGI Symbol;Acc:MGI:3780033]	Pseudogene
TC1100000075.mm.1	8,05	8,76	-1,64	0,0023	0,0424	Gm11964	predicted gene 11964	Multiple_Complex
TC0900002824.mm.1	10,75	11,47	-1,64	0,0025	0,0460	Gm16200	predicted gene 16200 [Source:MGI Symbol;Acc:MGI:3801928]	Pseudogene
TC1900000999.mm.1	8,82	9,54	-1,65	1,16E-06	0,0013	Mrpl49	mitochondrial ribosomal protein L49	Coding
TC1200000467.mm.1	10,91	11,63	-1,65	5,11E-06	0,0018	Psma6	proteasome (prosome, macropain) subunit, alpha type 6	Multiple_Complex
TC0900002737.mm.1	11,59	12,31	-1,65	9,59E-06	0,0021	Cox7a2	cytochrome c oxidase subunit VIIa 2	Coding
TC1400002094.mm.1	11,87	12,59	-1,65	1,10E-05	0,0022	Nedd8	neural precursor cell expressed, developmentally down-regulated gene 8	Coding
TC1900000889.mm.1	13,69	14,42	-1,65	1,25E-05	0,0023	Ndufs8	NADH dehydrogenase (ubiquinone) Fe-S protein 8; NADH dehydrogenase (ubiquinone) Fe-S protein 8 (Ndufs8), nuclear gene encoding mitochondrial protein, mRNA.	Coding
TC0100000436.mm.1	8,09	8,81	-1,65	1,53E-05	0,0025	Ndufb3	NADH dehydrogenase (ubiquinone) 1 beta subcomplex 3	Coding
TC0100002151.mm.1	7,83	8,56	-1,65	1,68E-05	0,0026	Ccdc115	coiled-coil domain containing 115	Coding
TC0700002136.mm.1	12,77	13,49	-1,65	1,77E-05	0,0026	LOC100861805	PREDICTED: uncharacterized LOC100861805 (LOC100861805), miscRNA.	NonCoding
TC1100000925.mm.1	7,68	8,41	-1,65	1,91E-05	0,0027	Tmem256	transmembrane protein 256	Multiple_Complex
TC1300000910.mm.1	13,67	14,39	-1,65	1,97E-05	0,0027	Mir682	microRNA 682	Multiple_Complex
TC1900000174.mm.1	6,33	7,05	-1,65	2,50E-05	0,0031	Gm6252	PREDICTED: predicted gene 6252 (Gm6252), miscRNA.	NonCoding
TC1600000250.mm.1	8,95	9,67	-1,65	2,85E-05	0,0033	Ufd1l	ubiquitin fusion degradation 1 like	Multiple_Complex
TC0800002022.mm.1	13,09	13,81	-1,65	3,74E-05	0,0038	Gm10131	predicted pseudogene 10131 [Source:MGI Symbol;Acc:MGI:3704308]	Pseudogene
TC1900001207.mm.1	14,54	15,26	-1,65	4,08E-05	0,0040	Gm10819	predicted gene 10819 [Source:MGI Symbol;Acc:MGI:3642135]	Pseudogene
TC0X00000987.mm.1	15,62	16,35	-1,65	5,85E-05	0,0048	H3f3a-ps1	H3 histone, family 3A, pseudogene 1	Pseudogene
TC0900003197.mm.1	7,67	8,39	-1,65	0,0001	0,0070	Gm9385	predicted pseudogene 9385	Multiple_Complex
TC1100002822.mm.1	13,22	13,95	-1,65	0,0001	0,0075	Gm12254	predicted gene 12254 [Source:MGI Symbol;Acc:MGI:3650324]	Pseudogene
TC0X00003201.mm.1	16,84	17,56	-1,65	0,0002	0,0095	Gm6472	predicted pseudogene 6472 [Source:MGI Symbol;Acc:MGI:3648396]	Pseudogene
TC0200000845.mm.1	7,46	8,18	-1,65	0,0002	0,0099	Gm13503	predicted gene 13503 [Source:MGI Symbol;Acc:MGI:3649895]	Multiple_Complex
TC1200000868.mm.1	6,65	7,37	-1,65	0,0003	0,0128	Gm15745	predicted gene 15745 [Source:MGI Symbol;Acc:MGI:3783187]	Pseudogene
TC1200001263.mm.1	5,74	6,46	-1,65	0,0012	0,0277	Siva1	SIVA1, apoptosis-inducing factor	Coding
TC0500003192.mm.1	7,93	8,65	-1,65	0,0016	0,0345	Gm15547	predicted gene 15547 [Source:MGI Symbol;Acc:MGI:3782996]	Multiple_Complex
TC0100003267.mm.1	5,09	5,81	-1,65	0,0024	0,0443	Gm7278	predicted gene 7278 [Source:MGI Symbol;Acc:MGI:3645261]	Pseudogene
TC0700000042.mm.1	8	8,72	-1,65	0,0025	0,0456	LOC100503176	PREDICTED: uncharacterized LOC100503176 (LOC100503176), miscRNA.	NonCoding
TC0900003328.mm.1	10,74	11,47	-1,66	7,32E-07	0,0013	Rsl24d1	ribosomal L24 domain containing 1	Multiple_Complex
TC0500000559.mm.1	7,44	8,17	-1,66	2,85E-06	0,0016	Gm8121	predicted pseudogene 8121	Multiple_Complex
TC0800002608.mm.1	13,9	14,63	-1,66	3,43E-06	0,0017	Vps35	vacuolar protein sorting 35	Coding
TC0300002955.mm.1	8,83	9,57	-1,66	6,48E-06	0,0020	Hadh	hydroxyacyl-Coenzyme A dehydrogenase; hydroxyacyl-Coenzyme A dehydrogenase (Hadh), nuclear gene encoding mitochondrial protein, mRNA.	Multiple_Complex
TC1200001981.mm.1	10,74	11,47	-1,66	1,01E-05	0,0022	Rdh11	retinol dehydrogenase 11	Coding
TC0500001107.mm.1	16,76	17,5	-1,66	2,75E-05	0,0032	Gm10086	predicted pseudogene 10086 [Source:MGI Symbol;Acc:MGI:3642342]	Multiple_Complex
TC1000002495.mm.1	6,65	7,38	-1,66	6,51E-05	0,0050	2310011J03Rik	RIKEN cDNA 2310011J03 gene	Coding
TC1600000308.mm.1	5,95	6,69	-1,66	9,80E-05	0,0062	Gm4943	predicted pseudogene 4943	Pseudogene
TC1400001942.mm.1	10,8	11,53	-1,66	0,0004	0,0141	Gm6055	predicted gene 6055	Pseudogene
TC1100003506.mm.1	9,48	10,21	-1,66	0,0005	0,0158	Scpep1	serine carboxypeptidase 1	Multiple_Complex
TC0200000964.mm.1	5,53	6,26	-1,66	0,0012	0,0281	Gm13602	predicted gene 13602 [Source:MGI Symbol;Acc:MGI:3649285]	Pseudogene
TC1100002250.mm.1	15,61	16,34	-1,66	0,0012	0,0289	Gm12013	predicted gene 12013 [Source:MGI Symbol;Acc:MGI:3651371]	Pseudogene
TC1000002492.mm.1	12,05	12,79	-1,66	0,0015	0,0324	LOC100862154	PREDICTED: uncharacterized LOC100862154 (LOC100862154), miscRNA.	NonCoding
TC1600000333.mm.1	10,97	11,7	-1,66	0,0020	0,0394	Gm6630	predicted pseudogene 6630	Pseudogene
TC0300000799.mm.1	12,98	13,73	-1,67	2,66E-06	0,0016	Ilf2	interleukin enhancer binding factor 2	Coding
TC0800001418.mm.1	15,23	15,97	-1,67	3,53E-06	0,0017	Hsbp1	heat shock factor binding protein 1	Coding
TC0400003249.mm.1	8,49	9,23	-1,67	6,78E-06	0,0020	Prpf38a	PRP38 pre-mRNA processing factor 38 (yeast) domain containing A	Multiple_Complex
TC1700002191.mm.1	11,89	12,63	-1,67	7,60E-06	0,0021	Rpl7l1	ribosomal protein L7-like 1	Coding
TC1400000574.mm.1	6,13	6,86	-1,67	1,11E-05	0,0022	Pnp	purine-nucleoside phosphorylase	Coding
TC0800000440.mm.1	16,04	16,78	-1,67	1,19E-05	0,0023	Rps12-ps24	ribosomal protein S12, pseudogene 24	Pseudogene
TC1800001453.mm.1	11,21	11,95	-1,67	1,33E-05	0,0024	Txnl1	thioredoxin-like 1	Coding
TC1100000407.mm.1	7,87	8,61	-1,67	1,78E-05	0,0026	Nudcd2	NudC domain containing 2	Multiple_Complex
TC0900002161.mm.1	10,82	11,56	-1,67	5,13E-05	0,0044	Gm10080	predicted gene 10080 [Source:MGI Symbol;Acc:MGI:3710529]	Pseudogene
TC0400003005.mm.1	8,72	9,47	-1,67	6,71E-05	0,0051	Mrpl48-ps	mitochondrial ribosomal protein L48 pseudogene	Pseudogene
TC0200002768.mm.1	11,99	12,73	-1,67	8,51E-05	0,0058	Gm14292	predicted gene 14292 [Source:MGI Symbol;Acc:MGI:3649964]	Pseudogene
TC1600001494.mm.1	8,77	9,51	-1,67	0,0002	0,0084	Gm15696	predicted gene 15696 [Source:MGI Symbol;Acc:MGI:3783137]	Pseudogene
TC1800000081.mm.1	8,29	9,03	-1,67	0,0002	0,0085	Snrpd1	small nuclear ribonucleoprotein D1	Multiple_Complex
TC1300000255.mm.1	14,99	15,73	-1,67	0,0002	0,0086	Hist1h2bc	histone cluster 1, H2bc	Coding
TC0500002156.mm.1	9,46	10,19	-1,67	0,0002	0,0096	Gm16288	predicted gene 16288 [Source:MGI Symbol;Acc:MGI:3826608]	Multiple_Complex
TC1000000533.mm.1	10,77	11,51	-1,67	0,0003	0,0129	Gm10273	predicted pseudogene 10273 [Source:MGI Symbol;Acc:MGI:3704362]	Pseudogene
TC1500001309.mm.1	12,2	12,95	-1,67	0,0003	0,0131			NonCoding
TC0200002406.mm.1	12,61	13,34	-1,67	0,0004	0,0147	Gm14277	predicted gene 14277	Multiple_Complex
TC1300002653.mm.1	5,65	6,39	-1,67	0,0005	0,0165	Gm5455	predicted pseudogene 5455 [Source:MGI Symbol;Acc:MGI:3646920]	Pseudogene
TC0X00000153.mm.1	13,13	13,86	-1,67	0,0005	0,0172	Gm16265	predicted gene 16265 [Source:MGI Symbol;Acc:MGI:3826571]	Pseudogene
TC1300000312.mm.1	7,88	8,62	-1,67	0,0007	0,0198	Gm11362; Gm8964	predicted gene 11362 [Source:MGI Symbol;Acc:MGI:3651391]; predicted gene 8964 [Source:MGI Symbol;Acc:MGI:3642935]	Pseudogene
TC1900001335.mm.1	15,4	16,13	-1,67	0,0008	0,0215	Gm10136	predicted pseudogene 10136	Pseudogene
TC0400003550.mm.1	11,5	12,24	-1,67	0,0008	0,0227	Gm12937	predicted gene 12937 [Source:MGI Symbol;Acc:MGI:3650044]	Multiple_Complex
TC0500000778.mm.1	16,67	17,41	-1,67	0,0014	0,0314	Hmgn2-ps1	high mobility group nucleosomal binding domain 2, pseudogene 1	Multiple_Complex
TC1300001968.mm.1	6,21	6,95	-1,67	0,0017	0,0356	Gm10784	predicted pseudogene 10784 [Source:MGI Symbol;Acc:MGI:3642059]	Pseudogene
TC0400001157.mm.1	10,97	11,72	-1,68	2,67E-07	0,0013	Txndc12	thioredoxin domain containing 12 (endoplasmic reticulum)	Multiple_Complex
TC0800002875.mm.1	16,19	16,94	-1,68	1,42E-06	0,0013	Rps18-ps3	ribosomal protein S18, pseudogene 3 [Source:MGI Symbol;Acc:MGI:3642474]	Pseudogene
TC1100003554.mm.1	12,17	12,91	-1,68	6,90E-07	0,0013	Gm11518	predicted gene 11518 [Source:MGI Symbol;Acc:MGI:3650306]; predicted gene 11518	Multiple_Complex
TC1200000878.mm.1	9,78	10,53	-1,68	6,64E-07	0,0013	Slirp	SRA stem-loop interacting RNA binding protein	Coding
TC0200002844.mm.1	8,65	9,4	-1,68	2,88E-06	0,0016	Rpp38	ribonuclease P/MRP 38 subunit	Coding
TC0700002710.mm.1	11,58	12,32	-1,68	5,24E-06	0,0019	Eif3k	eukaryotic translation initiation factor 3, subunit K; eukaryotic translation initiation factor 3, subunit K (Eif3k), mRNA.	Coding
TC1100001423.mm.1	10,43	11,18	-1,68	1,80E-05	0,0026	LOC100862001	PREDICTED: uncharacterized LOC100862001 (LOC100862001), miscRNA.	NonCoding
TC0500001798.mm.1	9,78	10,53	-1,68	1,92E-05	0,0027	Gtf3a	general transcription factor III A	Multiple_Complex
TC1300002706.mm.1	10,14	10,88	-1,68	4,19E-05	0,0040	Ndufs4	NADH dehydrogenase (ubiquinone) Fe-S protein 4	Multiple_Complex
TC1300000748.mm.1	8,13	8,88	-1,68	6,44E-05	0,0050	Gm20563	predicted gene, 20563 [Source:MGI Symbol;Acc:MGI:5295670]	Multiple_Complex
TC0200002998.mm.1	15,41	16,16	-1,68	9,26E-05	0,0061	Gm13268	predicted gene 13268	Pseudogene
TC0X00002933.mm.1	15,61	16,35	-1,68	0,0002	0,0103	Rps12-ps11	ribosomal protein S12, pseudogene 11	Pseudogene
TC0X00002937.mm.1	15,61	16,35	-1,68	0,0002	0,0103	Rps12-ps15	ribosomal protein S12, pseudogene 15	Pseudogene
TC0X00002938.mm.1	15,61	16,35	-1,68	0,0002	0,0103	LOC100862223	PREDICTED: 40S ribosomal protein S12-like (LOC100862223), mRNA.	Coding
TC0X00002940.mm.1	15,61	16,35	-1,68	0,0002	0,0103	Rps12-ps13	ribosomal protein S12, pseudogene 13	Pseudogene
TC0200003044.mm.1	10,06	10,81	-1,68	0,0003	0,0124	Gm13352	predicted gene 13352	Multiple_Complex
TC1000000084.mm.1	9,58	10,34	-1,68	0,0005	0,0163	Gm9797	predicted pseudogene 9797 [Source:MGI Symbol;Acc:MGI:3704349]	Pseudogene
TC0300001398.mm.1	14,67	15,42	-1,68	0,0009	0,0240	H2afz	H2A histone family, member Z	Multiple_Complex
TC1500000658.mm.1	8,71	9,46	-1,68	0,0011	0,0275	Lgals1	lectin, galactose binding, soluble 1	Coding
TC1300000965.mm.1	7,53	8,28	-1,68	0,0012	0,0284	Lysmd3	LysM, putative peptidoglycan-binding, domain containing 3	Coding
TC0X00000854.mm.1	13,18	13,93	-1,68	0,0015	0,0331	Gm14794	predicted gene 14794 [Source:MGI Symbol;Acc:MGI:3645637]	Pseudogene
TC1500002191.mm.1	10,67	11,42	-1,69	5,58E-08	0,0009	Prkag1	protein kinase, AMP-activated, gamma 1 non-catalytic subunit	Coding
TC0700002771.mm.1	15,02	15,77	-1,69	7,49E-07	0,0013	Cox6b1	cytochrome c oxidase, subunit VIb polypeptide 1	Multiple_Complex
TC0X00003082.mm.1	7,78	8,53	-1,69	3,06E-06	0,0016	Psmd10	proteasome (prosome, macropain) 26S subunit, non-ATPase, 10	Coding
TC0500003300.mm.1	11,36	12,12	-1,69	6,43E-06	0,0020	Rps16-ps2	ribosomal protein S16, pseudogene 2	Pseudogene
TC0500001598.mm.1	7,09	7,85	-1,69	7,76E-06	0,0021	Polr2j	polymerase (RNA) II (DNA directed) polypeptide J	Coding
TC0100002008.mm.1	12,45	13,21	-1,69	8,50E-06	0,0021	Tceb1	transcription elongation factor B (SIII), polypeptide 1	Coding
TC1900001587.mm.1	9,94	10,7	-1,69	1,47E-05	0,0025	Npm3	nucleoplasmin 3	Multiple_Complex
TC1900001569.mm.1	7,96	8,71	-1,69	1,65E-05	0,0026	Mrpl43	mitochondrial ribosomal protein L43	Coding
TC0100002405.mm.1	11,25	12,01	-1,69	2,11E-05	0,0028	Sumo1	small ubiquitin-like modifier 1; SMT3 suppressor of mif two 3 homolog 1 (yeast)	Multiple_Complex
TC0500003661.mm.1	10,32	11,07	-1,69	3,36E-05	0,0036	Gm5566	predicted pseudogene 5566	Pseudogene
TC0400000299.mm.1	11,98	12,74	-1,69	3,87E-05	0,0039	Gm12751	predicted gene 12751	Multiple_Complex
TC1800000336.mm.1	12,89	13,64	-1,69	4,50E-05	0,0042	Gm6542	predicted gene 6542 [Source:MGI Symbol;Acc:MGI:3644649]	Pseudogene
TC1300001321.mm.1	16,51	17,26	-1,69	7,98E-05	0,0056	Rpl34-ps2; Gm6404	ribosomal protein L34, pseudogene 2 [Source:MGI Symbol;Acc:MGI:3648994]; predicted gene 6404	Multiple_Complex
TC1100002838.mm.1	7,39	8,15	-1,69	0,0001	0,0070			NonCoding
TC0200005426.mm.1	8,64	9,4	-1,69	0,0002	0,0088	Nkain4	Na+/K+ transporting ATPase interacting 4	Multiple_Complex
TC0400000867.mm.1	12,57	13,32	-1,69	0,0002	0,0103	Rraga	Ras-related GTP binding A	Coding
TC1900000104.mm.1	7,35	8,11	-1,69	0,0003	0,0108	Gm5510	predicted pseudogene 5510 [Source:MGI Symbol;Acc:MGI:3648472]	Pseudogene
TC0200003773.mm.1	9,58	10,34	-1,69	0,0004	0,0145	Mrpl23-ps1	mitichondrial ribosomal protein L23, pseudogene 1	Pseudogene
TC1700001970.mm.1	6,59	7,35	-1,69	0,0006	0,0180	Gm9613	predicted gene 9613 [Source:MGI Symbol;Acc:MGI:3780021]	Pseudogene
TC0600002380.mm.1	7,5	8,25	-1,69	0,0007	0,0206	Nap1l5	nucleosome assembly protein 1-like 5	Coding
TC0400000751.mm.1	10,55	11,31	-1,69	0,0009	0,0242	Gm11222	predicted gene 11222 [Source:MGI Symbol;Acc:MGI:3651632]	Pseudogene
TC0X00001404.mm.1	10,63	11,39	-1,69	0,0010	0,0260	Gm7123	predicted pseudogene 7123	Multiple_Complex
TC0600003198.mm.1	12,15	12,91	-1,69	0,0016	0,0338	Gm26951; RP23-114E15.10	predicted gene, 26951; novel transcript	NonCoding
TC0300001081.mm.1	9,57	10,34	-1,7	1,30E-06	0,0013	Rhoc	ras homolog gene family, member C	Multiple_Complex
TC1200001535.mm.1	13,89	14,65	-1,7	1,67E-06	0,0013	Gm6969	predicted pseudogene 6969 [Source:MGI Symbol;Acc:MGI:3645320]	Pseudogene
TC1300001669.mm.1	10,58	11,34	-1,7	7,13E-06	0,0020	Acot13	acyl-CoA thioesterase 13	Coding
TC1700002288.mm.1	8,71	9,48	-1,7	7,84E-06	0,0021	Mrps36-ps1	mitichondrial ribosomal protein S36, pseudogene 1 [Source:MGI Symbol;Acc:MGI:3809201]	Pseudogene
TC1500000587.mm.1	9,78	10,55	-1,7	1,16E-05	0,0022	Cyc1	cytochrome c-1	Multiple_Complex
TC0X00003239.mm.1	6,25	7,01	-1,7	2,39E-05	0,0030	Prdx4	peroxiredoxin 4	Multiple_Complex
TC1500001645.mm.1	6,81	7,58	-1,7	3,49E-05	0,0037	Gm2991	predicted pseudogene 2991 [Source:MGI Symbol;Acc:MGI:3781169]	Pseudogene
TC0400002852.mm.1	15,87	16,64	-1,7	4,75E-05	0,0043	Rps18-ps1	ribosomal protein S18, pseudogene 1	Pseudogene
TC0400003353.mm.1	11,57	12,34	-1,7	5,98E-05	0,0048	Rpl36-ps8	ribosomal protein L36, pseudogene 8	Pseudogene
TC0200000988.mm.1	7,91	8,68	-1,7	0,0001	0,0069	Gm13597	predicted gene 13597	Pseudogene
TC0300002656.mm.1	13,92	14,69	-1,7	0,0002	0,0085	Gm6485	predicted gene 6485 [Source:MGI Symbol;Acc:MGI:3644007]	Multiple_Complex
TC0X00001205.mm.1	14,65	15,42	-1,7	0,0002	0,0095	Rps12-ps21	ribosomal protein S12, pseudogene 22	Multiple_Complex
TC1500000513.mm.1	11,03	11,8	-1,7	0,0002	0,0096	Gm3150	predicted gene 3150	Coding
TC1500000677.mm.1	9,46	10,23	-1,7	0,0002	0,0104	Cby1	chibby homolog 1 (Drosophila)	Coding
TC0X00001369.mm.1	6,11	6,88	-1,7	0,0008	0,0228	Gm8061	predicted gene 8061 [Source:MGI Symbol;Acc:MGI:3646568]	Pseudogene
TC0600003239.mm.1	4,16	4,92	-1,7	0,0016	0,0338	1700101I11Rik	RIKEN cDNA 1700101I11 gene	NonCoding
TC0X00001346.mm.1	10,98	11,74	-1,7	0,0020	0,0396	Gm8019	predicted gene 8019 [Source:MGI Symbol;Acc:MGI:3645628]	Multiple_Complex
TC0100002105.mm.1	7,57	8,34	-1,7	0,0025	0,0454	Gm7846	predicted gene 7846 [Source:MGI Symbol;Acc:MGI:3645212]	Multiple_Complex
TC0100002417.mm.1	9,8	10,57	-1,71	1,37E-06	0,0013	Gm11575	predicted gene 11575	Multiple_Complex
TC0200004352.mm.1	9,13	9,9	-1,71	1,37E-06	0,0013	Emc4	ER membrane protein complex subunit 4	Multiple_Complex
TC0700000935.mm.1	14,08	14,86	-1,71	4,14E-06	0,0018	Rps12l1	ribosomal protein S12-like 1	Pseudogene
TC0700003726.mm.1	9,85	10,62	-1,71	1,87E-05	0,0027	Tmem126a	transmembrane protein 126A	Multiple_Complex
TC0400002477.mm.1	11,81	12,58	-1,71	2,15E-05	0,0028	Dctn3	dynactin 3	Multiple_Complex
TC1000002517.mm.1	6,78	7,56	-1,71	8,89E-05	0,0060	Lsm7	LSM7 homolog, U6 small nuclear RNA associated (S. cerevisiae)	Multiple_Complex
TC1000001174.mm.1	9,72	10,5	-1,71	0,0001	0,0063	Gm5426	predicted pseudogene 5426 [Source:MGI Symbol;Acc:MGI:3646788]	Pseudogene
TC0X00001382.mm.1	12,16	12,94	-1,71	0,0002	0,0089	Prps1	phosphoribosyl pyrophosphate synthetase 1	Multiple_Complex
TC0400003771.mm.1	10,8	11,58	-1,71	0,0003	0,0121	Gm12989	predicted gene 12989	Pseudogene
TC0300000872.mm.1	9,67	10,45	-1,71	0,0006	0,0175	Gm37832	predicted gene, 37832 [Source:MGI Symbol;Acc:MGI:5611060]	Pseudogene
TC1200000787.mm.1	5,64	6,41	-1,71	0,0008	0,0215	Gm26623	predicted gene, 26623 [Source:MGI Symbol;Acc:MGI:5477117]	NonCoding
TC0X00003122.mm.1	14,27	15,04	-1,71	0,0009	0,0234	Gm15067	predicted gene 15067	Pseudogene
TC0X00003125.mm.1	8,38	9,15	-1,71	0,0010	0,0260	Gm2214	predicted gene 2214 [Source:MGI Symbol;Acc:MGI:3780384]	Pseudogene
TC0X00000994.mm.1	11,36	12,14	-1,71	0,0011	0,0271	Gm14859	predicted gene 14859 [Source:MGI Symbol;Acc:MGI:3705727]	Multiple_Complex
TC0400000537.mm.1	5,07	5,85	-1,71	0,0013	0,0305	Gm12439	predicted gene 12439 [Source:MGI Symbol;Acc:MGI:3651708]	Multiple_Complex
TC0200002640.mm.1	11,86	12,64	-1,72	6,20E-07	0,0013	Gm14270	predicted gene 14270 [Source:MGI Symbol;Acc:MGI:3649849]	Pseudogene
TC0300000465.mm.1	15,57	16,35	-1,72	7,33E-06	0,0020	Gm10071	predicted gene 10071 [Source:MGI Symbol;Acc:MGI:3642685]; predicted gene 10071	Pseudogene
TC0400002687.mm.1	12,02	12,81	-1,72	1,44E-05	0,0025	Gm12513	predicted gene 12513 [Source:MGI Symbol;Acc:MGI:3649753]	Multiple_Complex
TC0X00002932.mm.1	15,08	15,86	-1,72	3,35E-05	0,0036	Rps12-ps6	ribosomal protein S12, pseudogene 6	Pseudogene
TC0X00002935.mm.1	15,08	15,86	-1,72	3,35E-05	0,0036	Rps12-ps18	ribosomal protein S12, pseudogene 18	Pseudogene
TC0X00002939.mm.1	15,08	15,86	-1,72	3,35E-05	0,0036	Rps12-ps17	ribosomal protein S12, pseudogene 17	Pseudogene
TC1100002153.mm.1	13,37	14,15	-1,72	3,61E-05	0,0037	Gm11966	predicted gene 11966 [Source:MGI Symbol;Acc:MGI:3649988]	Pseudogene
TC0200004124.mm.1	11,53	12,31	-1,72	7,89E-05	0,0055	Gm13771	predicted gene 13771 [Source:MGI Symbol;Acc:MGI:3650181]	Multiple_Complex
TC1700002700.mm.1	7,93	8,71	-1,72	9,81E-05	0,0062			NonCoding
TC1500000380.mm.1	9,05	9,84	-1,72	0,0002	0,0090	Med30	mediator complex subunit 30	Coding
TC0X00002051.mm.1	13,85	14,64	-1,72	0,0003	0,0119	Gm14541	predicted gene 14541 [Source:MGI Symbol;Acc:MGI:3709642]	Pseudogene
TC0200004838.mm.1	7,44	8,22	-1,72	0,0003	0,0129	Gm14127	predicted gene 14127 [Source:MGI Symbol;Acc:MGI:3652004]	Pseudogene
TC1200001499.mm.1	8,98	9,76	-1,72	0,0006	0,0177	Mrto4-ps2; Gm5633	mRNA turnover 4, pseudogene 2 [Source:MGI Symbol;Acc:MGI:3779507]; predicted gene 5633	Pseudogene
TC0700002334.mm.1	10,61	11,39	-1,72	0,0007	0,0201	Gm10179	predicted gene 10179 [Source:MGI Symbol;Acc:MGI:3708748]	Pseudogene
TC0X00002372.mm.1	8,82	9,6	-1,72	0,0024	0,0445	Gm5391	predicted gene 5391 [Source:MGI Symbol;Acc:MGI:3647141]	Pseudogene
TC1500001107.mm.1	15,27	16,06	-1,73	1,15E-05	0,0022	Rpl39-ps	ribosomal protein L39, pseudogene	Multiple_Complex
TC1300002491.mm.1	16,68	17,47	-1,73	1,24E-05	0,0023	Gm10260	predicted gene 10260 [Source:MGI Symbol;Acc:MGI:3642298]	Coding
TC0700003094.mm.1	12,31	13,1	-1,73	2,15E-05	0,0028	Gm5776	predicted gene 5776	Multiple_Complex
TC0400000750.mm.1	6,45	7,24	-1,73	3,30E-05	0,0036	Gm11221	predicted gene 11221 [Source:MGI Symbol;Acc:MGI:3651633]	Pseudogene
TC0900000863.mm.1	10,48	11,27	-1,73	4,53E-05	0,0042	Fam96a	family with sequence similarity 96, member A	Coding
TC1000002660.mm.1	7,74	8,53	-1,73	7,62E-05	0,0054	Actr6	ARP6 actin-related protein 6	Coding
TC0800002177.mm.1	15,71	16,5	-1,73	8,79E-05	0,0059	Gm8623	predicted gene 8623 [Source:MGI Symbol;Acc:MGI:3644689]	Multiple_Complex
TC0400000374.mm.1	6,64	7,43	-1,73	0,0001	0,0070	Nudt2	nudix (nucleoside diphosphate linked moiety X)-type motif 2	Coding
TC0200004296.mm.1	14,22	15,01	-1,73	0,0001	0,0073	Rpl35a-ps4	ribosomal protein 35A, pseudogene 4	Pseudogene
TC0500003229.mm.1	14,22	15,01	-1,73	0,0001	0,0073	Rpl35a-ps6	ribosomal protein L35A, pseudogene 6	Pseudogene
TC1700001779.mm.1	14,22	15,01	-1,73	0,0001	0,0073	Rpl35a-ps3	ribosomal protein L35A, pseudogene 3	Pseudogene
TC0900002654.mm.1	11,98	12,77	-1,73	0,0001	0,0080	Gm5745	predicted gene 5745	Pseudogene
TC0X00002942.mm.1	14,28	15,07	-1,73	0,0002	0,0098	Rps12-ps16	ribosomal protein S12, pseudogene 16	Pseudogene
TC0400002651.mm.1	10,45	11,24	-1,73	0,0005	0,0156			NonCoding
TC0400002431.mm.1	5,86	6,65	-1,73	0,0017	0,0362	Gm12387	predicted gene 12387 [Source:MGI Symbol;Acc:MGI:3651413]	Pseudogene
TC0700002173.mm.1	11,23	12,02	-1,73	0,0024	0,0442	Ube2s	ubiquitin-conjugating enzyme E2S	Coding
TC1300000310.mm.1	16,36	17,17	-1,74	1,24E-06	0,0013	Gm11361	predicted pseudogene 11361 [Source:MGI Symbol;Acc:MGI:3649931]	Pseudogene
TC0700004155.mm.1	10,12	10,92	-1,74	3,30E-06	0,0016	Rps13	ribosomal protein S13	Coding
TC0300002297.mm.1	12,44	13,24	-1,74	7,78E-06	0,0021	Apoa1bp	apolipoprotein A-I binding protein	Coding
TC0500003535.mm.1	4,92	5,72	-1,74	1,22E-05	0,0023	Gm15770	predicted gene 15770 [Source:MGI Symbol;Acc:MGI:3783212]	Pseudogene
TC0400003422.mm.1	8,52	9,31	-1,74	2,46E-05	0,0031	Ppih	peptidyl prolyl isomerase H	Coding
TC0500002026.mm.1	8,26	9,05	-1,74	3,18E-05	0,0035	LOC100861786	PREDICTED: uncharacterized LOC100861786 (LOC100861786), miscRNA.	NonCoding
TC1400001100.mm.1	7,59	8,38	-1,74	3,85E-05	0,0039	LOC100861718	PREDICTED: uncharacterized LOC100861718 (LOC100861718), miscRNA.	NonCoding
TC1200001206.mm.1	14,74	15,54	-1,74	0,0001	0,0068	Gm6988	PREDICTED: predicted gene 6988 (Gm6988), mRNA.	Coding
TC0400002586.mm.1	6,1	6,9	-1,74	0,0004	0,0143	Gm12412	predicted gene 12412 [Source:MGI Symbol;Acc:MGI:3649919]	Multiple_Complex
TC0200003369.mm.1	8,84	9,64	-1,74	0,0005	0,0161	Gm13445	predicted gene 13445 [Source:MGI Symbol;Acc:MGI:3649614]	Pseudogene
TC0400001101.mm.1	11,42	12,22	-1,74	0,0006	0,0195	Gm12727	predicted gene 12727 [Source:MGI Symbol;Acc:MGI:3649747]	Pseudogene
TC1100003123.mm.1	7,8	8,6	-1,74	0,0009	0,0242	Gm12321	predicted gene 12321 [Source:MGI Symbol;Acc:MGI:3651559]	Multiple_Complex
TC1200002500.mm.1	16,98	17,78	-1,74	0,0018	0,0366	Gm6750	PREDICTED: predicted gene 6750 (Gm6750), mRNA.	Coding
TC1200000819.mm.1	7,97	8,77	-1,75	2,12E-06	0,0015	Isca2	iron-sulfur cluster assembly 2 homolog (S. cerevisiae)	Coding
TC0700000064.mm.1	7,6	8,41	-1,75	3,60E-06	0,0017	Gm5321	predicted gene 5321	Pseudogene
TC0700003708.mm.1	10,44	11,25	-1,75	1,38E-05	0,0024	Rps13-ps2	ribosomal protein S13, pseudogene 2	Pseudogene
TC1800001198.mm.1	9,35	10,16	-1,75	2,71E-05	0,0032	Ndufa2	NADH dehydrogenase (ubiquinone) 1 alpha subcomplex, 2	Coding
TC0300000673.mm.1	8,03	8,84	-1,75	5,03E-05	0,0044	Gm9790	predicted gene 9790 [Source:MGI Symbol;Acc:MGI:3704221]	Coding
TC0700000630.mm.1	11,03	11,84	-1,75	5,70E-05	0,0047	Gm12778	predicted gene 12778 [Source:MGI Symbol;Acc:MGI:3649899]	Pseudogene
TC1000001957.mm.1	9,33	10,14	-1,75	0,0002	0,0100	Supt4b	predicted gene 3258	Coding
TC0500002039.mm.1	14,06	14,87	-1,75	0,0002	0,0100	Rpl17-ps5	ribosomal protein L17, pseudogene 5	Pseudogene
TC0X00001215.mm.1	14,84	15,65	-1,75	0,0003	0,0110	Rps12-ps20	ribosomal protein S12, pseudogene 20	Multiple_Complex
TC0X00001211.mm.1	13,45	14,26	-1,75	0,0005	0,0161	Rps12-ps23; LOC100862106	ribosomal protein S12, pseudogene 23 [Source:MGI Symbol;Acc:MGI:3647025]; 40S ribosomal protein S12 pseudogene	Multiple_Complex
TC1600000223.mm.1	9,58	10,39	-1,75	0,0005	0,0172	Rpl26-ps4	ribosomal protein L26, pseudogene 4 [Source:MGI Symbol;Acc:MGI:3644695]	Pseudogene
TC0300002599.mm.1	6,51	7,31	-1,75	0,0006	0,0179	Gm10355	predicted gene 10355 [Source:MGI Symbol;Acc:MGI:3641762]	Coding
TC0X00001052.mm.1	15,79	16,6	-1,75	0,0021	0,0406	Gm6285	predicted gene 6285 [Source:MGI Symbol;Acc:MGI:3647132]	Pseudogene
TC1100000955.mm.1	9,68	10,49	-1,76	1,36E-07	0,0011	Psmb6	proteasome (prosome, macropain) subunit, beta type 6	Multiple_Complex
TC0X00000627.mm.1	6,55	7,37	-1,76	1,49E-05	0,0025	1110012L19Rik	RIKEN cDNA 1110012L19 gene	Coding
TC0800001884.mm.1	7,86	8,67	-1,76	0,0002	0,0095	Gins4	GINS complex subunit 4 (Sld5 homolog)	Coding
TC1900000319.mm.1	10,29	11,11	-1,76	0,0007	0,0199	Gm8250	predicted gene 8250 [Source:MGI Symbol;Acc:MGI:3647615]	Multiple_Complex
TC0200001586.mm.1	8,95	9,78	-1,77	1,66E-06	0,0013	Immp1l	IMP1 inner mitochondrial membrane peptidase-like (S. cerevisiae)	Coding
TC0600001714.mm.1	10	10,83	-1,77	2,96E-06	0,0016	Rps25-ps1	ribosomal protein S25, pseudogene 1	Multiple_Complex
TC1000000783.mm.1	10,04	10,86	-1,77	4,76E-06	0,0018	Gm10146	predicted gene 10146 [Source:MGI Symbol;Acc:MGI:3704367]	Coding
TC0100001414.mm.1	16,37	17,2	-1,77	2,68E-05	0,0032	Gm2000	predicted gene 2000 [Source:MGI Symbol;Acc:MGI:3780170]	Coding
TC0200003090.mm.1	9,47	10,29	-1,77	2,78E-05	0,0033	Gm13342	predicted gene 13342	Multiple_Complex
TC0X00003135.mm.1	10,5	11,33	-1,77	3,71E-05	0,0038	Gm5644	predicted gene 5644	Pseudogene
TC0200005020.mm.1	13,38	14,21	-1,77	7,79E-05	0,0055	Gm14279	predicted gene 14279	Pseudogene
TC0800001512.mm.1	16,4	17,22	-1,77	0,0001	0,0071	Rps12-ps9	ribosomal protein S12, pseudogene 9	Pseudogene
TC0600002213.mm.1	10,75	11,58	-1,77	0,0002	0,0088	Rpl35a-ps7	ribosomal protein L35A, pseudogene 7	Pseudogene
TC0X00001207.mm.1	14,02	14,85	-1,77	0,0004	0,0132	Rps12-ps22; LOC101055703	ribosomal protein S12, pseudogene 22 [Source:MGI Symbol;Acc:MGI:3649154]; 40S ribosomal protein S12 pseudogene	Multiple_Complex
TC1600000306.mm.1	9,57	10,39	-1,77	0,0004	0,0136	Gm6467	predicted gene 6467 [Source:MGI Symbol;Acc:MGI:3645284]	Pseudogene
TC1300001579.mm.1	8,89	9,72	-1,77	0,0007	0,0199	Gm26300; Gm11285	predicted gene, 26300 [Source:MGI Symbol;Acc:MGI:5456077]; predicted gene 11285 [Source:MGI Symbol;Acc:MGI:3651653]	Multiple_Complex
TC0700000954.mm.1	6,14	6,96	-1,77	0,0012	0,0284	Gm7367	predicted pseudogene 7367 [Source:MGI Symbol;Acc:MGI:3646404]	Pseudogene
TC0400000591.mm.1	8,87	9,69	-1,77	0,0018	0,0368	Gm12468	predicted gene 12468	Pseudogene
TC1100001191.mm.1	6,37	7,19	-1,77	0,0021	0,0407	Gm11203	predicted gene 11203 [Source:MGI Symbol;Acc:MGI:3650028]	Pseudogene
TC0300001136.mm.1	10,78	11,61	-1,78	2,11E-07	0,0013	Psma5	proteasome (prosome, macropain) subunit, alpha type 5	Multiple_Complex
TC0500002065.mm.1	8,09	8,92	-1,78	7,48E-06	0,0021	Tomm7	translocase of outer mitochondrial membrane 7 homolog (yeast)	Coding
TC0900002011.mm.1	12,31	13,14	-1,78	4,78E-05	0,0043	Gm5614	predicted gene 5614	Pseudogene
TC0400002873.mm.1	11,78	12,61	-1,78	8,39E-05	0,0058	Tmem261	transmembrane protein 261	Coding
TC1400002487.mm.1	12,57	13,4	-1,78	0,0002	0,0086	Rgcc	regulator of cell cycle	Coding
TC1600001042.mm.1	6,81	7,64	-1,78	0,0003	0,0119	Cbr1	carbonyl reductase 1	Coding
TC1100003213.mm.1	14,68	15,5	-1,78	0,0004	0,0140	Rps12-ps19	ribosomal protein S12, pseudogene 19 [Source:MGI Symbol;Acc:MGI:3652063]	Pseudogene
TC1700001184.mm.1	7,5	8,34	-1,78	0,0005	0,0162	Gm19399	PREDICTED: predicted gene, 19399 (Gm19399), mRNA.	Coding
TC1500000501.mm.1	15,35	16,18	-1,78	0,0011	0,0262	Gm7125	predicted pseudogene 7125 [Source:MGI Symbol;Acc:MGI:3645829]	Multiple_Complex
TC0200002714.mm.1	13,06	13,89	-1,78	0,0027	0,0477	Gm14439	predicted gene 14439	Multiple_Complex
TC0600002882.mm.1	13,35	14,19	-1,79	3,57E-07	0,0013	Gm4604	predicted gene 4604	Pseudogene
TC0600000555.mm.1	8,3	9,14	-1,79	2,32E-06	0,0015	Gm10243	predicted gene 10243	Pseudogene
TC0400000447.mm.1	9,22	10,06	-1,79	2,97E-06	0,0016	Gm12481	predicted gene 12481	Multiple_Complex
TC0200004892.mm.1	15,25	16,09	-1,79	3,15E-06	0,0016	Rps15a-ps7	ribosomal protein S15A, pseudogene 7	Multiple_Complex
TC1700001366.mm.1	5,63	6,48	-1,79	8,07E-06	0,0021	Tmem242	transmembrane protein 242	Coding
TC1400000832.mm.1	15,02	15,86	-1,79	8,29E-06	0,0021	Rpl13-ps3	ribosomal protein L13, pseudogene 3 [Source:MGI Symbol;Acc:MGI:3646682]	Pseudogene
TC1700002534.mm.1	6,06	6,9	-1,79	2,19E-05	0,0029	Dpy30	dpy-30 homolog (C. elegans)	Coding
TC0600001262.mm.1	7,11	7,95	-1,79	2,55E-05	0,0031	LOC100504971	PREDICTED: uncharacterized LOC100504971 (LOC100504971), miscRNA.	NonCoding
TC1200001438.mm.1	12,37	13,22	-1,79	2,64E-05	0,0032	Gm6736	predicted gene 6736 [Source:MGI Symbol;Acc:MGI:3643048]	Pseudogene
TC1900001227.mm.1	10,04	10,88	-1,79	6,65E-05	0,0051	Ostf1	osteoclast stimulating factor 1	Multiple_Complex
TC0800002509.mm.1	14,62	15,46	-1,79	8,10E-05	0,0056	Gm2225	PREDICTED: predicted gene 2225 (Gm2225), miscRNA.	NonCoding
TC1300002665.mm.1	14,47	15,31	-1,79	9,45E-05	0,0062	Gm10736	predicted gene 10736	Pseudogene
TC0700002648.mm.1	9,34	10,18	-1,79	0,0005	0,0172	LOC101055953	39S ribosomal protein L41, mitochondrial-like	Coding
TC1000001037.mm.1	6,57	7,41	-1,79	0,0015	0,0330			NonCoding
TC0400001989.mm.1	13,95	14,8	-1,8	1,82E-05	0,0026	Rps15a-ps3	ribosomal protein S15A, pseudogene 3 [Source:MGI Symbol;Acc:MGI:3650886]	Multiple_Complex
TC1000000260.mm.1	12,42	13,26	-1,8	3,29E-05	0,0036	Gm9824	predicted pseudogene 9824 [Source:MGI Symbol;Acc:MGI:3641964]	Pseudogene
TC0200000421.mm.1	6,68	7,53	-1,8	5,34E-05	0,0045	Gm13433	predicted gene 13433 [Source:MGI Symbol;Acc:MGI:3651454]	Multiple_Complex
TC0200000012.mm.1	7,9	8,75	-1,8	8,76E-05	0,0059	Gm13182	predicted gene 13182 [Source:MGI Symbol;Acc:MGI:3650465]	Pseudogene
TC0X00002934.mm.1	9,62	10,47	-1,8	8,97E-05	0,0060	Rps12-ps12	ribosomal protein S12, pseudogene 12	Pseudogene
TC0X00002941.mm.1	9,62	10,47	-1,8	8,97E-05	0,0060	Rps12-ps14	ribosomal protein S12, pseudogene 14	Pseudogene
TC0500000045.mm.1	11,26	12,1	-1,8	0,0003	0,0114	Gm15730	predicted gene 15730 [Source:MGI Symbol;Acc:MGI:3783173]	Pseudogene
TC0X00001429.mm.1	3,9	4,75	-1,8	0,0006	0,0179	Gm8216	predicted gene 8216 [Source:MGI Symbol;Acc:MGI:3646718]	Pseudogene
TC0500001806.mm.1	11,95	12,8	-1,8	0,0006	0,0193	Gm6054	predicted gene 6054 [Source:MGI Symbol;Acc:MGI:3645581]	Pseudogene
TC0900000360.mm.1	12,67	13,52	-1,81	1,32E-06	0,0013	Gm10177	predicted gene 10177	Multiple_Complex
TC1000001598.mm.1	10,98	11,84	-1,81	2,59E-06	0,0016	Cnpy2	canopy 2 homolog (zebrafish)	Coding
TC1600000620.mm.1	6,87	7,73	-1,81	2,35E-05	0,0030	BC002163	NADH dehydrogenase Fe-S protein 5 pseudogene; cDNA sequence BC002163	Multiple_Complex
TC0700004152.mm.1	8,58	9,43	-1,81	3,14E-05	0,0035	Gm4353	predicted gene 4353 [Source:MGI Symbol;Acc:MGI:3782538]	Coding
TC1100000354.mm.1	8,85	9,7	-1,81	3,59E-05	0,0037	Gm12115	predicted gene 12115	Multiple_Complex
TC0600003360.mm.1	10,03	10,88	-1,81	7,90E-05	0,0055	Rpl38-ps2	ribosomal protein L38, pseudogene 2	Multiple_Complex
TC1700000896.mm.1	8,14	9	-1,81	8,62E-05	0,0058	Dnph1	2-deoxynucleoside 5-phosphate N-hydrolase 1; 2'-deoxynucleoside 5'-phosphate N-hydrolase 1	Coding
TC0400002396.mm.1	8,21	9,06	-1,81	0,0001	0,0070	Gm12362	predicted gene 12362 [Source:MGI Symbol;Acc:MGI:3652292]	Multiple_Complex
TC0800002830.mm.1	11,25	12,1	-1,81	0,0003	0,0115	Gm5915	predicted pseudogene 5915	Pseudogene
TC1300000174.mm.1	5,4	6,26	-1,81	0,0007	0,0202	Hist1h3h	histone cluster 1, H3h	Coding
TC0400004010.mm.1	11,84	12,7	-1,81	0,0010	0,0261	Gm13202	predicted gene 13202	Pseudogene
TC1800000243.mm.1	10,81	11,67	-1,82	8,68E-08	0,0009	Polr2d	polymerase (RNA) II (DNA directed) polypeptide D	Coding
TC0800001012.mm.1	12,9	13,76	-1,82	6,58E-06	0,0020	Rps13-ps1	ribosomal protein S13, pseudogene 1	Pseudogene
TC0400000075.mm.1	13,74	14,6	-1,82	2,00E-05	0,0027	Gm12918	predicted gene 12918	Pseudogene
TC1000000047.mm.1	5,37	6,23	-1,82	0,0003	0,0110	Nup43	nucleoporin 43	Multiple_Complex
TC0200001542.mm.1	8,94	9,81	-1,82	0,0006	0,0179	Gm22757; Gm13875	predicted gene, 22757 [Source:MGI Symbol;Acc:MGI:5452534]; predicted gene 13875 [Source:MGI Symbol;Acc:MGI:3649350]	Multiple_Complex
TC0400004052.mm.1	4,78	5,65	-1,82	0,0013	0,0299	Gm13065	predicted gene 13065 [Source:MGI Symbol;Acc:MGI:3651736]	Pseudogene
TC1800000044.mm.1	13,48	14,35	-1,83	2,53E-06	0,0016	Rpl27-ps3	ribosomal protein L27, pseudogene 3 [Source:MGI Symbol;Acc:MGI:3646174]	Pseudogene
TC1300002166.mm.1	7,9	8,77	-1,83	3,21E-05	0,0035	Gm7664	predicted gene 7664	Pseudogene
TC0700002311.mm.1	7,17	8,04	-1,83	8,52E-05	0,0058	Zik1	zinc finger protein interacting with K protein 1	Multiple_Complex
TC0900003179.mm.1	13,77	14,64	-1,83	0,0001	0,0069	Rps27rt	ribosomal protein S27, retrogene	Coding
TC1600001925.mm.1	13,53	14,4	-1,83	0,0001	0,0079	Gm9843	predicted gene 9843 [Source:MGI Symbol;Acc:MGI:3708621]	Coding
TC1100001917.mm.1	9,55	10,42	-1,83	0,0002	0,0085	Gm19826	PREDICTED: predicted gene, 19826, transcript variant 1 (Gm19826), miscRNA.; PREDICTED: predicted gene, 19826, transcript variant 2 (Gm19826), miscRNA.	NonCoding
TC0400002224.mm.1	15,14	16,02	-1,83	0,0007	0,0197	Gm11826	predicted gene 11826 [Source:MGI Symbol;Acc:MGI:3651142]	Multiple_Complex
TC1200001534.mm.1	9,12	10	-1,83	0,0007	0,0198	Gm16372	predicted pseudogene 16372 [Source:MGI Symbol;Acc:MGI:3648102]	Pseudogene
TC1100003799.mm.1	9,66	10,54	-1,84	4,44E-07	0,0013	Coa3	cytochrome C oxidase assembly factor 3	Coding
TC1700001012.mm.1	13,35	14,23	-1,84	1,06E-06	0,0013	Rpl36	ribosomal protein L36	Coding
TC0600001380.mm.1	10,69	11,57	-1,84	4,25E-05	0,0041	M6pr	mannose-6-phosphate receptor, cation dependent	Multiple_Complex
TC0100002359.mm.1	10,83	11,7	-1,84	8,34E-05	0,0058	Gm6644	predicted gene 6644	Pseudogene
TC1100002170.mm.1	11,61	12,49	-1,84	0,0003	0,0111	H2afv	H2A histone family, member V	Coding
TC1300000857.mm.1	10,22	11,11	-1,85	1,47E-06	0,0013	Med10	mediator complex subunit 10; mediator of RNA polymerase II transcription, subunit 10 homolog (NUT2, S. cerevisiae)	Coding
TC0400003604.mm.1	10,34	11,23	-1,85	5,46E-06	0,0019	Eif3i	eukaryotic translation initiation factor 3, subunit I	Multiple_Complex
TC0600001536.mm.1	9,36	10,24	-1,85	4,27E-05	0,0041	Gabarapl1	gamma-aminobutyric acid (GABA) A receptor-associated protein-like 1	Coding
TC0900000876.mm.1	9,01	9,9	-1,85	0,0002	0,0083	Rps27l	ribosomal protein S27-like	Multiple_Complex
TC0500000055.mm.1	11,01	11,9	-1,85	0,0008	0,0222	Gm15610	predicted gene 15610 [Source:MGI Symbol;Acc:MGI:3783056]	Pseudogene
TC0X00000045.mm.1	13,1	13,99	-1,85	0,0009	0,0242	Rpl19-ps12	ribosomal protein L19, pseudogene 12	Multiple_Complex
TC0X00002007.mm.1	11,19	12,09	-1,86	2,16E-07	0,0013	Gm15432	predicted gene 15432 [Source:MGI Symbol;Acc:MGI:3801969]	Pseudogene
TC0300002360.mm.1	9,28	10,18	-1,86	4,72E-07	0,0013	Hax1	HCLS1 associated X-1; HCLS1 associated X-1 (Hax1), mRNA.	Multiple_Complex
TC1000002488.mm.1	6,98	7,88	-1,86	4,10E-07	0,0013	Polr2e	polymerase (RNA) II (DNA directed) polypeptide E	Multiple_Complex
TC1800000121.mm.1	10,02	10,91	-1,86	1,36E-06	0,0013	Gm6457	predicted pseudogene 6457 [Source:MGI Symbol;Acc:MGI:3648519]	Pseudogene
TC0200003445.mm.1	10,96	11,86	-1,86	1,22E-05	0,0023	Gm13453	predicted gene 13453 [Source:MGI Symbol;Acc:MGI:3651618]	Multiple_Complex
TC1900000896.mm.1	12,2	13,09	-1,86	5,29E-05	0,0045	Gstp1	glutathione S-transferase, pi 1	Coding
TC0800003026.mm.1	13,17	14,07	-1,86	6,84E-05	0,0052	Rps13-ps4	ribosomal protein S13, pseudogene 4	Pseudogene
TC1800000127.mm.1	8,91	9,8	-1,86	0,0002	0,0100	Gm6304	predicted gene 6304 [Source:MGI Symbol;Acc:MGI:3647929]	Pseudogene
TC0800000849.mm.1	9,59	10,48	-1,86	0,0011	0,0273	Gm7984	predicted gene 7984 [Source:MGI Symbol;Acc:MGI:3645839]	Pseudogene
TC1200000106.mm.1	13,36	14,26	-1,87	2,26E-06	0,0015	Rpl36-ps3	ribosomal protein L36, pseudogene 3 [Source:MGI Symbol;Acc:MGI:3642480]	Pseudogene
TC1600001125.mm.1	9,14	10,05	-1,87	4,51E-05	0,0042	Gm6142	predicted pseudogene 6142 [Source:MGI Symbol;Acc:MGI:3644670]	Pseudogene
TC1100002636.mm.1	12,31	13,21	-1,87	4,84E-05	0,0044	Gm20181	PREDICTED: predicted gene, 20181, transcript variant 1 (Gm20181), miscRNA.; PREDICTED: predicted gene, 20181, transcript variant 2 (Gm20181), miscRNA.	NonCoding
TC1600001551.mm.1	12,66	13,57	-1,87	6,24E-05	0,0049	Gm5963	predicted pseudogene 5963	Pseudogene
TC1800001047.mm.1	15,98	16,89	-1,87	0,0001	0,0070	Gm10269	predicted gene 10269 [Source:MGI Symbol;Acc:MGI:3642381]	Coding
TC1100001102.mm.1	13,32	14,23	-1,88	4,21E-07	0,0013	Rpl36-ps2	ribosomal protein L36, pseudogene 2	Pseudogene
TC0700002880.mm.1	13,24	14,15	-1,88	9,13E-06	0,0021	Pop4	processing of precursor 4, ribonuclease P/MRP family, (S. cerevisiae)	Coding
TC0300002944.mm.1	12,66	13,57	-1,88	1,18E-05	0,0023	Ostc	oligosaccharyltransferase complex subunit	Coding
TC0200005300.mm.1	8,51	9,42	-1,88	2,30E-05	0,0030	Atp5k-ps2	ATP synthase, H+ transporting, mitochondrial F1F0 complex, subunit E, pseudogene 2 [Source:MGI Symbol;Acc:MGI:107356]	Multiple_Complex
TC1000002282.mm.1	9,01	9,92	-1,88	7,09E-05	0,0052	Gm7075	predicted gene 7075 [Source:MGI Symbol;Acc:MGI:3646561]	Coding
TC0600002515.mm.1	11,7	12,61	-1,88	0,0001	0,0069	Gm9001	predicted gene 9001 [Source:MGI Symbol;Acc:MGI:3647168]	Multiple_Complex
TC1800001257.mm.1	4,84	5,76	-1,88	0,0007	0,0207	Gm4013	predicted gene 4013; predicted gene 4013 (Gm4013), non-coding RNA.	NonCoding
TC1600001181.mm.1	13,18	14,09	-1,88	0,0008	0,0214	Gm10247	predicted gene 10247 [Source:MGI Symbol;Acc:MGI:3641838]	Pseudogene
TC0800001535.mm.1	15,97	16,89	-1,89	0,0001	0,0068	Gm4342	predicted gene 4342 [Source:MGI Symbol;Acc:MGI:3782526]	Multiple_Complex
TC0900002993.mm.1	10,87	11,78	-1,89	0,0004	0,0135	Gm5621	predicted gene 5621	Pseudogene
TC0200004991.mm.1	11,7	12,61	-1,89	0,0006	0,0192	Gm20302; Gm22758; Gm14173	predicted gene, 20302 [Source:MGI Symbol;Acc:MGI:5012487]; predicted gene, 22758 [Source:MGI Symbol;Acc:MGI:5452535]; predicted gene 14173 [Source:MGI Symbol;Acc:MGI:3650930]	Multiple_Complex
TC0X00000324.mm.1	12,89	13,81	-1,89	0,0019	0,0382	Gm6274	predicted gene 6274 [Source:MGI Symbol;Acc:MGI:3645367]	Pseudogene
TC0200000573.mm.1	13,31	14,23	-1,9	1,57E-05	0,0025	Gm13611	predicted gene 13611 [Source:MGI Symbol;Acc:MGI:3651300]	Pseudogene
TC0500000496.mm.1	15,21	16,14	-1,9	0,0013	0,0302	Gm7931	predicted pseudogene 7931	Multiple_Complex
TC1300001201.mm.1	9,39	10,32	-1,91	9,76E-08	0,0009	Smim15	small integral membrane protein 15	Multiple_Complex
TC1600001757.mm.1	10,22	11,15	-1,91	2,31E-05	0,0030	Nit2	nitrilase family, member 2	Coding
TC0700004320.mm.1	6,8	7,73	-1,91	6,94E-05	0,0052	Dctpp1	dCTP pyrophosphatase 1	Coding
TC0200001755.mm.1	8,11	9,04	-1,91	0,0017	0,0353	Gm14088	predicted gene 14088 [Source:MGI Symbol;Acc:MGI:3650492]	Multiple_Complex
TC0X00000199.mm.1	12,23	13,18	-1,92	3,74E-05	0,0038	Rpl36-ps10	ribosomal protein L36, pseudogene 10	Multiple_Complex
TC1500000284.mm.1	10,38	11,32	-1,92	3,82E-05	0,0038	Rps19-ps5	ribosomal protein S19, pseudogene 5	Multiple_Complex
TC0500002939.mm.1	8,99	9,93	-1,92	0,0001	0,0068	Rps19-ps8	ribosomal protein S19, pseudogene 8	Multiple_Complex
TC1500001930.mm.1	9,62	10,57	-1,92	0,0021	0,0405	Gm8444	predicted gene 8444 [Source:MGI Symbol;Acc:MGI:3645809]	Coding
TC0700004430.mm.1	12,37	13,32	-1,93	0,0003	0,0120	Gm15483	predicted gene 15483	Pseudogene
TC0X00000323.mm.1	11,63	12,59	-1,94	5,46E-06	0,0019	Pgrmc1	progesterone receptor membrane component 1	Coding
TC0600001255.mm.1	12,16	13,11	-1,94	4,15E-05	0,0040	Brk1	BRICK1, SCAR/WAVE actin-nucleating complex subunit	Multiple_Complex
TC1400002146.mm.1	7,13	8,08	-1,94	0,0003	0,0123	N6amt2	N-6 adenine-specific DNA methyltransferase 2 (putative)	Coding
TC0200005036.mm.1	11,4	12,35	-1,94	0,0007	0,0195	Gm14200	predicted gene 14200 [Source:MGI Symbol;Acc:MGI:3651374]	Pseudogene
TC0600001292.mm.1	15,93	16,88	-1,94	0,0009	0,0242	Gm8203	predicted pseudogene 8203	Multiple_Complex
TC1600001025.mm.1	9,05	10,02	-1,95	3,90E-06	0,0018	Smim11	small integral membrane protein 11	Coding
TC0400003749.mm.1	10,65	11,61	-1,95	9,54E-06	0,0021	Tmem50a	transmembrane protein 50A	Coding
TC0200004727.mm.1	8,89	9,86	-1,95	3,49E-05	0,0037	Rps19-ps7	ribosomal protein S19, pseudogene 7	Pseudogene
TSUnmapped00000178.mm.1	10,98	11,94	-1,95	0,0018	0,0366	Snord14e	small nucleolar RNA, C/D box 14E	Small_RNA
TC0900002020.mm.1	11,01	11,98	-1,95	0,0018	0,0375	Gm10105	predicted pseudogene 10105	Multiple_Complex
TC0600001464.mm.1	7,76	8,72	-1,95	0,0019	0,0389	Gm16303	predicted gene 16303 [Source:MGI Symbol;Acc:MGI:3826584]	Pseudogene
TC0700004494.mm.1	8,48	9,45	-1,96	1,82E-07	0,0013	Echs1	enoyl Coenzyme A hydratase, short chain, 1, mitochondrial	Multiple_Complex
TC1200002421.mm.1	13,65	14,63	-1,96	1,36E-06	0,0013	2010107E04Rik	RIKEN cDNA 2010107E04 gene	Coding
TC1900000353.mm.1	8,78	9,75	-1,96	0,0001	0,0065	Gm5514	predicted gene 5514 [Source:MGI Symbol;Acc:MGI:3645435]	Multiple_Complex
TC1100002906.mm.1	10	10,97	-1,96	0,0004	0,0148	Rps13-ps5	ribosomal protein S13, pseudogene 5	Pseudogene
TC0300002310.mm.1	7,47	8,44	-1,96	0,0008	0,0217	Pmf1	polyamine-modulated factor 1	Coding
TC0600001862.mm.1	13,78	14,75	-1,97	9,23E-06	0,0021	Ndufa4	NADH dehydrogenase (ubiquinone) 1 alpha subcomplex, 4	Coding
TC0100003539.mm.1	13,16	14,15	-1,98	3,51E-07	0,0013	Rpl27-ps1	ribosomal protein L27, pseudogene 1 [Source:MGI Symbol;Acc:MGI:3645348]	Pseudogene
TC1300001702.mm.1	9,8	10,78	-1,98	0,0004	0,0146	LOC100862257	PREDICTED: uncharacterized LOC100862257 (LOC100862257), miscRNA.	NonCoding
TC1100003801.mm.1	8,82	9,8	-1,98	0,0024	0,0444	Gm25593; Gm11619	predicted gene, 25593 [Source:MGI Symbol;Acc:MGI:5455370]; predicted gene 11619 [Source:MGI Symbol;Acc:MGI:3649910]	Multiple_Complex
TC1700001690.mm.1	12,75	13,75	-1,99	9,59E-08	0,0009	Gm8186	predicted gene 8186 [Source:MGI Symbol;Acc:MGI:3643110]	Coding
TC0300000907.mm.1	12,01	13	-1,99	1,51E-06	0,0013	Rps10-ps1	ribosomal protein S10, pseudogene 1 [Source:MGI Symbol;Acc:MGI:3644167]	Pseudogene
TC0400002637.mm.1	10,56	11,55	-1,99	9,08E-07	0,0013	Mrpl50	mitochondrial ribosomal protein L50	Coding
TC0400000124.mm.1	10,03	11,02	-1,99	0,0002	0,0096	Gm11836	predicted gene 11836	Pseudogene
TC0400002176.mm.1	7,14	8,14	-1,99	0,0015	0,0328	Gm11810	predicted gene 11810	Multiple_Complex
TC1000003228.mm.1	7,89	8,89	-2	9,83E-08	0,0009	Bloc1s1	biogenesis of lysosomal organelles complex-1, subunit 1; biogenesis of lysosome-related organelles complex-1, subunit 1	Multiple_Complex
TC0500000352.mm.1	10,22	11,22	-2	1,21E-06	0,0013	Rpl35a-ps5	ribosomal protein L35A, pseudogene 5	Pseudogene
TC0600003375.mm.1	10,55	11,55	-2	4,96E-07	0,0013	Ldhb	lactate dehydrogenase B	Multiple_Complex
TC0100003269.mm.1	6,22	7,22	-2	9,45E-06	0,0021			NonCoding
TC1300000619.mm.1	8,85	9,85	-2	4,95E-05	0,0044	Gm5449	predicted pseudogene 5449 [Source:MGI Symbol;Acc:MGI:3643792]	Pseudogene
TC1100000712.mm.1	7,37	8,37	-2	0,0002	0,0089	Hist3h2ba	histone cluster 3, H2ba	Coding
TC0200000645.mm.1	9	10,01	-2,01	1,51E-05	0,0025	LOC100861632	PREDICTED: uncharacterized LOC100861632 (LOC100861632), miscRNA.	NonCoding
TC1300001396.mm.1	13,7	14,71	-2,01	0,0002	0,0096	Gm10029	predicted gene 10029	Pseudogene
TC0700000963.mm.1	12,09	13,1	-2,01	0,0005	0,0158	Atp5l-ps1	ATP synthase, H+ transporting, mitochondrial F0 complex, subunit G, pseudogene 1 [Source:MGI Symbol;Acc:MGI:2153586]	Pseudogene
TC1100002547.mm.1	11,88	12,9	-2,02	6,64E-05	0,0051	Gm12138	predicted gene 12138 [Source:MGI Symbol;Acc:MGI:3651749]	Pseudogene
TC0600002670.mm.1	8,68	9,69	-2,02	0,0003	0,0119	Rps19-ps9	ribosomal protein S19, pseudogene 9	Pseudogene
TC0X00001511.mm.1	7,22	8,23	-2,02	0,0017	0,0352	Rps12-ps7	ribosomal protein S12, pseudogene 7	Pseudogene
TC1100002119.mm.1	6,11	7,14	-2,03	1,23E-05	0,0023	Uqcr10	ubiquinol-cytochrome c reductase, complex III subunit X	Multiple_Complex
TC0X00000224.mm.1	10,99	12,01	-2,03	0,0002	0,0098	Gm1848	predicted gene 1848	Multiple_Complex
TC0700003832.mm.1	12,42	13,45	-2,04	1,19E-05	0,0023	Gm6341	predicted pseudogene 6341 [Source:MGI Symbol;Acc:MGI:3643600]	Multiple_Complex
TC0300000929.mm.1	6,91	7,95	-2,05	6,15E-05	0,0049	Hist2h2ab	histone cluster 2, H2ab	Coding
TC0400003658.mm.1	11,78	12,82	-2,05	0,0016	0,0342	Gm13215	predicted gene 13215	Multiple_Complex
TC0900002271.mm.1	10,73	11,77	-2,06	5,29E-08	0,0009	Sdhd	succinate dehydrogenase complex, subunit D, integral membrane protein	Coding
TC0500000470.mm.1	8,26	9,3	-2,06	0,0002	0,0097	Gm7879; Gm17748	predicted pseudogene 7879 [Source:MGI Symbol;Acc:MGI:3645078]; predicted gene, 17748 [Source:MGI Symbol;Acc:MGI:5009826]	Pseudogene
TC0900000505.mm.1	12,24	13,28	-2,06	0,0004	0,0150	H2afx	H2A histone family, member X	Coding
TC1100003113.mm.1	10,61	11,65	-2,06	0,0018	0,0371	Gm22760; Gm12318	predicted gene, 22760 [Source:MGI Symbol;Acc:MGI:5452537]; predicted gene 12318 [Source:MGI Symbol;Acc:MGI:3649449]	Multiple_Complex
TC0100003469.mm.1	8,87	9,92	-2,07	1,18E-06	0,0013	Gm16418	predicted pseudogene 16418 [Source:MGI Symbol;Acc:MGI:3644548]	Pseudogene
TC0800003090.mm.1	10,54	11,6	-2,08	5,69E-05	0,0047	LOC100861897	PREDICTED: uncharacterized LOC100861897, transcript variant 1 (LOC100861897), miscRNA.; PREDICTED: uncharacterized LOC100861897, transcript variant 2 (LOC100861897), miscRNA.	NonCoding
TC0200003455.mm.1	13,62	14,69	-2,09	8,30E-05	0,0057	Gm13461	predicted gene 13461 [Source:MGI Symbol;Acc:MGI:3650103]	Pseudogene
TC1100001673.mm.1	10,97	12,04	-2,1	0,0005	0,0174	Rpl27-ps2	ribosomal protein L27, pseudogene 2	Pseudogene
TC1200001221.mm.1	12,66	13,74	-2,11	3,51E-05	0,0037	Rps19-ps6	ribosomal protein S19, pseudogene 6	Pseudogene
TC0900000600.mm.1	7,68	8,78	-2,14	4,97E-05	0,0044	Gm19447	PREDICTED: predicted gene, 19447, transcript variant 1 (Gm19447), miscRNA.; PREDICTED: predicted gene, 19447, transcript variant 2 (Gm19447), miscRNA.	NonCoding
TC0700004574.mm.1	12,15	13,25	-2,14	0,0003	0,0130	Gm7290	predicted pseudogene 7290 [Source:MGI Symbol;Acc:MGI:3646633]	Pseudogene
TC0X00001027.mm.1	11,46	12,57	-2,16	4,87E-05	0,0044	Rps12-ps1	ribosomal protein S12, pseudogene 1	Multiple_Complex
TC0200002391.mm.1	11,73	12,84	-2,17	0,0011	0,0262	Gm22759; Gm14251	predicted gene, 22759 [Source:MGI Symbol;Acc:MGI:5452536]; predicted gene 14251 [Source:MGI Symbol;Acc:MGI:3650992]	Multiple_Complex
TC0300003010.mm.1	10,74	11,88	-2,2	6,91E-05	0,0052	Gm19693	PREDICTED: predicted gene, 19693, transcript variant 1 (Gm19693), miscRNA.	NonCoding
TC1300000249.mm.1	8,83	9,97	-2,2	0,0003	0,0131	Hist1h2bg	histone cluster 1, H2bg	Coding
TC0300002118.mm.1	10,36	11,51	-2,21	7,31E-06	0,0020	Gm5848	PREDICTED: predicted pseudogene 5848 (Gm5848), mRNA.	Coding
TC0200003356.mm.1	8	9,14	-2,21	0,0002	0,0103	Gm13450	predicted gene 13450 [Source:MGI Symbol;Acc:MGI:3650133]	Pseudogene
TC1300000262.mm.1	5,96	7,1	-2,21	0,0015	0,0335	Hist1h1a	histone cluster 1, H1a	Coding
TC1100001549.mm.1	12,27	13,42	-2,22	1,09E-05	0,0022	Atp5l2-ps	ATP synthase, H+ transporting, mitochondrial FO complex, subunit G2, pseudogene	Pseudogene
TC1300000258.mm.1	8,14	9,29	-2,22	4,14E-05	0,0040	Hist1h1c	histone cluster 1, H1c	Coding
TC1400000642.mm.1	12,02	13,19	-2,24	4,02E-05	0,0040	Rps19-ps2	ribosomal protein S19, pseudogene 2	Pseudogene
TC1400000672.mm.1	12,02	13,19	-2,24	4,02E-05	0,0040	Rps19-ps1	ribosomal protein S19, pseudogene 1	Pseudogene
TC1300001646.mm.1	9,08	10,25	-2,24	0,0005	0,0163	Hist1h3a	histone cluster 1, H3a	Coding
TC1900000401.mm.1	13,01	14,19	-2,26	7,45E-06	0,0021	Gm3873	PREDICTED: predicted gene 3873 (Gm3873), mRNA.	Coding
TC1800000433.mm.1	12,46	13,65	-2,27	0,0001	0,0065	Rps19-ps4	ribosomal protein S19, pseudogene 4	Pseudogene
TC1300000180.mm.1	13,79	14,99	-2,3	0,0011	0,0273			NonCoding
TC1300001566.mm.1	13,79	14,99	-2,3	0,0011	0,0273			NonCoding
TC1300001558.mm.1	10,6	11,81	-2,31	0,0016	0,0339	Hist1h2ak	histone cluster 1, H2ak	Coding
TC1300001639.mm.1	13,72	14,97	-2,37	0,0011	0,0273			Coding
TC0900002593.mm.1	9,64	10,96	-2,5	0,0007	0,0196	Ccnb2	cyclin B2	Coding
TC1900000963.mm.1	6,74	8,16	-2,68	8,13E-06	0,0021	Gm6293	predicted pseudogene 6293	Pseudogene
TC1800001104.mm.1	9,52	11	-2,79	4,10E-05	0,0040	Gm7936	predicted pseudogene 7936 [Source:MGI Symbol;Acc:MGI:3646364]	Pseudogene
TC0500002434.mm.1	8,16	9,69	-2,9	4,30E-07	0,0013	Gm8069	PREDICTED: predicted pseudogene 8069 (Gm8069), mRNA.	Coding

## Sheet: MSC-EVs vs CTRL
DEG list
MSC-EVs vs CTRL
ID	MSC-EVs Avg (log2)	CTRL Avg (log2)	Fold Change	P-val	FDR P-val	Gene Symbol	Description	Group
TC1800000243.mm.1	10,82	11,67	-1,81	8,75E-08	0,0002	Polr2d	polymerase (RNA) II (DNA directed) polypeptide D	Coding
TC0900002271.mm.1	10,59	11,77	-2,27	2,27E-08	0,0002	Sdhd	succinate dehydrogenase complex, subunit D, integral membrane protein	Coding
TC1100000955.mm.1	9,59	10,49	-1,87	7,36E-08	0,0002	Psmb6	proteasome (prosome, macropain) subunit, beta type 6	Multiple_Complex
TC0700004494.mm.1	8,36	9,45	-2,14	2,84E-08	0,0002	Echs1	enoyl Coenzyme A hydratase, short chain, 1, mitochondrial	Multiple_Complex
TC0300002360.mm.1	8,99	10,18	-2,28	3,89E-08	0,0002	Hax1	HCLS1 associated X-1; HCLS1 associated X-1 (Hax1), mRNA.	Multiple_Complex
TC0200002640.mm.1	11,66	12,64	-1,97	8,84E-08	0,0002	Gm14270	predicted gene 14270 [Source:MGI Symbol;Acc:MGI:3649849]	Pseudogene
TC0600002882.mm.1	13,21	14,19	-1,97	5,86E-08	0,0002	Gm4604	predicted gene 4604	Pseudogene
TC0100003539.mm.1	13,1	14,15	-2,07	9,10E-08	0,0002	Rpl27-ps1	ribosomal protein L27, pseudogene 1 [Source:MGI Symbol;Acc:MGI:3645348]	Pseudogene
TC1000003119.mm.1	11,96	10,43	2,87	4,62E-08	0,0002	Lrp1	low density lipoprotein receptor-related protein 1	Multiple_Complex
TC1100001102.mm.1	13,09	14,23	-2,2	4,58E-08	0,0002	Rpl36-ps2	ribosomal protein L36, pseudogene 2	Pseudogene
TC0100000216.mm.1	9,4	8,21	2,28	7,52E-08	0,0002	Dst	dystonin; dystonin (Dst), transcript variant a, mRNA.	Multiple_Complex
TC0500000021.mm.1	8,91	7,9	2,03	1,46E-08	0,0002	Akap9	A kinase (PRKA) anchor protein (yotiao) 9	Multiple_Complex
TC0500001355.mm.1	8,52	7,54	1,98	6,03E-08	0,0002	Gm15800	predicted gene 15800	Multiple_Complex
TC0500001860.mm.1	8,78	7,87	1,88	9,46E-08	0,0002	Fry	furry homolog (Drosophila)	Multiple_Complex
TC0500002859.mm.1	9,5	8,49	2,01	7,85E-08	0,0002	Wdfy3	WD repeat and FYVE domain containing 3	Multiple_Complex
TC0900002148.mm.1	10,48	9,35	2,19	8,40E-08	0,0002			NonCoding
TC1200001722.mm.1	10,55	9,58	1,95	6,83E-08	0,0002	Hectd1	HECT domain containing 1	Multiple_Complex
TC1400002061.mm.1	11,17	12,11	-1,91	4,08E-08	0,0002	Psmb5; Mir686	proteasome (prosome, macropain) subunit, beta type 5; microRNA 686	Multiple_Complex
TC1400002566.mm.1	9,7	8,35	2,55	7,62E-08	0,0002			NonCoding
TC1500001403.mm.1	11,21	10,1	2,15	9,08E-08	0,0002	Ubr5	ubiquitin protein ligase E3 component n-recognin 5; ubiquitin protein ligase E3 component n-recognin 5 (Ubr5), transcript variant 2, mRNA.	Coding
TC1600000618.mm.1	7,53	6,65	1,84	1,15E-08	0,0002	Zbtb20; Mir568	zinc finger and BTB domain containing 20; microRNA 568	Multiple_Complex
TC1600001117.mm.1	11,98	10,92	2,09	6,32E-08	0,0002	Crebbp	CREB binding protein; Synthetic construct Mus musculus clone IMAGE:100069545, MGC:199447 CREB binding protein (Crebbp) mRNA, encodes complete protein.	Coding
TC0X00002775.mm.1	13,53	12,06	2,76	9,53E-08	0,0002	Xist	inactive X specific transcripts	NonCoding
TC1100001176.mm.1	11,55	10,3	2,38	8,05E-08	0,0002	Nf1	neurofibromatosis 1	Multiple_Complex
TC0500000568.mm.1	5,79	4,37	2,67	4,33E-08	0,0002			NonCoding
TC0100002657.mm.1	5,52	4,63	1,85	8,53E-08	0,0002			NonCoding
TC1100000984.mm.1	7,38	8,05	-1,59	8,25E-08	0,0002	Txndc17	thioredoxin domain containing 17	Multiple_Complex
TC1200001693.mm.1	7,61	6,39	2,33	6,49E-08	0,0002			NonCoding
TC1400002558.mm.1	5,63	4,57	2,08	5,57E-08	0,0002			NonCoding
TC0400001157.mm.1	10,84	11,72	-1,84	1,00E-07	0,0002	Txndc12	thioredoxin domain containing 12 (endoplasmic reticulum)	Multiple_Complex
TC1000002488.mm.1	6,78	7,88	-2,13	1,09E-07	0,0002	Polr2e	polymerase (RNA) II (DNA directed) polypeptide E	Multiple_Complex
TC0500002749.mm.1	12,38	13,32	-1,92	1,11E-07	0,0002	Gm15710	predicted gene 15710	Pseudogene
TC1300001201.mm.1	9,37	10,32	-1,93	1,28E-07	0,0002	Smim15	small integral membrane protein 15	Multiple_Complex
TC1600001917.mm.1	9,16	9,77	-1,52	1,44E-07	0,0002	Hspa13	heat shock protein 70 family, member 13	Multiple_Complex
TC0800002941.mm.1	11,65	10,91	1,66	1,23E-07	0,0002	Glg1	golgi apparatus protein 1	Multiple_Complex
TC0900001371.mm.1	7,12	7,84	-1,65	1,27E-07	0,0002	Nprl2	nitrogen permease regulator-like 2	Coding
TC0400000602.mm.1	12,95	12,05	1,85	1,54E-07	0,0002	Zfp462	zinc finger protein 462	Multiple_Complex
TC0200004892.mm.1	14,92	16,09	-2,26	1,20E-07	0,0002	Rps15a-ps7	ribosomal protein S15A, pseudogene 7	Multiple_Complex
TC0900002054.mm.1	9,37	10,12	-1,68	1,53E-07	0,0002	Tbrg1	transforming growth factor beta regulated gene 1	Multiple_Complex
TC1700001160.mm.1	10,03	8,92	2,15	1,47E-07	0,0002	Birc6	baculoviral IAP repeat-containing 6; baculoviral IAP repeat-containing 6 (Birc6), mRNA.	Multiple_Complex
TC1500002192.mm.1	7,12	6,24	1,84	1,44E-07	0,0002	Kmt2d	lysine (K)-specific methyltransferase 2D	Multiple_Complex
TC0300001743.mm.1	6,62	5,1	2,85	1,33E-07	0,0002			NonCoding
TC0200000095.mm.1	7,01	5,87	2,2	1,48E-07	0,0002	Gm23578	predicted gene, 23578 [Source:MGI Symbol;Acc:MGI:5453355]	Precursor_microRNA
TC0400001458.mm.1	10,49	11,18	-1,6	1,39E-07	0,0002	Trappc3	trafficking protein particle complex 3	Multiple_Complex
TC0M00000028.mm.1	19,47	18,6	1,83	1,59E-07	0,0002	mt-Te	mitochondrially encoded tRNA glutamic acid [Source:MGI Symbol;Acc:MGI:102488]	tRNA
TC1000003228.mm.1	7,94	8,89	-1,94	1,66E-07	0,0002	Bloc1s1	biogenesis of lysosomal organelles complex-1, subunit 1; biogenesis of lysosome-related organelles complex-1, subunit 1	Multiple_Complex
TC0700002771.mm.1	14,91	15,77	-1,82	1,76E-07	0,0002	Cox6b1	cytochrome c oxidase, subunit VIb polypeptide 1	Multiple_Complex
TC1700001428.mm.1	11,03	10,06	1,96	1,73E-07	0,0002			NonCoding
TC0900000360.mm.1	12,49	13,52	-2,05	1,99E-07	0,0002	Gm10177	predicted gene 10177	Multiple_Complex
TC0100003397.mm.1	12,67	11,73	1,91	1,91E-07	0,0002	Prrc2c	proline-rich coiled-coil 2C	Multiple_Complex
TC0X00001526.mm.1	10,97	10	1,96	1,89E-07	0,0002	Huwe1	HECT, UBA and WWE domain containing 1	Multiple_Complex
TC0100001133.mm.1	5,95	4,95	2	1,95E-07	0,0002			NonCoding
TC1700001430.mm.1	7,53	5,84	3,22	1,98E-07	0,0002			NonCoding
TC0X00002007.mm.1	11,18	12,09	-1,88	2,08E-07	0,0003	Gm15432	predicted gene 15432 [Source:MGI Symbol;Acc:MGI:3801969]	Pseudogene
TC0300001735.mm.1	6,04	4,61	2,71	2,10E-07	0,0003			NonCoding
TC1200001535.mm.1	13,64	14,65	-2,02	2,25E-07	0,0003	Gm6969	predicted pseudogene 6969 [Source:MGI Symbol;Acc:MGI:3645320]	Pseudogene
TC0800000930.mm.1	8,32	9,12	-1,74	2,27E-07	0,0003	Gipc1	GIPC PDZ domain containing family, member 1	Coding
TC1600000545.mm.1	5,72	4,47	2,39	2,19E-07	0,0003			NonCoding
TC1700001433.mm.1	8	6,92	2,12	2,16E-07	0,0003			NonCoding
TC1300002367.mm.1	9,57	8,61	1,94	2,44E-07	0,0003			NonCoding
TC0300000457.mm.1	10,29	10,96	-1,6	2,58E-07	0,0003	Eif2a	eukaryotic translation initiation factor 2A	Multiple_Complex
TC0300000907.mm.1	11,74	13	-2,39	2,55E-07	0,0003	Rps10-ps1	ribosomal protein S10, pseudogene 1 [Source:MGI Symbol;Acc:MGI:3644167]	Pseudogene
TC0600003375.mm.1	10,51	11,55	-2,05	2,65E-07	0,0003	Ldhb	lactate dehydrogenase B	Multiple_Complex
TC0700004665.mm.1	10,36	11,12	-1,7	2,74E-07	0,0003	Vkorc1	vitamin K epoxide reductase complex, subunit 1	Coding
TC0900000540.mm.1	11	11,81	-1,75	2,76E-07	0,0003	Fxyd6	FXYD domain-containing ion transport regulator 6	Multiple_Complex
TC0400000447.mm.1	9,1	10,06	-1,95	2,68E-07	0,0003	Gm12481	predicted gene 12481	Multiple_Complex
TC1800001312.mm.1	10,03	9,27	1,7	2,92E-07	0,0003	Sema6a	sema domain, transmembrane domain (TM), and cytoplasmic domain, (semaphorin) 6A	Multiple_Complex
TC0200004959.mm.1	9,14	8,52	1,54	2,90E-07	0,0003	Ncoa6	nuclear receptor coactivator 6	Multiple_Complex
TC1800000282.mm.1	12,98	12,11	1,83	2,98E-07	0,0003	Apc	adenomatosis polyposis coli	Multiple_Complex
TC1700001012.mm.1	13,19	14,23	-2,05	3,16E-07	0,0003	Rpl36	ribosomal protein L36	Coding
TC1000001091.mm.1	12,57	13,41	-1,78	3,23E-07	0,0003	Gm4184	PREDICTED: predicted gene 4184 (Gm4184), mRNA.	Coding
TC0500000342.mm.1	4,74	3,86	1,83	3,19E-07	0,0003	E230008O15Rik	PREDICTED: RIKEN cDNA E230008O15 gene (E230008O15Rik), miscRNA.	NonCoding
TC0600000213.mm.1	9,9	10,53	-1,55	3,23E-07	0,0003	Arf5	ADP-ribosylation factor 5	Coding
TC1700001646.mm.1	8,6	9,32	-1,65	3,45E-07	0,0003	Nubp2	nucleotide binding protein 2	Coding
TC0600000376.mm.1	8,13	7,44	1,62	3,42E-07	0,0003	Ubn2; Mir7670	ubinuclein 2; microRNA 7670	Multiple_Complex
TC0X00000515.mm.1	7,16	7,86	-1,63	3,41E-07	0,0003	Zfp449	zinc finger protein 449	Coding
TC1400002635.mm.1	8,94	7,96	1,97	3,53E-07	0,0003	Mycbp2	MYC binding protein 2	Multiple_Complex
TC0800002875.mm.1	16,07	16,94	-1,83	3,69E-07	0,0003	Rps18-ps3	ribosomal protein S18, pseudogene 3 [Source:MGI Symbol;Acc:MGI:3642474]	Pseudogene
TC0800000974.mm.1	9,62	10,25	-1,55	3,71E-07	0,0003	Prdx2	peroxiredoxin 2	Multiple_Complex
TC1000002080.mm.1	4,96	4,05	1,87	3,68E-07	0,0003			NonCoding
TC1100003269.mm.1	12,63	11,96	1,59	3,78E-07	0,0003	Taok1	TAO kinase 1; Synthetic construct Mus musculus clone IMAGE:100069464, MGC:199366 TAO kinase 1 (Taok1) mRNA, encodes complete protein.	Multiple_Complex
TC0300001999.mm.1	9,25	8,55	1,63	3,85E-07	0,0003	Nbea	neurobeachin	Multiple_Complex
TC0300001136.mm.1	10,93	11,61	-1,61	4,25E-07	0,0003	Psma5	proteasome (prosome, macropain) subunit, alpha type 5	Multiple_Complex
TC1100003554.mm.1	12,08	12,91	-1,78	4,14E-07	0,0003	Gm11518	predicted gene 11518 [Source:MGI Symbol;Acc:MGI:3650306]; predicted gene 11518	Multiple_Complex
TC0700002710.mm.1	11,35	12,32	-1,96	4,27E-07	0,0003	Eif3k	eukaryotic translation initiation factor 3, subunit K; eukaryotic translation initiation factor 3, subunit K (Eif3k), mRNA.	Coding
TC0300002955.mm.1	8,61	9,57	-1,94	4,26E-07	0,0003	Hadh	hydroxyacyl-Coenzyme A dehydrogenase; hydroxyacyl-Coenzyme A dehydrogenase (Hadh), nuclear gene encoding mitochondrial protein, mRNA.	Multiple_Complex
TC0500002586.mm.1	8,97	7,94	2,03	4,22E-07	0,0003	Fryl	furry homolog-like (Drosophila); Synthetic construct Mus musculus clone IMAGE:100069515, MGC:199417 furry homolog-like (Drosophila) (Fryl) mRNA, encodes complete protein.	Multiple_Complex
TC1700001690.mm.1	12,79	13,75	-1,94	4,37E-07	0,0003	Gm8186	predicted gene 8186 [Source:MGI Symbol;Acc:MGI:3643110]	Coding
TC1300000310.mm.1	16,32	17,17	-1,8	4,42E-07	0,0003	Gm11361	predicted pseudogene 11361 [Source:MGI Symbol;Acc:MGI:3649931]	Pseudogene
TC0400000075.mm.1	13,33	14,6	-2,41	4,43E-07	0,0003	Gm12918	predicted gene 12918	Pseudogene
TC0100000462.mm.1	11,73	10,83	1,86	4,51E-07	0,0003	Bmpr2	bone morphogenetic protein receptor, type II (serine/threonine kinase); Synthetic construct Mus musculus clone IMAGE:100062725, MGC:190942 bone morphogenic protein receptor, type II (serine/threonine kinase) (Bmpr2) mRNA, encodes complete protein.	Multiple_Complex
TC0700001851.mm.1	10,04	9,12	1,9	4,60E-07	0,0003	Srcap; Tmem265	Snf2-related CREBBP activator protein; transmembrane protein 265	Multiple_Complex
TC1800001246.mm.1	11,08	11,8	-1,64	4,70E-07	0,0003	Yipf5	Yip1 domain family, member 5	Coding
TC1200000106.mm.1	13,2	14,26	-2,08	4,75E-07	0,0003	Rpl36-ps3	ribosomal protein L36, pseudogene 3 [Source:MGI Symbol;Acc:MGI:3642480]	Pseudogene
TC0900003328.mm.1	10,64	11,47	-1,77	4,91E-07	0,0003	Rsl24d1	ribosomal L24 domain containing 1	Multiple_Complex
TC0300000465.mm.1	15,4	16,35	-1,93	4,92E-07	0,0003	Gm10071	predicted gene 10071 [Source:MGI Symbol;Acc:MGI:3642685]; predicted gene 10071	Pseudogene
TC0500000195.mm.1	12,2	11,4	1,75	5,21E-07	0,0003	Kmt2e	lysine (K)-specific methyltransferase 2E	Multiple_Complex
TC1100004286.mm.1	9,65	10,35	-1,62	5,18E-07	0,0003	Drg1	developmentally regulated GTP binding protein 1	Multiple_Complex
TC1100004215.mm.1	13,14	13,84	-1,63	5,16E-07	0,0003	P4hb	prolyl 4-hydroxylase, beta polypeptide	Multiple_Complex
TC0400001989.mm.1	13,53	14,8	-2,41	5,24E-07	0,0003	Rps15a-ps3	ribosomal protein S15A, pseudogene 3 [Source:MGI Symbol;Acc:MGI:3650886]	Multiple_Complex
TC0400003483.mm.1	9,45	8,31	2,19	5,20E-07	0,0003	D830031N03Rik; Macf1	RIKEN cDNA D830031N03 gene; microtubule-actin crosslinking factor 1; RIKEN cDNA D830031N03 gene (D830031N03Rik), mRNA.	Multiple_Complex
TC0700000649.mm.1	15,75	14,32	2,7	5,17E-07	0,0003	Gm25033	predicted gene, 25033 [Source:MGI Symbol;Acc:MGI:5454810]	Precursor_microRNA
TC1500002191.mm.1	10,8	11,42	-1,54	5,40E-07	0,0003	Prkag1	protein kinase, AMP-activated, gamma 1 non-catalytic subunit	Coding
TC1500001107.mm.1	15,02	16,06	-2,06	5,37E-07	0,0003	Rpl39-ps	ribosomal protein L39, pseudogene	Multiple_Complex
TC0700003747.mm.1	15,24	16,05	-1,75	5,47E-07	0,0003	Gm15501	predicted pseudogene 15501	Multiple_Complex
TC0500000352.mm.1	10,13	11,22	-2,13	5,60E-07	0,0003	Rpl35a-ps5	ribosomal protein L35A, pseudogene 5	Pseudogene
TC1100001802.mm.1	9,61	8,79	1,76	5,63E-07	0,0003	Helz	helicase with zinc finger domain	Multiple_Complex
TC0300000742.mm.1	9,34	8,52	1,77	5,77E-07	0,0004	Ash1l	ash1 (absent, small, or homeotic)-like (Drosophila)	Multiple_Complex
TC1200001210.mm.1	11,69	10,47	2,34	5,83E-07	0,0004	Dync1h1	dynein cytoplasmic 1 heavy chain 1	Multiple_Complex
TC0100002417.mm.1	9,76	10,57	-1,76	6,19E-07	0,0004	Gm11575	predicted gene 11575	Multiple_Complex
TC0500001757.mm.1	9,1	8,22	1,84	6,02E-07	0,0004	Trrap	transformation/transcription domain-associated protein	Multiple_Complex
TC0700002136.mm.1	12,41	13,49	-2,12	6,17E-07	0,0004	LOC100861805	PREDICTED: uncharacterized LOC100861805 (LOC100861805), miscRNA.	NonCoding
TC0X00002932.mm.1	14,66	15,86	-2,31	6,22E-07	0,0004	Rps12-ps6	ribosomal protein S12, pseudogene 6	Pseudogene
TC0X00002935.mm.1	14,66	15,86	-2,31	6,22E-07	0,0004	Rps12-ps18	ribosomal protein S12, pseudogene 18	Pseudogene
TC0X00002939.mm.1	14,66	15,86	-2,31	6,22E-07	0,0004	Rps12-ps17	ribosomal protein S12, pseudogene 17	Pseudogene
TC1800000121.mm.1	10,03	10,91	-1,85	6,36E-07	0,0004	Gm6457	predicted pseudogene 6457 [Source:MGI Symbol;Acc:MGI:3648519]	Pseudogene
TC0400001722.mm.1	13,5	14,22	-1,65	6,33E-07	0,0004	Ddost	dolichyl-di-phosphooligosaccharide-protein glycotransferase	Coding
TC0700000936.mm.1	7,98	7,04	1,92	6,72E-07	0,0004	Herc2	hect (homologous to the E6-AP (UBE3A) carboxyl terminus) domain and RCC1 (CHC1)-like domain (RLD) 2	Coding
TC1900000999.mm.1	8,76	9,54	-1,71	6,94E-07	0,0004	Mrpl49	mitochondrial ribosomal protein L49	Coding
TC0200003873.mm.1	11,14	11,75	-1,52	6,90E-07	0,0004	Tmx2	thioredoxin-related transmembrane protein 2	Multiple_Complex
TC0600000555.mm.1	8,13	9,14	-2,01	7,24E-07	0,0004	Gm10243	predicted gene 10243	Pseudogene
TC0400004194.mm.1	8,69	7,6	2,14	7,29E-07	0,0004	Ubr4	ubiquitin protein ligase E3 component n-recognin 4	Multiple_Complex
TC0300001387.mm.1	5,24	4,11	2,19	7,25E-07	0,0004			NonCoding
TC1100001467.mm.1	9,76	10,35	-1,51	7,30E-07	0,0004	Phb	prohibitin	Multiple_Complex
TC1200001854.mm.1	6,3	4,82	2,8	7,59E-07	0,0004			NonCoding
TC0100003469.mm.1	8,9	9,92	-2,02	7,65E-07	0,0004	Gm16418	predicted pseudogene 16418 [Source:MGI Symbol;Acc:MGI:3644548]	Pseudogene
TC0600002728.mm.1	6,19	6,98	-1,73	7,84E-07	0,0004	Chchd4	coiled-coil-helix-coiled-coil-helix domain containing 4	Coding
TC1900001197.mm.1	4,56	3,84	1,65	7,85E-07	0,0004			NonCoding
TC0800001418.mm.1	15,16	15,97	-1,75	8,41E-07	0,0004	Hsbp1	heat shock factor binding protein 1	Coding
TC1500000587.mm.1	9,6	10,55	-1,92	8,37E-07	0,0004	Cyc1	cytochrome c-1	Multiple_Complex
TC1200000825.mm.1	9,07	8,29	1,72	8,85E-07	0,0004	Ylpm1	YLP motif containing 1	Multiple_Complex
TC0500002102.mm.1	8,93	8,14	1,73	8,43E-07	0,0004	Kmt2c	lysine (K)-specific methyltransferase 2C	Multiple_Complex
TC0800000509.mm.1	10	8,63	2,59	8,61E-07	0,0004	Fat1	FAT tumor suppressor homolog 1 (Drosophila)	Multiple_Complex
TC0200002785.mm.1	9,42	10,11	-1,61	8,41E-07	0,0004	Rps21	ribosomal protein S21	Multiple_Complex
TC0400002952.mm.1	17,68	18,42	-1,67	8,52E-07	0,0004	Gm10154	predicted gene 10154 [Source:MGI Symbol;Acc:MGI:3642271]	Multiple_Complex
TC0900000196.mm.1	6,28	6,93	-1,57	8,70E-07	0,0004	Qtrt1	queuine tRNA-ribosyltransferase 1	Coding
TC0M00000003.mm.1	13,46	12,39	2,1	8,11E-07	0,0004	mt-Tv	mitochondrially encoded tRNA valine [Source:MGI Symbol;Acc:MGI:102472]	tRNA
TC0X00001262.mm.1	5,03	5,66	-1,55	8,77E-07	0,0004	Gm7781	predicted gene 7781 [Source:MGI Symbol;Acc:MGI:3643104]	Pseudogene
TC1000000696.mm.1	9,56	8,88	1,6	8,86E-07	0,0004	Pcdh15	protocadherin 15; Synthetic construct Mus musculus clone IMAGE:100069454, MGC:199356 protocadherin 15 (Pcdh15) mRNA, encodes complete protein.; protocadherin 15 (Pcdh15), transcript variant C, mRNA.	Multiple_Complex
TC1100000197.mm.1	16,35	17,02	-1,59	8,56E-07	0,0004	Gm12034	predicted gene 12034 [Source:MGI Symbol;Acc:MGI:3651409]	Pseudogene
TC1100003943.mm.1	9,82	9,11	1,64	9,12E-07	0,0004	Bptf	bromodomain PHD finger transcription factor	Multiple_Complex
TC0600003030.mm.1	10,99	10,13	1,81	9,07E-07	0,0004	Wnk1	WNK lysine deficient protein kinase 1	Multiple_Complex
TC0200001586.mm.1	8,84	9,78	-1,92	9,27E-07	0,0004	Immp1l	IMP1 inner mitochondrial membrane peptidase-like (S. cerevisiae)	Coding
TC0700001773.mm.1	8,65	9,43	-1,72	9,44E-07	0,0004	Lcmt1	leucine carboxyl methyltransferase 1	Coding
TC1400000832.mm.1	14,86	15,86	-2	9,64E-07	0,0004	Rpl13-ps3	ribosomal protein L13, pseudogene 3 [Source:MGI Symbol;Acc:MGI:3646682]	Pseudogene
TC0600001319.mm.1	5,55	6,29	-1,67	9,57E-07	0,0004	Zfp637	zinc finger protein 637	Multiple_Complex
TC0100000655.mm.1	7,48	8,21	-1,65	9,64E-07	0,0004	Stk16	serine/threonine kinase 16; serine/threonine kinase 16 (Stk16), mRNA.	Multiple_Complex
TC0300001307.mm.1	5,71	4,99	1,65	9,76E-07	0,0004			NonCoding
TC0900000888.mm.1	7,28	6,63	1,58	9,54E-07	0,0004	Vps13c	vacuolar protein sorting 13C (yeast)	Multiple_Complex
TC1000002026.mm.1	6,54	5,49	2,08	9,78E-07	0,0004			NonCoding
TC1800000044.mm.1	13,39	14,35	-1,95	1,00E-06	0,0004	Rpl27-ps3	ribosomal protein L27, pseudogene 3 [Source:MGI Symbol;Acc:MGI:3646174]	Pseudogene
TC1400001967.mm.1	5,97	4,77	2,3	9,98E-07	0,0004			NonCoding
TC0500002723.mm.1	10,41	9,75	1,59	1,03E-06	0,0004	Ankrd17	ankyrin repeat domain 17	Multiple_Complex
TC1900000896.mm.1	11,8	13,09	-2,46	1,04E-06	0,0004	Gstp1	glutathione S-transferase, pi 1	Coding
TC0400003907.mm.1	6,42	5,61	1,76	1,07E-06	0,0004	Gm13018; RP23-416J8.1	predicted gene 13018; novel pseudogene	Pseudogene
TC0800001269.mm.1	7,8	7,11	1,61	1,06E-06	0,0004	Nfat5	nuclear factor of activated T cells 5; Synthetic construct Mus musculus clone IMAGE:100069517, MGC:199419 Nfat5 protein (Nfat5) mRNA, encodes complete protein.	Multiple_Complex
TC0X00002820.mm.1	12,29	11,58	1,63	1,06E-06	0,0004	Atrx	alpha thalassemia/mental retardation syndrome X-linked homolog (human)	Multiple_Complex
TC0500002434.mm.1	8,39	9,69	-2,47	1,19E-06	0,0004	Gm8069	PREDICTED: predicted pseudogene 8069 (Gm8069), mRNA.	Coding
TC1100003799.mm.1	9,81	10,54	-1,66	1,11E-06	0,0004	Coa3	cytochrome C oxidase assembly factor 3	Coding
TC0600001714.mm.1	9,89	10,83	-1,91	1,10E-06	0,0004	Rps25-ps1	ribosomal protein S25, pseudogene 1	Multiple_Complex
TC0100000939.mm.1	11,02	9,67	2,55	1,15E-06	0,0004			NonCoding
TC1200002202.mm.1	10,4	9,51	1,85	1,19E-06	0,0004			NonCoding
TC1300001669.mm.1	10,36	11,34	-1,97	1,14E-06	0,0004	Acot13	acyl-CoA thioesterase 13	Coding
TC1700002629.mm.1	10	10,86	-1,81	1,18E-06	0,0004	Cox7a2l	cytochrome c oxidase subunit VIIa polypeptide 2-like	Coding
TC0200004932.mm.1	6,7	7,5	-1,74	1,16E-06	0,0004	Commd7	COMM domain containing 7	Multiple_Complex
TC0200001137.mm.1	10,28	11,17	-1,85	1,12E-06	0,0004	Gm13651	predicted gene 13651 [Source:MGI Symbol;Acc:MGI:3649524]	Pseudogene
TC1900000174.mm.1	6	7,05	-2,08	1,16E-06	0,0004	Gm6252	PREDICTED: predicted gene 6252 (Gm6252), miscRNA.	NonCoding
TC0900002408.mm.1	7,02	5,92	2,15	1,15E-06	0,0004			NonCoding
TC1000001103.mm.1	5,52	4,36	2,24	1,13E-06	0,0004			NonCoding
TC1100000422.mm.1	8,95	8,24	1,64	1,15E-06	0,0004	Atp10b	ATPase, class V, type 10B	Multiple_Complex
TC1100002429.mm.1	11,86	11,16	1,62	1,18E-06	0,0004	Sptbn1	spectrin beta, non-erythrocytic 1	Multiple_Complex
TC1200002295.mm.1	9,47	8,73	1,67	1,11E-06	0,0004	Dicer1	dicer 1, ribonuclease type III	Multiple_Complex
TC0600000931.mm.1	11,86	12,84	-1,98	1,22E-06	0,0005			NonCoding
TC1100003015.mm.1	4,11	3,42	1,62	1,22E-06	0,0005			NonCoding
TC0700003742.mm.1	9,98	9,16	1,76	1,24E-06	0,0005	4632427E13Rik	RIKEN cDNA 4632427E13 gene	NonCoding
TC0700000064.mm.1	7,52	8,41	-1,86	1,25E-06	0,0005	Gm5321	predicted gene 5321	Pseudogene
TC0800002599.mm.1	11,39	12,15	-1,69	1,27E-06	0,0005	Asna1	arsA arsenite transporter, ATP-binding, homolog 1 (bacterial)	Coding
TC0100003129.mm.1	10,73	9,98	1,68	1,29E-06	0,0005	Nav1	neuron navigator 1	Multiple_Complex
TC0600000777.mm.1	5,06	4,05	2,01	1,27E-06	0,0005			NonCoding
TC0700003540.mm.1	8,79	8,01	1,73	1,30E-06	0,0005			NonCoding
TC1800000749.mm.1	6,52	4,87	3,14	1,30E-06	0,0005			NonCoding
TC1900000685.mm.1	9,38	8,77	1,52	1,30E-06	0,0005	Gbf1	golgi-specific brefeldin A-resistance factor 1	Multiple_Complex
TC0300001116.mm.1	7,79	8,65	-1,82	1,32E-06	0,0005	Lamtor5	late endosomal/lysosomal adaptor, MAPK and MTOR activator 5	Coding
TC1800000193.mm.1	4,42	3,81	1,54	1,37E-06	0,0005			NonCoding
TC0800002039.mm.1	11,38	10,68	1,62	1,37E-06	0,0005	Tnks	tankyrase, TRF1-interacting ankyrin-related ADP-ribose polymerase	Multiple_Complex
TC0600003302.mm.1	10,43	9,73	1,63	1,37E-06	0,0005	Lrp6	low density lipoprotein receptor-related protein 6	Multiple_Complex
TC1500001302.mm.1	10,45	9,72	1,66	1,37E-06	0,0005	Trio	triple functional domain (PTPRF interacting)	Multiple_Complex
TC0400003374.mm.1	16,16	17,04	-1,85	1,37E-06	0,0005	Gm12844	predicted gene 12844 [Source:MGI Symbol;Acc:MGI:3651053]	Pseudogene
TC1100001113.mm.1	7,51	8,48	-1,96	1,35E-06	0,0005	Gm12345	predicted gene 12345	Pseudogene
TC0X00002541.mm.1	10,8	9,59	2,31	1,38E-06	0,0005	Gm14737; RP23-461P10.1	predicted gene 14737; novel pseudogene	Pseudogene
TC1700001459.mm.1	11,16	11,83	-1,6	1,40E-06	0,0005	Acat2	acetyl-Coenzyme A acetyltransferase 2	Multiple_Complex
TC0400002477.mm.1	11,67	12,58	-1,89	1,40E-06	0,0005	Dctn3	dynactin 3	Multiple_Complex
TC0700000555.mm.1	14,2	15,14	-1,92	1,43E-06	0,0005	Rps12-ps5	ribosomal protein S12, pseudogene 5	Pseudogene
TC0800000598.mm.1	7,31	5,39	3,79	1,43E-06	0,0005			NonCoding
TC1100001914.mm.1	9,82	10,53	-1,64	1,42E-06	0,0005	Sap30bp	SAP30 binding protein	Multiple_Complex
TC1200002421.mm.1	13,7	14,63	-1,91	1,45E-06	0,0005	2010107E04Rik	RIKEN cDNA 2010107E04 gene	Coding
TC0X00002363.mm.1	8,7	7,56	2,2	1,45E-06	0,0005	Gm14689; RP23-24K4.2	predicted gene 14689; novel pseudogene	Multiple_Complex
TC1400001071.mm.1	5,23	3,88	2,55	1,47E-06	0,0005			NonCoding
TC0800000130.mm.1	11,64	12,29	-1,57	1,58E-06	0,0005	Cdc16	CDC16 cell division cycle 16	Multiple_Complex
TC1000001598.mm.1	10,99	11,84	-1,8	1,56E-06	0,0005	Cnpy2	canopy 2 homolog (zebrafish)	Coding
TC0100003508.mm.1	11,14	10,43	1,64	1,62E-06	0,0005	Uhmk1	U2AF homology motif (UHM) kinase 1	Multiple_Complex
TC1700002191.mm.1	11,75	12,63	-1,85	1,50E-06	0,0005	Rpl7l1	ribosomal protein L7-like 1	Coding
TC0400003749.mm.1	10,53	11,61	-2,12	1,55E-06	0,0005	Tmem50a	transmembrane protein 50A	Coding
TC0700003832.mm.1	12,26	13,45	-2,28	1,49E-06	0,0005	Gm6341	predicted pseudogene 6341 [Source:MGI Symbol;Acc:MGI:3643600]	Multiple_Complex
TC0200003433.mm.1	13,54	14,27	-1,66	1,62E-06	0,0005	Rpl35	ribosomal protein L35	Multiple_Complex
TC0X00000199.mm.1	11,93	13,18	-2,38	1,61E-06	0,0005	Rpl36-ps10	ribosomal protein L36, pseudogene 10	Multiple_Complex
TC1600001116.mm.1	10,41	9,35	2,08	1,57E-06	0,0005			NonCoding
TC0100001010.mm.1	12,06	12,92	-1,81	1,59E-06	0,0005	Gm10193	PREDICTED: predicted gene 10193 (Gm10193), mRNA.	Coding
TC0X00000785.mm.1	8,02	7,04	1,97	1,60E-06	0,0005	Gm14749	predicted gene 14749 [Source:MGI Symbol;Acc:MGI:3705610]	Multiple_Complex
TC0500001040.mm.1	8,67	7,71	1,94	1,57E-06	0,0005			NonCoding
TC0700001086.mm.1	7,16	6,53	1,55	1,55E-06	0,0005	Akap13	A kinase (PRKA) anchor protein 13	Multiple_Complex
TC0700001128.mm.1	6,56	5,4	2,22	1,54E-06	0,0005			NonCoding
TC0700001939.mm.1	6,06	6,7	-1,55	1,58E-06	0,0005	Lhpp	phospholysine phosphohistidine inorganic pyrophosphate phosphatase	Multiple_Complex
TC1000002442.mm.1	7,94	8,7	-1,69	1,51E-06	0,0005	D10Jhu81e	DNA segment, Chr 10, Johns Hopkins University 81 expressed	Coding
TC1100003252.mm.1	11,26	10,51	1,67	1,51E-06	0,0005	Cpd	carboxypeptidase D; Synthetic construct Mus musculus clone IMAGE:100068364, MGC:195908 carboxypeptidase D (Cpd) mRNA, encodes complete protein.	Multiple_Complex
TC1400001057.mm.1	9,18	8,49	1,62	1,49E-06	0,0005	Zc3h13	zinc finger CCCH type containing 13	Multiple_Complex
TC0700000935.mm.1	14,04	14,86	-1,76	1,65E-06	0,0005	Rps12l1	ribosomal protein S12-like 1	Pseudogene
TC0800001012.mm.1	12,71	13,76	-2,08	1,71E-06	0,0005	Rps13-ps1	ribosomal protein S13, pseudogene 1	Pseudogene
TC0X00001791.mm.1	10,75	11,66	-1,87	1,71E-06	0,0005	Rpl22-ps1	ribosomal protein L22, pseudogene 1	Pseudogene
TC1700001184.mm.1	6,94	8,34	-2,64	1,70E-06	0,0005	Gm19399	PREDICTED: predicted gene, 19399 (Gm19399), mRNA.	Coding
TC0200000567.mm.1	10,5	9,86	1,56	1,68E-06	0,0005	Prrc2b	proline-rich coiled-coil 2B	Multiple_Complex
TC0400000307.mm.1	8,41	7,68	1,66	1,69E-06	0,0005			NonCoding
TC0400003712.mm.1	8,24	7,66	1,5	1,69E-06	0,0005	Arid1a; Mir7227	AT rich interactive domain 1A (SWI-like); microRNA 7227	Multiple_Complex
TC0400003884.mm.1	8,91	8,21	1,62	1,67E-06	0,0005	Spen	SPEN homolog, transcriptional regulator (Drosophila)	Multiple_Complex
TC0800000786.mm.1	12,27	12,94	-1,6	1,65E-06	0,0005	Babam1	BRISC and BRCA1 A complex member 1	Coding
TC1100001756.mm.1	7,78	7,07	1,63	1,63E-06	0,0005	Tanc2	tetratricopeptide repeat, ankyrin repeat and coiled-coil containing 2	Multiple_Complex
TC1100002048.mm.1	10,99	11,59	-1,52	1,70E-06	0,0005	Gps1	G protein pathway suppressor 1	Multiple_Complex
TC1600002136.mm.1	7,27	6,61	1,59	1,69E-06	0,0005	Brwd1	bromodomain and WD repeat domain containing 1; SubName: Full=Putative uncharacterized protein; Flags: Fragment;; bromodomain and WD repeat domain containing 1 (Brwd1), transcript variant 2, mRNA.	Multiple_Complex
TC1200002304.mm.1	6,6	7,19	-1,5	1,72E-06	0,0005	Gm20165	PREDICTED: predicted gene, 20165 (Gm20165), miscRNA.	NonCoding
TC0400002637.mm.1	10,53	11,55	-2,03	1,74E-06	0,0005	Mrpl50	mitochondrial ribosomal protein L50	Coding
TC0700002588.mm.1	16,39	17,02	-1,55	1,74E-06	0,0005	Gm10175	predicted gene 10175 [Source:MGI Symbol;Acc:MGI:3704287]	Coding
TC0200000518.mm.1	12,02	11,43	1,51	1,76E-06	0,0005	Sptan1	spectrin alpha, non-erythrocytic 1 (Sptan1), transcript variant 1, mRNA.; spectrin alpha, non-erythrocytic 1	Multiple_Complex
TC1000002855.mm.1	5,84	4,65	2,29	1,76E-06	0,0005			NonCoding
TC1200001023.mm.1	9,16	8,52	1,56	1,80E-06	0,0005	Unc79	unc-79 homolog (C. elegans)	Multiple_Complex
TC1200001761.mm.1	8,14	8,8	-1,59	1,89E-06	0,0005	Gm2436	PREDICTED: predicted gene 2436 (Gm2436), mRNA.	Coding
TC1200001762.mm.1	8,14	8,8	-1,59	1,89E-06	0,0005	Gm2446	PREDICTED: predicted gene 2446 (Gm2446), mRNA.	Coding
TC0700002827.mm.1	6,55	7,23	-1,59	1,86E-06	0,0005	Pdcd2l	programmed cell death 2-like	Multiple_Complex
TC0300002297.mm.1	12,35	13,24	-1,85	1,85E-06	0,0005	Apoa1bp	apolipoprotein A-I binding protein	Coding
TC1200000255.mm.1	7,8	8,74	-1,91	1,88E-06	0,0005	Tmem18	transmembrane protein 18; transmembrane protein 18 (Tmem18), mRNA.	Multiple_Complex
TC0100000253.mm.1	11,47	12,33	-1,82	1,87E-06	0,0005	Cox5b	cytochrome c oxidase subunit Vb	Coding
TC0500001107.mm.1	16,46	17,5	-2,05	1,82E-06	0,0005	Gm10086	predicted pseudogene 10086 [Source:MGI Symbol;Acc:MGI:3642342]	Multiple_Complex
TC1700001309.mm.1	11,55	12,44	-1,84	1,83E-06	0,0005	Gm5499	predicted pseudogene 5499 [Source:MGI Symbol;Acc:MGI:3643804]	Pseudogene
TC0X00000857.mm.1	8,95	9,77	-1,76	1,85E-06	0,0005	Gm16412	predicted pseudogene 16412 [Source:MGI Symbol;Acc:MGI:3645317]	Multiple_Complex
TC0X00001171.mm.1	10,47	9,68	1,73	1,87E-06	0,0005			NonCoding
TC0300002821.mm.1	12,96	11,98	1,98	1,90E-06	0,0005			NonCoding
TC0600002109.mm.1	13,53	12,72	1,76	2,01E-06	0,0005	Hipk2	homeodomain interacting protein kinase 2	Multiple_Complex
TC1100003438.mm.1	12,5	11,81	1,61	2,00E-06	0,0005	Med13	mediator complex subunit 13	Multiple_Complex
TC1700002433.mm.1	17,61	18,35	-1,68	1,98E-06	0,0005	Gm4705	predicted gene 4705	Multiple_Complex
TC1400002094.mm.1	11,62	12,59	-1,97	1,97E-06	0,0005	Nedd8	neural precursor cell expressed, developmentally down-regulated gene 8	Coding
TC1800001557.mm.1	6,09	4,98	2,15	2,00E-06	0,0005			NonCoding
TC0500000761.mm.1	4,95	3,97	1,96	2,00E-06	0,0005			NonCoding
TC0800000090.mm.1	6,64	7,25	-1,53	1,98E-06	0,0005	Carkd	carbohydrate kinase domain containing	Multiple_Complex
TC1800000969.mm.1	11,64	10,99	1,57	2,00E-06	0,0005	Rock1	Rho-associated coiled-coil containing protein kinase 1; Synthetic construct Mus musculus clone IMAGE:100062871, MGC:190980 Rho-associated coiled-coil containing protein kinase 1 (Rock1) mRNA, encodes complete protein.	Multiple_Complex
TC0900002011.mm.1	11,93	13,14	-2,31	2,02E-06	0,0005	Gm5614	predicted gene 5614	Pseudogene
TC1200000558.mm.1	13,96	12,75	2,31	2,04E-06	0,0005			NonCoding
TC1200000829.mm.1	6,77	7,54	-1,71	2,04E-06	0,0005	Eif2b2	eukaryotic translation initiation factor 2B, subunit 2 beta	Multiple_Complex
TC1200000788.mm.1	10,92	10,16	1,7	2,05E-06	0,0005	Rbm25	RNA binding motif protein 25	Multiple_Complex
TC0100003136.mm.1	6,97	7,92	-1,92	2,07E-06	0,0005			NonCoding
TC1600002135.mm.1	8,11	8,71	-1,51	2,08E-06	0,0005	Psmg1	proteasome (prosome, macropain) assembly chaperone 1	Multiple_Complex
TC0200004924.mm.1	11,64	12,55	-1,88	2,09E-06	0,0005	Gm20094	PREDICTED: predicted gene, 20094 (Gm20094), mRNA.	Coding
TC1500001689.mm.1	9,54	8,71	1,78	2,12E-06	0,0005	2002-08-01	argonaute RISC catalytic subunit 2	Multiple_Complex
TC0X00002934.mm.1	9,19	10,47	-2,42	2,17E-06	0,0005	Rps12-ps12	ribosomal protein S12, pseudogene 12	Pseudogene
TC0X00002941.mm.1	9,19	10,47	-2,42	2,17E-06	0,0005	Rps12-ps14	ribosomal protein S12, pseudogene 14	Pseudogene
TC0400002169.mm.1	5,61	4,64	1,96	2,15E-06	0,0005			NonCoding
TC1700002742.mm.1	5,07	4,15	1,89	2,16E-06	0,0005			NonCoding
TC1500002299.mm.1	16,39	17,13	-1,66	2,22E-06	0,0005	Atp5g2	ATP synthase, H+ transporting, mitochondrial F0 complex, subunit C2 (subunit 9)	Coding
TC1800000321.mm.1	12,3	11,37	1,91	2,23E-06	0,0005	Gm23882	predicted gene, 23882 [Source:MGI Symbol;Acc:MGI:5453659]	Precursor_microRNA
TC1400002636.mm.1	6,59	5,33	2,4	2,22E-06	0,0005			NonCoding
TC1500000149.mm.1	9,86	9,07	1,74	2,22E-06	0,0005			NonCoding
TC0900000555.mm.1	5,02	4,31	1,63	2,25E-06	0,0005			NonCoding
TC0900000938.mm.1	9,04	8,42	1,54	2,33E-06	0,0005	Sltm	SAFB-like, transcription modulator	Multiple_Complex
TC0300002118.mm.1	10,25	11,51	-2,39	2,33E-06	0,0005	Gm5848	PREDICTED: predicted pseudogene 5848 (Gm5848), mRNA.	Coding
TC0X00001027.mm.1	11,21	12,57	-2,56	2,39E-06	0,0005	Rps12-ps1	ribosomal protein S12, pseudogene 1	Multiple_Complex
TC0400000057.mm.1	10,74	9,91	1,78	2,40E-06	0,0005	Chd7	chromodomain helicase DNA binding protein 7; chromodomain helicase DNA binding protein 7 (Chd7), mRNA.	Multiple_Complex
TC0500003443.mm.1	10	9,15	1,8	2,40E-06	0,0005			NonCoding
TC1200000142.mm.1	11,03	11,74	-1,63	2,46E-06	0,0005	Odc1	ornithine decarboxylase, structural 1	Coding
TC1500000723.mm.1	10,51	9,79	1,64	2,46E-06	0,0005	Ep300	E1A binding protein p300	Multiple_Complex
TC1700001435.mm.1	9,47	7,76	3,28	2,48E-06	0,0005			NonCoding
TC0700003883.mm.1	15,4	14,25	2,21	2,44E-06	0,0005	Gm23550	predicted gene, 23550 [Source:MGI Symbol;Acc:MGI:5453327]	Precursor_microRNA
TC0900001581.mm.1	9,27	8,62	1,58	2,49E-06	0,0005			NonCoding
TC1100001421.mm.1	5,14	4,43	1,63	2,43E-06	0,0005			NonCoding
TC1100003229.mm.1	16,36	17,06	-1,63	2,50E-06	0,0005	Gm12338	predicted gene 12338	Pseudogene
TC1100001619.mm.1	13,16	13,99	-1,78	2,52E-06	0,0005	Gm11598	predicted gene 11598 [Source:MGI Symbol;Acc:MGI:3649374]	Pseudogene
TC1900000897.mm.1	8,23	9,28	-2,07	2,52E-06	0,0005	Gstp2	glutathione S-transferase, pi 2	Coding
TC0500000583.mm.1	4,05	4,79	-1,67	2,52E-06	0,0005	Gm3687	predicted gene 3687 [Source:MGI Symbol;Acc:MGI:3781863]	Multiple_Complex
TC0300002318.mm.1	12,37	13,09	-1,65	2,54E-06	0,0005	Gm10704	predicted pseudogene 10704 [Source:MGI Symbol;Acc:MGI:3642446]	Pseudogene
TC0400003353.mm.1	11,33	12,34	-2,01	2,62E-06	0,0006	Rpl36-ps8	ribosomal protein L36, pseudogene 8	Pseudogene
TC1000002500.mm.1	6,11	6,77	-1,57	2,64E-06	0,0006	Uqcr11	ubiquinol-cytochrome c reductase, complex III subunit XI	Multiple_Complex
TC1300001321.mm.1	16,27	17,26	-1,98	2,65E-06	0,0006	Rpl34-ps2; Gm6404	ribosomal protein L34, pseudogene 2 [Source:MGI Symbol;Acc:MGI:3648994]; predicted gene 6404	Multiple_Complex
TC0100002692.mm.1	5,95	4,39	2,96	2,64E-06	0,0006			NonCoding
TC0X00002908.mm.1	5,49	4,7	1,73	2,67E-06	0,0006	Gm14929; RP23-79L4.1	predicted gene 14929 [Source:MGI Symbol;Acc:MGI:3705167]; novel transcript	NonCoding
TC0500001612.mm.1	7,08	7,72	-1,55	2,69E-06	0,0006	Fis1	fission 1 (mitochondrial outer membrane) homolog (yeast)	Multiple_Complex
TC1300000857.mm.1	10,27	11,11	-1,78	2,92E-06	0,0006	Med10	mediator complex subunit 10; mediator of RNA polymerase II transcription, subunit 10 homolog (NUT2, S. cerevisiae)	Coding
TC0200004352.mm.1	9,24	9,9	-1,58	2,77E-06	0,0006	Emc4	ER membrane protein complex subunit 4	Multiple_Complex
TC1800001719.mm.1	9,44	10,1	-1,58	2,96E-06	0,0006	Timm21	tranlocase of inner mitochondrial membrane 21	Coding
TC0X00002470.mm.1	7,73	8,32	-1,51	2,85E-06	0,0006	Mpp1	membrane protein, palmitoylated	Multiple_Complex
TC0300000799.mm.1	12,97	13,73	-1,69	2,79E-06	0,0006	Ilf2	interleukin enhancer binding factor 2	Coding
TC1300002491.mm.1	16,63	17,47	-1,79	3,02E-06	0,0006	Gm10260	predicted gene 10260 [Source:MGI Symbol;Acc:MGI:3642298]	Coding
TC1100003842.mm.1	7,12	8,05	-1,91	2,83E-06	0,0006	Gm11628	predicted gene 11628 [Source:MGI Symbol;Acc:MGI:3651276]	Pseudogene
TC0200000645.mm.1	8,64	10,01	-2,58	3,02E-06	0,0006	LOC100861632	PREDICTED: uncharacterized LOC100861632 (LOC100861632), miscRNA.	NonCoding
TC0X00001284.mm.1	13,83	14,61	-1,72	2,82E-06	0,0006	Gm7857	predicted gene 7857 [Source:MGI Symbol;Acc:MGI:3644849]	Multiple_Complex
TC1300001383.mm.1	9,78	10,66	-1,85	3,02E-06	0,0006	Akr1e1	aldo-keto reductase family 1, member E1	Multiple_Complex
TC0700004650.mm.1	10,38	9,38	2,01	2,89E-06	0,0006	Ipw; Snord116l1; Snord116l2; Snord116	imprinted gene in the Prader-Willi syndrome region; small nucleolar RNA, C/D box 116-like 1 (Snord116l1), small nucleolar RNA.; small nucleolar RNA, C/D box 116-like 2 (Snord116l2), small nucleolar RNA.; imprinted gene in the Prader-Willi syndrome region (Ipw), non-coding RNA.; small nucleolar RNA, C/D box 116 cluster	Multiple_Complex
TC0500001257.mm.1	5,71	6,51	-1,75	2,85E-06	0,0006	Triap1	TP53 regulated inhibitor of apoptosis 1	Coding
TC0900002149.mm.1	10,6	9,8	1,75	2,85E-06	0,0006	Cbl	Casitas B-lineage lymphoma	Multiple_Complex
TC0200004124.mm.1	11,02	12,31	-2,44	2,91E-06	0,0006	Gm13771	predicted gene 13771 [Source:MGI Symbol;Acc:MGI:3650181]	Multiple_Complex
TC0900000867.mm.1	8,65	7,72	1,9	2,96E-06	0,0006	Herc1	hect (homologous to the E6-AP (UBE3A) carboxyl terminus) domain and RCC1 (CHC1)-like domain (RLD) 1	Multiple_Complex
TC0X00002942.mm.1	13,78	15,07	-2,45	2,80E-06	0,0006	Rps12-ps16	ribosomal protein S12, pseudogene 16	Pseudogene
TC1600002075.mm.1	16,06	14,72	2,52	3,03E-06	0,0006			NonCoding
TC0100002193.mm.1	12,55	11,85	1,63	2,95E-06	0,0006	Tmem131	transmembrane protein 131	Coding
TC0200000372.mm.1	7,39	8,12	-1,66	2,94E-06	0,0006	Gm13392	predicted gene 13392	Pseudogene
TC0200003476.mm.1	5,93	4,73	2,29	2,87E-06	0,0006			NonCoding
TC0300002757.mm.1	8,88	8,04	1,79	2,96E-06	0,0006	Gm12521; RP23-316M11.3	predicted gene 12521; novel transcript	NonCoding
TC0700001429.mm.1	5,98	5,02	1,95	2,77E-06	0,0006			NonCoding
TC0700002747.mm.1	8,61	9,22	-1,52	3,04E-06	0,0006	Tbcb	tubulin folding cofactor B	Multiple_Complex
TC0X00000540.mm.1	7,62	6,86	1,7	3,01E-06	0,0006	Gm14646; RP23-44A17.1	predicted gene 14646; novel pseudogene	Pseudogene
TC0X00001533.mm.1	8,71	9,41	-1,62	2,80E-06	0,0006	Hsd17b10	hydroxysteroid (17-beta) dehydrogenase 10	Multiple_Complex
TC1100001138.mm.1	6,08	5,3	1,72	2,98E-06	0,0006			NonCoding
TC1200000765.mm.1	7,69	7,09	1,51	2,76E-06	0,0006	Pcnx	pecanex homolog (Drosophila); Synthetic construct Mus musculus clone IMAGE:100069509, MGC:199411 pecanex homolog (Drosophila) (Pcnx) mRNA, encodes complete protein.	Multiple_Complex
TC1300000831.mm.1	8,52	9,11	-1,51	2,91E-06	0,0006	Zfp273	zinc finger protein 273	Multiple_Complex
TC1500000054.mm.1	7,48	6,82	1,58	3,02E-06	0,0006	2410089E03Rik	RIKEN cDNA 2410089E03 gene	Multiple_Complex
TC1600001008.mm.1	10,17	9,54	1,54	2,94E-06	0,0006	Son	Son DNA binding protein	Multiple_Complex
TC1700001633.mm.1	10,49	9,88	1,52	2,79E-06	0,0006	Tsc2	tuberous sclerosis 2; tuberous sclerosis 2 (Tsc2), transcript variant 2, mRNA.; tuberous sclerosis 2 (Tsc2), transcript variant 1, mRNA.	Coding
TC0100000268.mm.1	6,17	6,79	-1,54	3,06E-06	0,0006	Mrpl30	mitochondrial ribosomal protein L30	Multiple_Complex
TC0300001081.mm.1	9,63	10,34	-1,63	3,07E-06	0,0006	Rhoc	ras homolog gene family, member C	Multiple_Complex
TC0700004155.mm.1	10,15	10,92	-1,7	3,13E-06	0,0006	Rps13	ribosomal protein S13	Coding
TC1700000323.mm.1	12,49	11,73	1,68	3,09E-06	0,0006	Srrm2	serine/arginine repetitive matrix 2	Multiple_Complex
TC0200001909.mm.1	10,87	10,23	1,56	3,12E-06	0,0006	Snrnp200	small nuclear ribonucleoprotein 200 (U5)	Multiple_Complex
TC0300002264.mm.1	6,12	5,11	2	3,12E-06	0,0006	Snord73a	small nucleolar RNA, C/D box U73A	Small_RNA
TC1200000082.mm.1	8,72	9,69	-1,96	3,12E-06	0,0006	Gm7099	predicted gene 7099 [Source:MGI Symbol;Acc:MGI:3646387]	Pseudogene
TC0700001681.mm.1	13,09	13,71	-1,54	3,17E-06	0,0006	1110004F10Rik	RIKEN cDNA 1110004F10 gene	Coding
TC0500000559.mm.1	7,39	8,17	-1,72	3,22E-06	0,0006	Gm8121	predicted pseudogene 8121	Multiple_Complex
TC1300000910.mm.1	13,52	14,39	-1,84	3,22E-06	0,0006	Mir682	microRNA 682	Multiple_Complex
TC0500001799.mm.1	8,93	9,69	-1,69	3,21E-06	0,0006	Polr1d	polymerase (RNA) I polypeptide D	Coding
TC0200003840.mm.1	6,33	5,28	2,08	3,21E-06	0,0006			NonCoding
TC1500001157.mm.1	15,18	13,58	3,04	3,17E-06	0,0006			NonCoding
TC1100001897.mm.1	10,3	9,03	2,4	3,20E-06	0,0006			NonCoding
TC1500000810.mm.1	5,21	6,02	-1,76	3,23E-06	0,0006	Gm4825	predicted pseudogene 4825	Multiple_Complex
TC1500002059.mm.1	9,29	9,95	-1,58	3,24E-06	0,0006	Rabl2	RAB, member RAS oncogene family-like 2; RAB, member of RAS oncogene family-like 2; RAB, member of RAS oncogene family-like 2 (Rabl2), mRNA.	Multiple_Complex
TC0800000440.mm.1	15,97	16,78	-1,75	3,29E-06	0,0006	Rps12-ps24	ribosomal protein S12, pseudogene 24	Pseudogene
TC0200003724.mm.1	12,04	12,7	-1,58	3,32E-06	0,0006	Gm13642	predicted gene 13642	Pseudogene
TC1200001438.mm.1	12,16	13,22	-2,08	3,33E-06	0,0006	Gm6736	predicted gene 6736 [Source:MGI Symbol;Acc:MGI:3643048]	Pseudogene
TC1100001850.mm.1	10,27	11,13	-1,82	3,30E-06	0,0006	Gm11675	predicted gene 11675 [Source:MGI Symbol;Acc:MGI:3650970]	Pseudogene
TC0900000601.mm.1	6,95	7,6	-1,57	3,29E-06	0,0006	Timm8b	translocase of inner mitochondrial membrane 8B	Coding
TC0X00001788.mm.1	3,51	4,19	-1,6	3,30E-06	0,0006	Psmb6-ps	proteasome (prosome, macropain) subunit, beta type 6, pseudogene	Pseudogene
TC1100000312.mm.1	6,03	6,64	-1,53	3,33E-06	0,0006	Gm12096	predicted gene 12096 [Source:MGI Symbol;Acc:MGI:3651583]	Pseudogene
TC1300002252.mm.1	9,57	10,16	-1,5	3,30E-06	0,0006	Zfp748	zinc finger protein 748	Coding
TC0400004039.mm.1	11,79	11,19	1,51	3,38E-06	0,0006	Ube4b	ubiquitination factor E4B; ubiquitination factor E4B, UFD2 homolog (S. cerevisiae)	Multiple_Complex
TC0400002572.mm.1	9,59	10,4	-1,76	3,44E-06	0,0006	Tomm5	translocase of outer mitochondrial membrane 5 homolog (yeast)	Coding
TC0100000734.mm.1	16,06	16,89	-1,78	3,41E-06	0,0006	Rpl19-ps1	ribosomal protein L19, pseudogene 1	Multiple_Complex
TC0300002141.mm.1	16,4	17,32	-1,89	3,43E-06	0,0006	Rpl32-ps	ribosomal protein L32, pseudogene [Source:MGI Symbol;Acc:MGI:98039]	Multiple_Complex
TC0400001670.mm.1	6,25	6,93	-1,61	3,43E-06	0,0006	Hmgcl	3-hydroxy-3-methylglutaryl-Coenzyme A lyase	Multiple_Complex
TC1100004295.mm.1	9,29	9,98	-1,61	3,52E-06	0,0006	Nme2	NME/NM23 nucleoside diphosphate kinase 2	Coding
TC0200004987.mm.1	9,32	10,04	-1,65	3,58E-06	0,0006	Gm14253	predicted gene 14253	Pseudogene
TC1400002281.mm.1	10,92	11,53	-1,53	3,49E-06	0,0006	Bnip3l	BCL2/adenovirus E1B interacting protein 3-like	Multiple_Complex
TC0700002414.mm.1	9,94	10,69	-1,69	3,59E-06	0,0006	Sepw1	selenoprotein W, muscle 1	Coding
TC0900002908.mm.1	8,09	8,87	-1,72	3,60E-06	0,0006	Mrps22	mitochondrial ribosomal protein S22	Coding
TC0500001571.mm.1	11,38	12,31	-1,91	3,61E-06	0,0006	Rps29-ps	ribosomal protein S29, pseudogene [Source:MGI Symbol;Acc:MGI:3783200]	Pseudogene
TC0X00002933.mm.1	15,14	16,35	-2,32	3,61E-06	0,0006	Rps12-ps11	ribosomal protein S12, pseudogene 11	Pseudogene
TC0X00002937.mm.1	15,14	16,35	-2,32	3,61E-06	0,0006	Rps12-ps15	ribosomal protein S12, pseudogene 15	Pseudogene
TC0X00002938.mm.1	15,14	16,35	-2,32	3,61E-06	0,0006	LOC100862223	PREDICTED: 40S ribosomal protein S12-like (LOC100862223), mRNA.	Coding
TC0X00002940.mm.1	15,14	16,35	-2,32	3,61E-06	0,0006	Rps12-ps13	ribosomal protein S12, pseudogene 13	Pseudogene
TC0100000519.mm.1	12,91	13,62	-1,64	3,52E-06	0,0006	Eef1b2	eukaryotic translation elongation factor 1 beta 2	Multiple_Complex
TC0700000234.mm.1	7,93	8,55	-1,54	3,56E-06	0,0006	Ap2s1	adaptor-related protein complex 2, sigma 1 subunit	Multiple_Complex
TC1000002158.mm.1	6,52	7,4	-1,84	3,49E-06	0,0006	Rps19-ps10	ribosomal protein S19, pseudogene 10	Pseudogene
TC1300002204.mm.1	10,05	10,73	-1,59	3,52E-06	0,0006	Ctsl	cathepsin L	Coding
TC1400000326.mm.1	9,13	9,75	-1,54	3,48E-06	0,0006	Bap1	Brca1 associated protein 1	Coding
TC1500001480.mm.1	8,18	7,45	1,66	3,48E-06	0,0006	Csmd3	CUB and Sushi multiple domains 3	Multiple_Complex
TC1900000932.mm.1	6,67	5,75	1,89	3,47E-06	0,0006			NonCoding
TC0600002108.mm.1	12,79	11,56	2,34	3,64E-06	0,0006			NonCoding
TC1100002636.mm.1	11,97	13,21	-2,37	3,65E-06	0,0006	Gm20181	PREDICTED: predicted gene, 20181, transcript variant 1 (Gm20181), miscRNA.; PREDICTED: predicted gene, 20181, transcript variant 2 (Gm20181), miscRNA.	NonCoding
TC0600002904.mm.1	8,91	8,3	1,53	3,63E-06	0,0006	Srgap3	SLIT-ROBO Rho GTPase activating protein 3; Synthetic construct Mus musculus clone IMAGE:100068111, MGC:195728 SLIT-ROBO Rho GTPase activating protein 3 (Srgap3) mRNA, encodes complete protein.	Multiple_Complex
TC1900001690.mm.1	8,9	7,85	2,07	3,64E-06	0,0006			NonCoding
TC0400000750.mm.1	6,28	7,24	-1,94	3,67E-06	0,0006	Gm11221	predicted gene 11221 [Source:MGI Symbol;Acc:MGI:3651633]	Pseudogene
TC0X00002441.mm.1	10,89	10,12	1,7	3,69E-06	0,0006	Hcfc1	host cell factor C1	Multiple_Complex
TC1400001067.mm.1	7,14	7,74	-1,52	3,71E-06	0,0006	Nufip1	nuclear fragile X mental retardation protein interacting protein 1	Coding
TC1900000851.mm.1	16,15	16,87	-1,65	3,72E-06	0,0006	Rps12-ps3	ribosomal protein S12, pseudogene 3 [Source:MGI Symbol;Acc:MGI:3704503]	Pseudogene
TC1700000007.mm.1	4,85	3,88	1,96	3,71E-06	0,0006			NonCoding
TC0400002687.mm.1	11,89	12,81	-1,89	3,74E-06	0,0006	Gm12513	predicted gene 12513 [Source:MGI Symbol;Acc:MGI:3649753]	Multiple_Complex
TC0100002506.mm.1	5,67	4,16	2,86	3,74E-06	0,0006			NonCoding
TC0500002065.mm.1	7,94	8,92	-1,97	3,79E-06	0,0006	Tomm7	translocase of outer mitochondrial membrane 7 homolog (yeast)	Coding
TC0900000351.mm.1	9,29	9,9	-1,52	3,77E-06	0,0006	Fez1	fasciculation and elongation protein zeta 1 (zygin I)	Multiple_Complex
TC0X00002857.mm.1	3,42	4,03	-1,52	3,77E-06	0,0006	Gm14869	predicted gene 14869 [Source:MGI Symbol;Acc:MGI:3705472]	Pseudogene
TC0900002737.mm.1	11,56	12,31	-1,69	3,83E-06	0,0006	Cox7a2	cytochrome c oxidase subunit VIIa 2	Coding
TC1900000245.mm.1	13,94	12,79	2,23	3,89E-06	0,0006			NonCoding
TC1900000003.mm.1	14,85	15,88	-2,04	3,93E-06	0,0006			NonCoding
TC1100001641.mm.1	10,03	10,86	-1,78	3,98E-06	0,0006	Mlx	MAX-like protein X	Multiple_Complex
TC1100001349.mm.1	8,67	9,48	-1,75	4,01E-06	0,0006	Supt4a	suppressor of Ty 4A	Coding
TC0800000188.mm.1	16,54	17,25	-1,63	4,01E-06	0,0006	Rpl19-ps11	ribosomal protein L19, pseudogene 11	Multiple_Complex
TC0200004422.mm.1	5,97	6,81	-1,8	4,04E-06	0,0006	Ccdc32	coiled-coil domain containing 32	Coding
TC1200001021.mm.1	9,22	10,02	-1,74	4,07E-06	0,0006	Ubr7	ubiquitin protein ligase E3 component n-recognin 7 (putative)	Coding
TC1100004233.mm.1	12,38	11,71	1,58	4,10E-06	0,0006	Fasn	fatty acid synthase	Multiple_Complex
TC0700003094.mm.1	12,18	13,1	-1,89	4,09E-06	0,0006	Gm5776	predicted gene 5776	Multiple_Complex
TC0300002583.mm.1	10,87	10,28	1,5	4,06E-06	0,0006	Man1a2	mannosidase, alpha, class 1A, member 2	Multiple_Complex
TC1000001717.mm.1	5,65	4,7	1,92	4,10E-06	0,0006	Gm25410	predicted gene, 25410 [Source:MGI Symbol;Acc:MGI:5455187]	Small_RNA
TC1400002557.mm.1	5,9	4,9	2	4,06E-06	0,0006			NonCoding
TC1600000607.mm.1	5,94	5,25	1,61	4,18E-06	0,0006			NonCoding
TC0500003535.mm.1	4,82	5,72	-1,86	4,19E-06	0,0006	Gm15770	predicted gene 15770 [Source:MGI Symbol;Acc:MGI:3783212]	Pseudogene
TC1000002514.mm.1	8,28	8,92	-1,56	4,26E-06	0,0006	Plekhj1	pleckstrin homology domain containing, family J member 1	Coding
TC0500003661.mm.1	10,1	11,07	-1,96	4,29E-06	0,0006	Gm5566	predicted pseudogene 5566	Pseudogene
TC0300001731.mm.1	5,62	4,59	2,05	4,29E-06	0,0006			NonCoding
TC0500002994.mm.1	8,94	8,3	1,55	4,23E-06	0,0006	Ep400	E1A binding protein p400	Multiple_Complex
TC1200000875.mm.1	9,13	9,75	-1,53	4,29E-06	0,0006	Ahsa1	AHA1, activator of heat shock protein ATPase 1	Multiple_Complex
TC0800002608.mm.1	13,97	14,63	-1,58	4,31E-06	0,0006	Vps35	vacuolar protein sorting 35	Coding
TC0200005316.mm.1	5,7	6,44	-1,68	4,44E-06	0,0006	Atp5e	ATP synthase, H+ transporting, mitochondrial F1 complex, epsilon subunit	Multiple_Complex
TC0800000744.mm.1	7,77	8,41	-1,55	4,43E-06	0,0006	Cope	coatomer protein complex, subunit epsilon	Multiple_Complex
TC0900000260.mm.1	10,39	9,23	2,23	4,50E-06	0,0006	AI414108	expressed sequence AI414108; expressed sequence AI414108 (AI414108), non-coding RNA.	NonCoding
TC1800000752.mm.1	4,92	4,05	1,83	4,52E-06	0,0007			NonCoding
TC0500001766.mm.1	8,35	9,1	-1,69	4,60E-06	0,0007	Bud31	BUD31 homolog (yeast)	Multiple_Complex
TC0900002895.mm.1	7,93	6,67	2,39	4,59E-06	0,0007			NonCoding
TC1500001504.mm.1	15,33	15,93	-1,52	4,60E-06	0,0007	Eif3h	eukaryotic translation initiation factor 3, subunit H	Coding
TC0500001818.mm.1	11,81	12,4	-1,5	4,65E-06	0,0007	Pomp	proteasome maturation protein	Coding
TC0700004580.mm.1	4,65	3,93	1,64	4,64E-06	0,0007	Kcnq1ot1	KCNQ1 overlapping transcript 1; KCNQ1 overlapping transcript 1 (Kcnq1ot1), non-coding RNA.	Multiple_Complex
TC1100000240.mm.1	11,49	10,88	1,52	4,64E-06	0,0007	Usp34	ubiquitin specific peptidase 34	Multiple_Complex
TC0600002241.mm.1	9,86	8,75	2,16	4,67E-06	0,0007			NonCoding
TC1000002705.mm.1	8,6	9,25	-1,57	4,72E-06	0,0007	LOC100861832	PREDICTED: uncharacterized LOC100861832 (LOC100861832), miscRNA.	NonCoding
TC0700000630.mm.1	10,66	11,84	-2,26	4,72E-06	0,0007	Gm12778	predicted gene 12778 [Source:MGI Symbol;Acc:MGI:3649899]	Pseudogene
TC0200001793.mm.1	9,2	8,2	2	4,72E-06	0,0007	Gm14087; RP23-158L6.1	predicted gene 14087; novel pseudogene	Pseudogene
TC0600002045.mm.1	7,75	8,46	-1,64	4,80E-06	0,0007	Akr1b3; Gm6644	aldo-keto reductase family 1, member B3 (aldose reductase); Akr1b3 pseudogene	Multiple_Complex
TC0600001536.mm.1	9,04	10,24	-2,3	4,83E-06	0,0007	Gabarapl1	gamma-aminobutyric acid (GABA) A receptor-associated protein-like 1	Coding
TC0100003528.mm.1	8,96	9,93	-1,96	4,81E-06	0,0007	Sdhc	succinate dehydrogenase complex, subunit C, integral membrane protein	Coding
TC0900000584.mm.1	13,06	13,73	-1,59	4,82E-06	0,0007	Gm5616	predicted gene 5616	Coding
TC1700001847.mm.1	12,01	11,27	1,67	4,80E-06	0,0007	Zfp871	zinc finger protein 871	Multiple_Complex
TC0500000385.mm.1	7,37	6,79	1,5	4,88E-06	0,0007	Htt	huntingtin	Multiple_Complex
TC0600002530.mm.1	5,4	4,41	1,98	4,96E-06	0,0007			NonCoding
TC1100003452.mm.1	16,16	16,98	-1,76	5,00E-06	0,0007	Gm11478	predicted gene 11478 [Source:MGI Symbol;Acc:MGI:3650888]	Pseudogene
TC0400000299.mm.1	11,92	12,74	-1,76	5,03E-06	0,0007	Gm12751	predicted gene 12751	Multiple_Complex
TC0500001508.mm.1	8,68	9,32	-1,56	5,03E-06	0,0007	Mrps17	mitochondrial ribosomal protein S17	Coding
TC1600001757.mm.1	10,09	11,15	-2,09	5,06E-06	0,0007	Nit2	nitrilase family, member 2	Coding
TC0800003090.mm.1	10,07	11,6	-2,9	5,16E-06	0,0007	LOC100861897	PREDICTED: uncharacterized LOC100861897, transcript variant 1 (LOC100861897), miscRNA.; PREDICTED: uncharacterized LOC100861897, transcript variant 2 (LOC100861897), miscRNA.	NonCoding
TC0400000274.mm.1	15,24	16,19	-1,93	5,19E-06	0,0007	Gm11942	predicted gene 11942 [Source:MGI Symbol;Acc:MGI:3650608]	Multiple_Complex
TC0200000924.mm.1	8,42	9,04	-1,54	5,27E-06	0,0007	Psmd14	proteasome (prosome, macropain) 26S subunit, non-ATPase, 14	Multiple_Complex
TC0100003310.mm.1	9,05	8,23	1,76	5,29E-06	0,0007	Cep350	centrosomal protein 350	Multiple_Complex
TC0500003300.mm.1	11,34	12,12	-1,71	5,31E-06	0,0007	Rps16-ps2	ribosomal protein S16, pseudogene 2	Pseudogene
TC1600000250.mm.1	8,95	9,67	-1,65	5,34E-06	0,0007	Ufd1l	ubiquitin fusion degradation 1 like	Multiple_Complex
TC1500001001.mm.1	10,62	11,69	-2,1	5,34E-06	0,0007	Gm8973	predicted gene 8973 [Source:MGI Symbol;Acc:MGI:3648534]	Coding
TC1700002419.mm.1	5,29	4,64	1,58	5,34E-06	0,0007			NonCoding
TC0200005300.mm.1	8,37	9,42	-2,06	5,36E-06	0,0007	Atp5k-ps2	ATP synthase, H+ transporting, mitochondrial F1F0 complex, subunit E, pseudogene 2 [Source:MGI Symbol;Acc:MGI:107356]	Multiple_Complex
TC1100003850.mm.1	7,01	7,79	-1,72	5,39E-06	0,0007	Psmb5-ps	proteasome (prosome, macropain) subunit, beta type 5, pseudogene	Multiple_Complex
TC1000000999.mm.1	8,68	6,52	4,47	5,45E-06	0,0007			NonCoding
TC0100000029.mm.1	7,28	6,29	1,98	5,45E-06	0,0007			NonCoding
TC0100001288.mm.1	5,77	4,83	1,91	5,44E-06	0,0007	Mir181a-1; Mir181b-1	microRNA 181a-1; microRNA 181b-1	Multiple_Complex
TC0100001703.mm.1	8,25	7,63	1,53	5,43E-06	0,0007	Cdc42bpa	CDC42 binding protein kinase alpha	Multiple_Complex
TC0200000573.mm.1	13,16	14,23	-2,11	5,48E-06	0,0007	Gm13611	predicted gene 13611 [Source:MGI Symbol;Acc:MGI:3651300]	Pseudogene
TC1300000312.mm.1	7,64	8,62	-1,98	5,50E-06	0,0007	Gm11362; Gm8964	predicted gene 11362 [Source:MGI Symbol;Acc:MGI:3651391]; predicted gene 8964 [Source:MGI Symbol;Acc:MGI:3642935]	Pseudogene
TC1700001597.mm.1	7,72	8,35	-1,55	5,49E-06	0,0007	Thoc6	THO complex 6 homolog (Drosophila)	Multiple_Complex
TC1400000241.mm.1	9,9	9,11	1,74	5,53E-06	0,0007	Zmiz1	zinc finger, MIZ-type containing 1	Multiple_Complex
TC0100002151.mm.1	7,72	8,56	-1,79	5,55E-06	0,0007	Ccdc115	coiled-coil domain containing 115	Coding
TC0900000702.mm.1	12,12	12,86	-1,67	5,58E-06	0,0007	Gm6166	predicted gene 6166 [Source:MGI Symbol;Acc:MGI:3645893]	Pseudogene
TC0100001414.mm.1	16,38	17,2	-1,76	5,59E-06	0,0007	Gm2000	predicted gene 2000 [Source:MGI Symbol;Acc:MGI:3780170]	Coding
TC1600001355.mm.1	8,73	9,59	-1,82	5,61E-06	0,0007	Rps10-ps2	ribosomal protein S10, pseudogene 2	Pseudogene
TC1700000539.mm.1	11,28	12,16	-1,83	5,64E-06	0,0007	Ndufv3	NADH dehydrogenase (ubiquinone) flavoprotein 3	Coding
TC1700001837.mm.1	4,56	3,86	1,63	5,68E-06	0,0007			NonCoding
TC0700001731.mm.1	12,39	13,07	-1,6	5,73E-06	0,0007	Uqcrc2	ubiquinol cytochrome c reductase core protein 2	Multiple_Complex
TC0200004215.mm.1	5,3	4,44	1,82	5,72E-06	0,0007			NonCoding
TC1400001523.mm.1	14,18	14,79	-1,52	5,70E-06	0,0007	2700060E02Rik	RIKEN cDNA 2700060E02 gene	Coding
TC1100000049.mm.1	5,27	5,86	-1,51	5,74E-06	0,0007	Zmat5	zinc finger, matrin type 5	Multiple_Complex
TC0100003343.mm.1	9,99	9	1,99	5,81E-06	0,0007	Gm26472	predicted gene, 26472 [Source:MGI Symbol;Acc:MGI:5456249]	Precursor_microRNA
TC1600001551.mm.1	12,44	13,57	-2,18	5,81E-06	0,0007	Gm5963	predicted pseudogene 5963	Pseudogene
TC1300000748.mm.1	7,84	8,88	-2,06	5,78E-06	0,0007	Gm20563	predicted gene, 20563 [Source:MGI Symbol;Acc:MGI:5295670]	Multiple_Complex
TC0800002382.mm.1	15,27	14,56	1,63	5,85E-06	0,0007	Ncan	neurocan	Coding
TC0100002646.mm.1	5,38	4,63	1,68	5,93E-06	0,0007			NonCoding
TC0X00002790.mm.1	4,77	4,13	1,56	5,94E-06	0,0007			NonCoding
TC0200003445.mm.1	10,88	11,86	-1,97	5,96E-06	0,0007	Gm13453	predicted gene 13453 [Source:MGI Symbol;Acc:MGI:3651618]	Multiple_Complex
TC1400001747.mm.1	11,26	11,94	-1,61	6,01E-06	0,0007	Ghitm	growth hormone inducible transmembrane protein	Multiple_Complex
TC0500002904.mm.1	6,32	7,44	-2,17	6,02E-06	0,0007	Rps15a-ps5	ribosomal protein S15A, pseudogene 5	Pseudogene
TC0100002498.mm.1	17,35	18,06	-1,63	6,03E-06	0,0007	Rpl31-ps14	ribosomal protein L31, pseudogene 14	Pseudogene
TC0600000098.mm.1	11,42	10,42	2	6,08E-06	0,0007			NonCoding
TC1900000378.mm.1	18,08	18,86	-1,72	6,08E-06	0,0007	Gm9493	predicted gene 9493 [Source:MGI Symbol;Acc:MGI:3779903]	Coding
TC0200003548.mm.1	13,86	14,69	-1,78	6,12E-06	0,0008	Gm13502	predicted gene 13502	Pseudogene
TC0100000609.mm.1	11,12	11,78	-1,58	6,13E-06	0,0008	Rpl37a	ribosomal protein L37a	Coding
TC0700003708.mm.1	10,31	11,25	-1,92	6,19E-06	0,0008	Rps13-ps2	ribosomal protein S13, pseudogene 2	Pseudogene
TC0200000422.mm.1	7,91	8,52	-1,53	6,16E-06	0,0008	Edf1	endothelial differentiation-related factor 1	Multiple_Complex
TC0300001270.mm.1	11,75	12,95	-2,29	6,20E-06	0,0008	Gm20568	PREDICTED: predicted gene, 20568 (Gm20568), miscRNA.	NonCoding
TC1300000652.mm.1	9,58	8,82	1,69	6,20E-06	0,0008	Nsd1	nuclear receptor-binding SET-domain protein 1	Multiple_Complex
TC0300000182.mm.1	8,21	8,9	-1,61	6,28E-06	0,0008	Rpl22l1	ribosomal protein L22 like 1	Coding
TC0X00003434.mm.1	7,66	8,28	-1,53	6,34E-06	0,0008	Ubl4a	ubiquitin-like 4A	Multiple_Complex
TC0600002235.mm.1	3,98	4,81	-1,78	6,36E-06	0,0008	Gm10242	predicted gene 10242 [Source:MGI Symbol;Acc:MGI:3642310]	Coding
TC1400000790.mm.1	8,69	9,35	-1,59	6,44E-06	0,0008	Gmpr2	guanosine monophosphate reductase 2	Multiple_Complex
TC0100003389.mm.1	4,58	3,66	1,89	6,52E-06	0,0008			NonCoding
TC0400001975.mm.1	7,43	6,77	1,58	6,53E-06	0,0008	Rere	arginine glutamic acid dipeptide (RE) repeats; Synthetic construct Mus musculus clone IMAGE:100068117, MGC:195734 arginine glutamic acid dipeptide (RE) repeats (Rere) mRNA, encodes complete protein.	Multiple_Complex
TC1400002565.mm.1	10,02	9,1	1,89	6,54E-06	0,0008			NonCoding
TC0700003332.mm.1	8,71	7,7	2,02	6,57E-06	0,0008			NonCoding
TC0900000538.mm.1	6,09	7,17	-2,11	6,59E-06	0,0008	Gm20612	predicted gene 20612 [Source:MGI Symbol;Acc:MGI:5313059]	Multiple_Complex
TC0X00003168.mm.1	8,04	8,65	-1,53	6,63E-06	0,0008	Maged2	melanoma antigen, family D, 2	Multiple_Complex
TC0100000436.mm.1	7,97	8,81	-1,79	6,72E-06	0,0008	Ndufb3	NADH dehydrogenase (ubiquinone) 1 beta subcomplex 3	Coding
TC1300000619.mm.1	8,67	9,85	-2,26	6,72E-06	0,0008	Gm5449	predicted pseudogene 5449 [Source:MGI Symbol;Acc:MGI:3643792]	Pseudogene
TC0700004574.mm.1	11,7	13,25	-2,92	6,70E-06	0,0008	Gm7290	predicted pseudogene 7290 [Source:MGI Symbol;Acc:MGI:3646633]	Pseudogene
TC0100001136.mm.1	9,87	8,95	1,9	6,74E-06	0,0008			NonCoding
TC1800000401.mm.1	15,58	16,4	-1,77	6,78E-06	0,0008	Ndfip1	Nedd4 family interacting protein 1	Coding
TC0400000200.mm.1	10,32	9,19	2,18	6,79E-06	0,0008			NonCoding
TC0400001477.mm.1	11,39	10,74	1,57	6,80E-06	0,0008	Sfpq	splicing factor proline/glutamine rich (polypyrimidine tract binding protein associated)	Multiple_Complex
TC1900000104.mm.1	7,02	8,11	-2,13	6,95E-06	0,0008	Gm5510	predicted pseudogene 5510 [Source:MGI Symbol;Acc:MGI:3648472]	Pseudogene
TC1700001434.mm.1	7,05	5,75	2,48	6,93E-06	0,0008			NonCoding
TC0500003542.mm.1	5,12	4,43	1,62	6,91E-06	0,0008			NonCoding
TC1700001499.mm.1	13,83	14,53	-1,62	7,02E-06	0,0008	Psmb1	proteasome (prosome, macropain) subunit, beta type 1	Coding
TC0100002526.mm.1	7,09	5,7	2,63	7,01E-06	0,0008			NonCoding
TC0300002944.mm.1	12,6	13,57	-1,96	7,08E-06	0,0008	Ostc	oligosaccharyltransferase complex subunit	Coding
TC0500003370.mm.1	5,46	4,51	1,93	7,09E-06	0,0008			NonCoding
TC0600001776.mm.1	5,14	4,44	1,63	7,07E-06	0,0008			NonCoding
TC0X00002061.mm.1	8,41	9,1	-1,61	7,11E-06	0,0008	Ndufa1	NADH dehydrogenase (ubiquinone) 1 alpha subcomplex, 1	Coding
TC0200002820.mm.1	10,34	11,08	-1,67	7,17E-06	0,0008	LOC100862073	PREDICTED: uncharacterized LOC100862073 (LOC100862073), miscRNA.	NonCoding
TC0X00001205.mm.1	14,3	15,42	-2,17	7,17E-06	0,0008	Rps12-ps21	ribosomal protein S12, pseudogene 22	Multiple_Complex
TC1800000245.mm.1	6,09	4,94	2,22	7,15E-06	0,0008			NonCoding
TC1300000169.mm.1	12,69	11,54	2,23	7,18E-06	0,0008			NonCoding
TC0800002169.mm.1	10,01	9,36	1,57	7,21E-06	0,0008	Stox2	storkhead box 2	Multiple_Complex
TC0300000754.mm.1	8,44	9,05	-1,53	7,24E-06	0,0008	Krtcap2	keratinocyte associated protein 2	Multiple_Complex
TC0200001766.mm.1	6,21	6,87	-1,58	7,29E-06	0,0008	Gm14175	predicted gene 14175 [Source:MGI Symbol;Acc:MGI:3650264]	Multiple_Complex
TC1700002734.mm.1	5,71	4,77	1,92	7,33E-06	0,0008			NonCoding
TC1100002822.mm.1	12,91	13,95	-2,05	7,34E-06	0,0008	Gm12254	predicted gene 12254 [Source:MGI Symbol;Acc:MGI:3650324]	Pseudogene
TC0300000643.mm.1	11,58	12,31	-1,65	7,41E-06	0,0008	Plrg1	pleiotropic regulator 1, PRL1 homolog (Arabidopsis)	Multiple_Complex
TC0900001068.mm.1	5,48	4,31	2,25	7,40E-06	0,0008			NonCoding
TC1400000642.mm.1	11,91	13,19	-2,43	7,43E-06	0,0008	Rps19-ps2	ribosomal protein S19, pseudogene 2	Pseudogene
TC1400000672.mm.1	11,91	13,19	-2,43	7,43E-06	0,0008	Rps19-ps1	ribosomal protein S19, pseudogene 1	Pseudogene
TC0X00000558.mm.1	7,55	6,44	2,16	7,46E-06	0,0008			NonCoding
TC0300002830.mm.1	8,93	7,38	2,93	7,61E-06	0,0008			NonCoding
TC0200004991.mm.1	11,26	12,61	-2,55	7,64E-06	0,0008	Gm20302; Gm22758; Gm14173	predicted gene, 20302 [Source:MGI Symbol;Acc:MGI:5012487]; predicted gene, 22758 [Source:MGI Symbol;Acc:MGI:5452535]; predicted gene 14173 [Source:MGI Symbol;Acc:MGI:3650930]	Multiple_Complex
TC1200000034.mm.1	8,37	9,01	-1,55	7,72E-06	0,0008	Sf3b6	splicing factor 3B, subunit 6	Multiple_Complex
TC0500000190.mm.1	9,39	7,47	3,79	7,72E-06	0,0008			NonCoding
TC0800001124.mm.1	11,38	12,03	-1,57	7,75E-06	0,0008	Polr2c	polymerase (RNA) II (DNA directed) polypeptide C	Coding
TC1900000889.mm.1	13,74	14,42	-1,6	7,80E-06	0,0008	Ndufs8	NADH dehydrogenase (ubiquinone) Fe-S protein 8; NADH dehydrogenase (ubiquinone) Fe-S protein 8 (Ndufs8), nuclear gene encoding mitochondrial protein, mRNA.	Coding
TC0400003550.mm.1	11,09	12,24	-2,22	7,80E-06	0,0008	Gm12937	predicted gene 12937 [Source:MGI Symbol;Acc:MGI:3650044]	Multiple_Complex
TC1400000371.mm.1	15,37	16,01	-1,56	7,81E-06	0,0008	Gm8290	predicted gene 8290	Pseudogene
TC0900000812.mm.1	12,85	10,81	4,12	7,86E-06	0,0008	Snord16a	small nucleolar RNA, C/D box 16A	Small_RNA
TC0100003386.mm.1	4,57	3,42	2,22	7,87E-06	0,0008			NonCoding
TC1500000284.mm.1	10,25	11,32	-2,1	7,96E-06	0,0008	Rps19-ps5	ribosomal protein S19, pseudogene 5	Multiple_Complex
TC0100000555.mm.1	7,32	6,21	2,16	7,95E-06	0,0008			NonCoding
TC0100003398.mm.1	8,46	7,17	2,44	7,93E-06	0,0008	Gm27616	predicted gene, 27616 [Source:MGI Symbol;Acc:MGI:5530998]	Precursor_microRNA
TC1100000938.mm.1	5,8	5,07	1,66	7,95E-06	0,0008			NonCoding
TC1900000033.mm.1	15,3	16,05	-1,69	7,98E-06	0,0008	Ppp1ca	protein phosphatase 1, catalytic subunit, alpha isoform	Multiple_Complex
TC0400001503.mm.1	4,66	4,07	1,5	8,01E-06	0,0008			NonCoding
TC0X00001215.mm.1	14,49	15,65	-2,24	8,05E-06	0,0009	Rps12-ps20	ribosomal protein S12, pseudogene 20	Multiple_Complex
TC0500000045.mm.1	10,82	12,1	-2,43	8,05E-06	0,0009	Gm15730	predicted gene 15730 [Source:MGI Symbol;Acc:MGI:3783173]	Pseudogene
TC0X00002057.mm.1	10,03	10,62	-1,51	8,09E-06	0,0009	Rpl39	ribosomal protein L39	Multiple_Complex
TC1800001566.mm.1	5,34	3,76	3	8,08E-06	0,0009			NonCoding
TC1500002177.mm.1	8,08	5,69	5,25	8,11E-06	0,0009	Snora34; Mir1291	small nucleolar RNA, H/ACA box 34; microRNA 1291	Multiple_Complex
TC1900000586.mm.1	8,53	7,91	1,53	8,14E-06	0,0009	Lcor	ligand dependent nuclear receptor corepressor	Multiple_Complex
TC0200003376.mm.1	11,49	12,2	-1,63	8,17E-06	0,0009	Ndufa8	NADH dehydrogenase (ubiquinone) 1 alpha subcomplex, 8	Coding
TC1400002455.mm.1	15,34	16,03	-1,61	8,19E-06	0,0009	Gm10132	predicted gene 10132	Coding
TC1100002215.mm.1	11,68	12,32	-1,56	8,23E-06	0,0009	Gm11993	predicted gene 11993	Pseudogene
TC0100002085.mm.1	4,33	3,53	1,74	8,27E-06	0,0009			NonCoding
TC0200002403.mm.1	9,08	9,76	-1,6	8,33E-06	0,0009	1110008F13Rik	RIKEN cDNA 1110008F13 gene	Multiple_Complex
TC0400003604.mm.1	10,48	11,23	-1,68	8,35E-06	0,0009	Eif3i	eukaryotic translation initiation factor 3, subunit I	Multiple_Complex
TC0300000006.mm.1	9,86	8,79	2,09	8,41E-06	0,0009	Gm23237	predicted gene, 23237 [Source:MGI Symbol;Acc:MGI:5453014]	Precursor_microRNA
TC1100002217.mm.1	4,46	5,27	-1,75	8,40E-06	0,0009	Gm11997	predicted gene 11997 [Source:MGI Symbol;Acc:MGI:3650899]	Multiple_Complex
TC1200000878.mm.1	9,89	10,53	-1,55	8,45E-06	0,0009	Slirp	SRA stem-loop interacting RNA binding protein	Coding
TC0900001867.mm.1	5,64	6,46	-1,76	8,54E-06	0,0009	Cdkn2d	cyclin-dependent kinase inhibitor 2D (p19, inhibits CDK4)	Coding
TC0800001512.mm.1	16,28	17,22	-1,92	8,53E-06	0,0009	Rps12-ps9	ribosomal protein S12, pseudogene 9	Pseudogene
TC0300002124.mm.1	9,6	10,19	-1,5	8,56E-06	0,0009	Gm18588	predicted gene, 18588 [Source:MGI Symbol;Acc:MGI:5010773]	Pseudogene
TC0900000092.mm.1	6,58	5,37	2,33	8,57E-06	0,0009			NonCoding
TC0400001947.mm.1	10,7	11,42	-1,64	8,60E-06	0,0009	Trmt112-ps2	tRNA methyltransferase 11-2, pseudogene 2	Pseudogene
TC1000001483.mm.1	7,19	6,25	1,91	8,64E-06	0,0009	Gm24298	predicted gene, 24298 [Source:MGI Symbol;Acc:MGI:5454075]	Small_RNA
TC0500001312.mm.1	9,07	8,43	1,56	8,65E-06	0,0009	Med13l	mediator complex subunit 13-like; Synthetic construct Mus musculus clone IMAGE:100069540, MGC:199442 mediator complex subunit 13-like (Med13l) mRNA, encodes complete protein.	Multiple_Complex
TC1500001482.mm.1	4,8	4,06	1,67	8,76E-06	0,0009			NonCoding
TC0800000595.mm.1	7,76	6,44	2,49	8,82E-06	0,0009			NonCoding
TC1100002915.mm.1	8,33	7,36	1,96	8,82E-06	0,0009			NonCoding
TC0500000187.mm.1	6,62	7,5	-1,84	8,84E-06	0,0009			NonCoding
TC0300000222.mm.1	4,81	3,97	1,79	8,90E-06	0,0009			NonCoding
TC1900001648.mm.1	7,35	8,19	-1,8	8,94E-06	0,0009	Rpl13a-ps1	ribosomal protein 13A, pseudogene 1 [Source:MGI Symbol;Acc:MGI:3648883]	Pseudogene
TC0600001380.mm.1	10,61	11,57	-1,93	9,06E-06	0,0009	M6pr	mannose-6-phosphate receptor, cation dependent	Multiple_Complex
TC1400001468.mm.1	13,32	14,32	-2	9,11E-06	0,0009	Rpl19-ps4; Gm27506	ribosomal protein L19, pseudogene 4 [Source:MGI Symbol;Acc:MGI:3646824]; predicted gene, 27506 [Source:MGI Symbol;Acc:MGI:5530888]	Multiple_Complex
TC1500000422.mm.1	11,25	9,32	3,83	9,14E-06	0,0009	Gm19347	PREDICTED: predicted gene, 19347 (Gm19347), miscRNA.	NonCoding
TC0700001361.mm.1	4,33	3,69	1,57	9,17E-06	0,0009	Gm9990	predicted gene 9990	Coding
TC0300002265.mm.1	10,9	9,4	2,83	9,23E-06	0,0009	Rnu73b	U73B small nuclear RNA	Small_RNA
TC1100000143.mm.1	10,83	11,88	-2,07	9,29E-06	0,0009	Gm12005	predicted gene 12005 [Source:MGI Symbol;Acc:MGI:3651316]	Pseudogene
TC1300002201.mm.1	8,45	9,14	-1,61	9,41E-06	0,0009	Aaed1	AhpC/TSA antioxidant enzyme domain containing 1	Coding
TC0200002998.mm.1	15,16	16,16	-2,01	9,53E-06	0,0009	Gm13268	predicted gene 13268	Pseudogene
TC0900002654.mm.1	11,74	12,77	-2,04	9,52E-06	0,0009	Gm5745	predicted gene 5745	Pseudogene
TC1500001372.mm.1	14,48	15,51	-2,04	9,52E-06	0,0009	Rpl7a-ps3	ribosomal protein L7A, pseudogene 3 [Source:MGI Symbol;Acc:MGI:3643413]	Pseudogene
TC0200002510.mm.1	9,33	8,69	1,56	9,50E-06	0,0009			NonCoding
TC0X00001015.mm.1	16	14,95	2,07	9,54E-06	0,0009			NonCoding
TC1200000467.mm.1	10,94	11,63	-1,61	9,59E-06	0,0009	Psma6	proteasome (prosome, macropain) subunit, alpha type 6	Multiple_Complex
TC1400002024.mm.1	5,82	4,76	2,08	9,58E-06	0,0009			NonCoding
TC1900000558.mm.1	4,96	4,1	1,81	9,59E-06	0,0009			NonCoding
TC1800000283.mm.1	5,27	4,47	1,75	9,67E-06	0,0009			NonCoding
TC0200003658.mm.1	5,52	4,68	1,8	9,73E-06	0,0009			NonCoding
TC1000000260.mm.1	12,24	13,26	-2,02	9,76E-06	0,0009	Gm9824	predicted pseudogene 9824 [Source:MGI Symbol;Acc:MGI:3641964]	Pseudogene
TC0900003143.mm.1	6,67	5,6	2,1	9,74E-06	0,0009			NonCoding
TC0600002213.mm.1	10,41	11,58	-2,25	9,80E-06	0,0009	Rpl35a-ps7	ribosomal protein L35A, pseudogene 7	Pseudogene
TC1300001232.mm.1	5,88	4,87	2,01	9,81E-06	0,0009			NonCoding
TC0X00001862.mm.1	15,69	14,79	1,86	9,85E-06	0,0009	Gm25063	predicted gene, 25063 [Source:MGI Symbol;Acc:MGI:5454840]	Precursor_microRNA
TC1000002552.mm.1	15,18	15,97	-1,72	9,85E-06	0,0009	Gm8112	predicted gene 8112	Pseudogene
TC1000002557.mm.1	15,18	15,97	-1,72	9,85E-06	0,0009	Gm8158	PREDICTED: predicted gene 8158 (Gm8158), mRNA.	Coding
TC0400002873.mm.1	11,64	12,61	-1,96	9,88E-06	0,0009	Tmem261	transmembrane protein 261	Coding
TC0X00001327.mm.1	14,48	15,64	-2,23	9,96E-06	0,0009	Gm7973	predicted gene 7973 [Source:MGI Symbol;Acc:MGI:3647336]	Multiple_Complex
TC0200004580.mm.1	11,96	11,37	1,51	9,98E-06	0,0009	Anapc1	anaphase promoting complex subunit 1	Multiple_Complex
TC1700001129.mm.1	9,06	10,01	-1,94	9,98E-06	0,0009	LOC100861887	PREDICTED: uncharacterized LOC100861887, transcript variant 1 (LOC100861887), miscRNA.; PREDICTED: uncharacterized LOC100861887, transcript variant 2 (LOC100861887), miscRNA.	NonCoding
TC1600000785.mm.1	10,71	11,47	-1,69	1,00E-05	0,0009	Gm9816	predicted pseudogene 9816	Pseudogene
TC0100003269.mm.1	6,22	7,22	-2,01	1,01E-05	0,0010			NonCoding
TC0900003179.mm.1	13,47	14,64	-2,25	1,01E-05	0,0010	Rps27rt	ribosomal protein S27, retrogene	Coding
TC0200000032.mm.1	12,56	13,58	-2,04	1,01E-05	0,0010	Gm13196	predicted gene 13196	Pseudogene
TC0800000387.mm.1	7,95	6,91	2,05	1,02E-05	0,0010			NonCoding
TC0X00003060.mm.1	7,08	8,13	-2,08	1,02E-05	0,0010	Gm15002	predicted gene 15002 [Source:MGI Symbol;Acc:MGI:3705342]	Multiple_Complex
TC0900003045.mm.1	5,32	4,66	1,59	1,02E-05	0,0010			NonCoding
TC1100001528.mm.1	14,26	14,99	-1,66	1,02E-05	0,0010	Gm11533	predicted gene 11533 [Source:MGI Symbol;Acc:MGI:3651874]	Multiple_Complex
TC1100002153.mm.1	13,31	14,15	-1,78	1,03E-05	0,0010	Gm11966	predicted gene 11966 [Source:MGI Symbol;Acc:MGI:3649988]	Pseudogene
TC0X00001888.mm.1	15,3	14,4	1,87	1,03E-05	0,0010	Drr1	developmentally regulated repeat element-containing transcript 1	NonCoding
TC0X00002851.mm.1	10,31	9,56	1,68	1,04E-05	0,0010	Brwd3	bromodomain and WD repeat domain containing 3	Multiple_Complex
TC1900001754.mm.1	11,13	11,83	-1,61	1,05E-05	0,0010	Prdx3	peroxiredoxin 3	Coding
TC1000001104.mm.1	5,88	5,18	1,62	1,05E-05	0,0010			NonCoding
TC0X00002051.mm.1	13,51	14,64	-2,18	1,05E-05	0,0010	Gm14541	predicted gene 14541 [Source:MGI Symbol;Acc:MGI:3709642]	Pseudogene
TC0100001108.mm.1	7,71	6,82	1,85	1,06E-05	0,0010			Multiple_Complex
TC1900000593.mm.1	6,59	5,91	1,6	1,06E-05	0,0010	AI606181	expressed sequence AI606181 [Source:MGI Symbol;Acc:MGI:2147586]; expressed sequence AI606181	Coding
TC0400002852.mm.1	15,76	16,64	-1,85	1,07E-05	0,0010	Rps18-ps1	ribosomal protein S18, pseudogene 1	Pseudogene
TC1100003425.mm.1	5,14	6,23	-2,13	1,07E-05	0,0010	Rpl13-ps1	ribosomal protein L13, pseudogene 1	Pseudogene
TC0200003362.mm.1	8,49	9,1	-1,53	1,08E-05	0,0010	Stom	stomatin	Coding
TC0X00003201.mm.1	16,63	17,56	-1,91	1,09E-05	0,0010	Gm6472	predicted pseudogene 6472 [Source:MGI Symbol;Acc:MGI:3648396]	Pseudogene
TC0400002586.mm.1	5,6	6,9	-2,47	1,09E-05	0,0010	Gm12412	predicted gene 12412 [Source:MGI Symbol;Acc:MGI:3649919]	Multiple_Complex
TC0200004956.mm.1	5,24	5,95	-1,64	1,09E-05	0,0010	Gm14227	predicted gene 14227 [Source:MGI Symbol;Acc:MGI:3649437]	Pseudogene
TC0300000037.mm.1	8,16	8,79	-1,54	1,09E-05	0,0010	Zc2hc1a	zinc finger, C2HC-type containing 1A	Multiple_Complex
TC0500000683.mm.1	12,05	12,67	-1,54	1,08E-05	0,0010	Ociad1	OCIA domain containing 1	Multiple_Complex
TC0600001597.mm.1	16,46	15,62	1,79	1,09E-05	0,0010			NonCoding
TC1300000880.mm.1	14,53	15,23	-1,63	1,08E-05	0,0010	Gm10263	predicted gene 10263 [Source:MGI Symbol;Acc:MGI:3642825]	Coding
TC1400002242.mm.1	9,78	9,18	1,51	1,09E-05	0,0010	Hmbox1	homeobox containing 1	Multiple_Complex
TC1700001432.mm.1	7,42	5,86	2,96	1,08E-05	0,0010			NonCoding
TC1800001559.mm.1	4,65	4	1,57	1,08E-05	0,0010			NonCoding
TC1100000053.mm.1	7,58	8,19	-1,52	1,10E-05	0,0010	Nipsnap1	4-nitrophenylphosphatase domain and non-neuronal SNAP25-like protein homolog 1 (C. elegans)	Multiple_Complex
TC1600000306.mm.1	9,19	10,39	-2,3	1,10E-05	0,0010	Gm6467	predicted gene 6467 [Source:MGI Symbol;Acc:MGI:3645284]	Pseudogene
TC1100000925.mm.1	7,64	8,41	-1,71	1,12E-05	0,0010	Tmem256	transmembrane protein 256	Multiple_Complex
TC1100002768.mm.1	6,46	5,56	1,87	1,11E-05	0,0010			NonCoding
TC1500002069.mm.1	16,3	16,9	-1,52	1,12E-05	0,0010	Rpl31-ps8	ribosomal protein L31, pseudogene 8	Pseudogene
TC0400003330.mm.1	10,79	11,48	-1,61	1,14E-05	0,0010	Uqcrh	ubiquinol-cytochrome c reductase hinge protein	Multiple_Complex
TC1900001600.mm.1	7,54	8,25	-1,63	1,14E-05	0,0010	Cuedc2	CUE domain containing 2	Coding
TC0500000831.mm.1	15,11	16,07	-1,95	1,14E-05	0,0010	Eif5al3-ps	eukaryotic translation initiation factor 5A-like 3, pseudogene	Pseudogene
TC0X00001211.mm.1	13,06	14,26	-2,29	1,16E-05	0,0010	Rps12-ps23; LOC100862106	ribosomal protein S12, pseudogene 23 [Source:MGI Symbol;Acc:MGI:3647025]; 40S ribosomal protein S12 pseudogene	Multiple_Complex
TC0400001976.mm.1	6,2	5,26	1,91	1,17E-05	0,0010			NonCoding
TC0800001263.mm.1	8,26	8,84	-1,5	1,21E-05	0,0010	Nip7	nuclear import 7 homolog (S. cerevisiae)	Multiple_Complex
TC1700002288.mm.1	8,83	9,48	-1,57	1,27E-05	0,0010	Mrps36-ps1	mitichondrial ribosomal protein S36, pseudogene 1 [Source:MGI Symbol;Acc:MGI:3809201]	Pseudogene
TC0600001862.mm.1	13,86	14,75	-1,85	1,24E-05	0,0010	Ndufa4	NADH dehydrogenase (ubiquinone) 1 alpha subcomplex, 4	Coding
TC1400000574.mm.1	6,12	6,86	-1,67	1,20E-05	0,0010	Pnp	purine-nucleoside phosphorylase	Coding
TC1900001749.mm.1	14,96	14,34	1,54	1,21E-05	0,0010	Eif3a	eukaryotic translation initiation factor 3, subunit A	Multiple_Complex
TC0X00000627.mm.1	6,48	7,37	-1,84	1,24E-05	0,0010	1110012L19Rik	RIKEN cDNA 1110012L19 gene	Coding
TC0600000818.mm.1	8,15	8,85	-1,63	1,27E-05	0,0010	Rpl34-ps1	ribosomal protein L34, pseudogene 1	Multiple_Complex
TC0500003513.mm.1	13,19	12,57	1,54	1,22E-05	0,0010	Ttyh3	tweety homolog 3 (Drosophila)	Multiple_Complex
TC0500002086.mm.1	12,88	13,71	-1,78	1,22E-05	0,0010	Gm10221	predicted gene 10221 [Source:MGI Symbol;Acc:MGI:3708709]	Coding
TC1400001100.mm.1	7,61	8,38	-1,71	1,24E-05	0,0010	LOC100861718	PREDICTED: uncharacterized LOC100861718 (LOC100861718), miscRNA.	NonCoding
TC1900001207.mm.1	14,48	15,26	-1,72	1,23E-05	0,0010	Gm10819	predicted gene 10819 [Source:MGI Symbol;Acc:MGI:3642135]	Pseudogene
TC0900000600.mm.1	7,6	8,78	-2,27	1,26E-05	0,0010	Gm19447	PREDICTED: predicted gene, 19447, transcript variant 1 (Gm19447), miscRNA.; PREDICTED: predicted gene, 19447, transcript variant 2 (Gm19447), miscRNA.	NonCoding
TC0800002858.mm.1	15,24	16,03	-1,73	1,22E-05	0,0010	Gm10073	predicted pseudogene 10073 [Source:MGI Symbol;Acc:MGI:3641908]	Pseudogene
TC1100002547.mm.1	11,59	12,9	-2,47	1,24E-05	0,0010	Gm12138	predicted gene 12138 [Source:MGI Symbol;Acc:MGI:3651749]	Pseudogene
TC1900001621.mm.1	13,23	14,06	-1,78	1,26E-05	0,0010	Usmg5	upregulated during skeletal muscle growth 5	Multiple_Complex
TC0200005020.mm.1	13,13	14,21	-2,11	1,19E-05	0,0010	Gm14279	predicted gene 14279	Pseudogene
TC1700001162.mm.1	10,49	9,22	2,42	1,26E-05	0,0010	Gm25508	predicted gene, 25508	Precursor_microRNA
TC1200001206.mm.1	14,53	15,54	-2,02	1,23E-05	0,0010	Gm6988	PREDICTED: predicted gene 6988 (Gm6988), mRNA.	Coding
TC0600002515.mm.1	11,52	12,61	-2,14	1,19E-05	0,0010	Gm9001	predicted gene 9001 [Source:MGI Symbol;Acc:MGI:3647168]	Multiple_Complex
TC1100002606.mm.1	7,23	8,1	-1,83	1,22E-05	0,0010	Gm12168	predicted gene 12168 [Source:MGI Symbol;Acc:MGI:3650839]	Multiple_Complex
TC0300000483.mm.1	14,32	12,97	2,55	1,26E-05	0,0010			NonCoding
TC1500001309.mm.1	11,79	12,95	-2,22	1,26E-05	0,0010			NonCoding
TC0500002855.mm.1	11,87	10,66	2,31	1,22E-05	0,0010			Coding
TC1300001230.mm.1	7,14	5,79	2,55	1,26E-05	0,0010	Gm10737	predicted gene 10737	Multiple_Complex
TC0300000667.mm.1	9,71	8,38	2,53	1,26E-05	0,0010	Mir466k	microRNA 466k [Source:MGI Symbol;Acc:MGI:3783377]	Precursor_microRNA
TC0200001536.mm.1	5,3	4,32	1,97	1,27E-05	0,0010			NonCoding
TC0200004041.mm.1	9,25	8,23	2,03	1,18E-05	0,0010	Gm13765; RP23-309M6.3	predicted gene 13765; novel pseudogene	Multiple_Complex
TC0400000202.mm.1	8,65	7,71	1,92	1,23E-05	0,0010	Gm11886; RP23-335F19.1	predicted gene 11886; novel pseudogene	Multiple_Complex
TC0400002134.mm.1	17,02	17,8	-1,72	1,24E-05	0,0010	Gm11808	predicted gene 11808 [Source:MGI Symbol;Acc:MGI:3649356]	Coding
TC0400002648.mm.1	12,9	11,94	1,95	1,26E-05	0,0010			NonCoding
TC0600001153.mm.1	12,53	13,19	-1,58	1,20E-05	0,0010	Gm6565	predicted gene 6565	Multiple_Complex
TC0800000875.mm.1	5,46	4,6	1,81	1,25E-05	0,0010			NonCoding
TC0900001580.mm.1	6,39	5,71	1,6	1,23E-05	0,0010			NonCoding
TC0900002503.mm.1	12,33	13,03	-1,63	1,20E-05	0,0010	Hacd3	3-hydroxyacyl-CoA dehydratase 3	Coding
TC0900003033.mm.1	5,63	6,31	-1,61	1,20E-05	0,0010	Cyb561d2	cytochrome b-561 domain containing 2	Coding
TC0X00000265.mm.1	6,66	5,05	3,06	1,18E-05	0,0010			NonCoding
TC0X00003225.mm.1	9,36	8,29	2,09	1,19E-05	0,0010	Gm15145; RP23-228N14.5	predicted gene 15145; novel pseudogene	Multiple_Complex
TC1000002513.mm.1	8,46	7,65	1,75	1,27E-05	0,0010	Gm17151; RP24-121A12.3	predicted gene 17151 [Source:MGI Symbol;Acc:MGI:4937978]; putative novel transcript	NonCoding
TC1100000767.mm.1	6,05	6,77	-1,64	1,24E-05	0,0010	Dhrs7b	dehydrogenase/reductase (SDR family) member 7B	Coding
TC1300001235.mm.1	5,65	4,52	2,18	1,19E-05	0,0010			NonCoding
TC1600000583.mm.1	4,72	3,98	1,66	1,25E-05	0,0010			NonCoding
TC1600000586.mm.1	6,5	5,47	2,04	1,25E-05	0,0010			NonCoding
TC1600001729.mm.1	5,52	4,6	1,89	1,24E-05	0,0010			NonCoding
TC1800001376.mm.1	8,09	8,71	-1,54	1,27E-05	0,0010	Gm19486	PREDICTED: predicted gene, 19486 (Gm19486), mRNA.	Coding
TC0500002939.mm.1	8,76	9,93	-2,25	1,29E-05	0,0010	Rps19-ps8	ribosomal protein S19, pseudogene 8	Multiple_Complex
TC0800002840.mm.1	11,1	12,14	-2,06	1,30E-05	0,0011	Gm20195	PREDICTED: predicted gene, 20195 (Gm20195), miscRNA.	NonCoding
TC0400000573.mm.1	5,68	6,51	-1,77	1,31E-05	0,0011	Cct3-ps1	chaperonin containing Tcp1, subunit 3 (gamma) pseudogene 1	Pseudogene
TC0300001434.mm.1	5,65	4,81	1,79	1,32E-05	0,0011			NonCoding
TC1800001654.mm.1	7,32	7,96	-1,55	1,32E-05	0,0011	Rbfa	ribosome binding factor A	Coding
TC1000001108.mm.1	7,98	6,63	2,56	1,32E-05	0,0011			NonCoding
TC0X00001207.mm.1	13,71	14,85	-2,19	1,32E-05	0,0011	Rps12-ps22; LOC101055703	ribosomal protein S12, pseudogene 22 [Source:MGI Symbol;Acc:MGI:3649154]; 40S ribosomal protein S12 pseudogene	Multiple_Complex
TC0500002156.mm.1	9,21	10,19	-1,98	1,33E-05	0,0011	Gm16288	predicted gene 16288 [Source:MGI Symbol;Acc:MGI:3826608]	Multiple_Complex
TC0500002026.mm.1	8,21	9,05	-1,79	1,34E-05	0,0011	LOC100861786	PREDICTED: uncharacterized LOC100861786 (LOC100861786), miscRNA.	NonCoding
TC1000000208.mm.1	11,33	11,95	-1,54	1,35E-05	0,0011	Stx7	syntaxin 7	Coding
TC0800002177.mm.1	15,54	16,5	-1,95	1,35E-05	0,0011	Gm8623	predicted gene 8623 [Source:MGI Symbol;Acc:MGI:3644689]	Multiple_Complex
TC1200001533.mm.1	10,78	11,98	-2,29	1,36E-05	0,0011	Gm9315	PREDICTED: predicted gene 9315 (Gm9315), miscRNA.	NonCoding
TC0600001262.mm.1	7,1	7,95	-1,8	1,37E-05	0,0011	LOC100504971	PREDICTED: uncharacterized LOC100504971 (LOC100504971), miscRNA.	NonCoding
TC1800000158.mm.1	7,31	8,07	-1,7	1,37E-05	0,0011	Ttr	transthyretin	Multiple_Complex
TC0X00003122.mm.1	13,73	15,04	-2,48	1,38E-05	0,0011	Gm15067	predicted gene 15067	Pseudogene
TC0200002381.mm.1	11,12	11,77	-1,57	1,38E-05	0,0011	Ergic3	ERGIC and golgi 3	Multiple_Complex
TC0300000172.mm.1	10,63	10	1,55	1,38E-05	0,0011	Tnik	TRAF2 and NCK interacting kinase	Multiple_Complex
TC0700002990.mm.1	15,41	16,08	-1,59	1,38E-05	0,0011	Rps11	ribosomal protein S11	Coding
TC0100001538.mm.1	15,43	14,28	2,23	1,40E-05	0,0011	Gm22992	predicted gene, 22992 [Source:MGI Symbol;Acc:MGI:5452769]	Precursor_microRNA
TC0100001819.mm.1	15,43	14,28	2,23	1,40E-05	0,0011	Gm24092	predicted gene, 24092 [Source:MGI Symbol;Acc:MGI:5453869]	Precursor_microRNA
TC0400003225.mm.1	15,43	14,28	2,23	1,40E-05	0,0011	Gm25123	predicted gene, 25123 [Source:MGI Symbol;Acc:MGI:5454900]	Precursor_microRNA
TC0X00000510.mm.1	15,43	14,28	2,23	1,40E-05	0,0011	Gm22103	predicted gene, 22103 [Source:MGI Symbol;Acc:MGI:5451880]	Precursor_microRNA
TC1400001826.mm.1	15,43	14,28	2,23	1,40E-05	0,0011	Gm25892	predicted gene, 25892 [Source:MGI Symbol;Acc:MGI:5455669]	Precursor_microRNA
TC1400001836.mm.1	15,43	14,28	2,23	1,40E-05	0,0011	Gm23620	predicted gene, 23620 [Source:MGI Symbol;Acc:MGI:5453397]	Precursor_microRNA
TC1400001901.mm.1	15,43	14,28	2,23	1,40E-05	0,0011	Gm25353	predicted gene, 25353 [Source:MGI Symbol;Acc:MGI:5455130]	Precursor_microRNA
TC1200001221.mm.1	12,57	13,74	-2,25	1,41E-05	0,0011	Rps19-ps6	ribosomal protein S19, pseudogene 6	Pseudogene
TC1600001498.mm.1	7,37	8,01	-1,56	1,42E-05	0,0011	Pigx	phosphatidylinositol glycan anchor biosynthesis, class X	Multiple_Complex
TC1300001849.mm.1	15,24	13,65	3	1,42E-05	0,0011			NonCoding
TC0100001287.mm.1	7,45	6,05	2,63	1,42E-05	0,0011			NonCoding
TC0100001927.mm.1	7,79	8,97	-2,26	1,43E-05	0,0011	Gm26983	predicted gene, 26983 [Source:MGI Symbol;Acc:MGI:5504098]	Multiple_Complex
TC1800001047.mm.1	15,85	16,89	-2,05	1,45E-05	0,0011	Gm10269	predicted gene 10269 [Source:MGI Symbol;Acc:MGI:3642381]	Coding
TC0300000872.mm.1	9,29	10,45	-2,23	1,45E-05	0,0011	Gm37832	predicted gene, 37832 [Source:MGI Symbol;Acc:MGI:5611060]	Pseudogene
TC0300000731.mm.1	13,32	13,94	-1,53	1,47E-05	0,0011	Ssr2	signal sequence receptor, beta	Coding
TC0800002509.mm.1	14,46	15,46	-1,99	1,49E-05	0,0011	Gm2225	PREDICTED: predicted gene 2225 (Gm2225), miscRNA.	NonCoding
TC0X00000045.mm.1	12,57	13,99	-2,68	1,48E-05	0,0011	Rpl19-ps12	ribosomal protein L19, pseudogene 12	Multiple_Complex
TC0200001610.mm.1	11,58	10,45	2,19	1,48E-05	0,0011			NonCoding
TC0600002697.mm.1	7,7	7,01	1,61	1,49E-05	0,0011	Plxna1	plexin A1	Multiple_Complex
TC0600003472.mm.1	16,24	16,93	-1,61	1,49E-05	0,0011	Gm7618	predicted pseudogene 7618 [Source:MGI Symbol;Acc:MGI:3644742]	Pseudogene
TC1800001547.mm.1	4,32	3,52	1,74	1,49E-05	0,0011			NonCoding
TC1300001211.mm.1	15,75	16,37	-1,54	1,51E-05	0,0011	Rps3a3	ribosomal protein S3A3 [Source:MGI Symbol;Acc:MGI:3643406]	Coding
TC1000000967.mm.1	4,94	4,2	1,67	1,51E-05	0,0011			NonCoding
TC0400000271.mm.1	7,34	6,74	1,52	1,52E-05	0,0011	Mdn1	midasin homolog (yeast)	Multiple_Complex
TC0100001283.mm.1	7,43	6,07	2,57	1,52E-05	0,0011			NonCoding
TC0900000978.mm.1	5,41	4,76	1,57	1,53E-05	0,0011	Gm7265	predicted gene 7265; PREDICTED: predicted gene 7265 (Gm7265), miscRNA.	Multiple_Complex
TC1100000680.mm.1	6,99	7,67	-1,59	1,53E-05	0,0011	Mrpl22	mitochondrial ribosomal protein L22	Multiple_Complex
TC0200003805.mm.1	7,63	8,22	-1,51	1,54E-05	0,0011	Prkra	protein kinase, interferon inducible double stranded RNA dependent activator	Multiple_Complex
TC0900001929.mm.1	8,02	7,29	1,66	1,54E-05	0,0011			NonCoding
TC0200002752.mm.1	15,16	15,86	-1,63	1,54E-05	0,0011	Gm14323	predicted gene 14323 [Source:MGI Symbol;Acc:MGI:3650742]	Pseudogene
TC0600000070.mm.1	5,67	4,63	2,05	1,55E-05	0,0011			NonCoding
TC1000000109.mm.1	15,8	16,48	-1,61	1,55E-05	0,0011	Gm10335	predicted gene 10335	Coding
TC0700000979.mm.1	8,13	8,87	-1,67	1,57E-05	0,0012	Mcee	methylmalonyl CoA epimerase	Coding
TC0500001810.mm.1	5,11	4,24	1,83	1,57E-05	0,0012			NonCoding
TC0600000944.mm.1	7,06	6,07	1,98	1,58E-05	0,0012			NonCoding
TC0X00002799.mm.1	6,7	7,49	-1,72	1,58E-05	0,0012	Gm6238	predicted pseudogene 6238	Multiple_Complex
TC0200005100.mm.1	8,82	7,85	1,97	1,58E-05	0,0012	Gm14265; RP23-161B3.4	predicted gene 14265; novel pseudogene	Multiple_Complex
TC0400003149.mm.1	9,7	8,4	2,46	1,58E-05	0,0012	Gm10576	predicted gene 10576	Coding
TC1600001301.mm.1	7,89	8,55	-1,58	1,59E-05	0,0012	Dgcr14	DiGeorge syndrome critical region gene 14	Coding
TC0100001448.mm.1	6,43	5,28	2,22	1,59E-05	0,0012			NonCoding
TC0X00000741.mm.1	9,14	9,82	-1,6	1,60E-05	0,0012	Fundc2	FUN14 domain containing 2	Multiple_Complex
TC1000002554.mm.1	15,23	16,02	-1,73	1,61E-05	0,0012	Gm8264	PREDICTED: predicted gene 8264 (Gm8264), mRNA.	Coding
TC1000002555.mm.1	15,23	16,02	-1,73	1,61E-05	0,0012	Gm8137	PREDICTED: predicted gene 8137 (Gm8137), mRNA.	Coding
TC0600000616.mm.1	4,03	4,7	-1,59	1,62E-05	0,0012	Rps8-ps3	ribosomal protein S8, pseudogene 3	Multiple_Complex
TC0900000553.mm.1	4,03	3,27	1,7	1,63E-05	0,0012			NonCoding
TC1700000900.mm.1	6,19	6,79	-1,52	1,63E-05	0,0012	Mea1	male enhanced antigen 1; male enhanced antigen 1 (Mea1), mRNA.	Multiple_Complex
TC1700001373.mm.1	11,65	12,31	-1,58	1,63E-05	0,0012	Gm10231	predicted pseudogene 10231	Pseudogene
TC1800000744.mm.1	4,88	3,98	1,86	1,64E-05	0,0012			NonCoding
TC1000000632.mm.1	5,73	4,63	2,15	1,65E-05	0,0012			NonCoding
TC0900001095.mm.1	15,15	16,26	-2,15	1,68E-05	0,0012	Rps27a-ps2	ribosomal protein S27A, pseudogene 2 [Source:MGI Symbol;Acc:MGI:3643614]	Multiple_Complex
TC0400000306.mm.1	8,88	8,19	1,61	1,68E-05	0,0012			NonCoding
TC1400000173.mm.1	7,75	8,57	-1,77	1,70E-05	0,0012	Chchd1	coiled-coil-helix-coiled-coil-helix domain containing 1	Multiple_Complex
TC0900002161.mm.1	10,8	11,56	-1,69	1,70E-05	0,0012	Gm10080	predicted gene 10080 [Source:MGI Symbol;Acc:MGI:3710529]	Pseudogene
TC0800000982.mm.1	13,02	13,66	-1,56	1,69E-05	0,0012	Wdr83os	WD repeat domain 83 opposite strand	Multiple_Complex
TC0X00003119.mm.1	14,36	12,73	3,1	1,70E-05	0,0012			NonCoding
TC1600000920.mm.1	5,77	4,36	2,65	1,70E-05	0,0012			NonCoding
TC0900002774.mm.1	15,84	16,77	-1,91	1,71E-05	0,0012	Gm5619	predicted gene 5619 [Source:MGI Symbol;Acc:MGI:3643807]	Coding
TC1300001426.mm.1	5,55	4,8	1,69	1,72E-05	0,0012			NonCoding
TC1000001058.mm.1	5,68	6,66	-1,97	1,72E-05	0,0012	Gm16269	predicted gene 16269 [Source:MGI Symbol;Acc:MGI:3826558]	Multiple_Complex
TC1300000830.mm.1	15	16,33	-2,52	1,73E-05	0,0012	Gm9625	predicted gene 9625 [Source:MGI Symbol;Acc:MGI:3780033]	Pseudogene
TC0500000667.mm.1	14,64	15,64	-1,99	1,74E-05	0,0012	Gm15616	predicted gene 15616 [Source:MGI Symbol;Acc:MGI:3783061]	Pseudogene
TC1800001024.mm.1	6,64	7,53	-1,85	1,74E-05	0,0012	Gm7665	predicted pseudogene 7665 [Source:MGI Symbol;Acc:MGI:3645651]	Multiple_Complex
TC0200000731.mm.1	17,22	18,34	-2,18	1,75E-05	0,0012			NonCoding
TC0400003658.mm.1	11,33	12,82	-2,82	1,76E-05	0,0012	Gm13215	predicted gene 13215	Multiple_Complex
TC1200002243.mm.1	7,71	7,04	1,59	1,79E-05	0,0012	Trip11	thyroid hormone receptor interactor 11	Multiple_Complex
TC0400001101.mm.1	11,22	12,22	-2	1,79E-05	0,0012	Gm12727	predicted gene 12727 [Source:MGI Symbol;Acc:MGI:3649747]	Pseudogene
TC1300002346.mm.1	8,66	9,52	-1,82	1,80E-05	0,0012	Gm21959	predicted gene, 21959 [Source:MGI Symbol;Acc:MGI:5439428]	Multiple_Complex
TC0200000421.mm.1	6,53	7,53	-2	1,80E-05	0,0012	Gm13433	predicted gene 13433 [Source:MGI Symbol;Acc:MGI:3651454]	Multiple_Complex
TC0600000529.mm.1	4,82	4,11	1,64	1,80E-05	0,0012			NonCoding
TC1100001966.mm.1	4,27	3,6	1,59	1,80E-05	0,0012			NonCoding
TC1900001347.mm.1	7,83	7,13	1,63	1,81E-05	0,0012	9930021J03Rik	RIKEN cDNA 9930021J03 gene	Multiple_Complex
TC0100000825.mm.1	6,16	4,98	2,26	1,81E-05	0,0013	Gm25395	predicted gene, 25395 [Source:MGI Symbol;Acc:MGI:5455172]	Small_RNA
TC0200000735.mm.1	6,71	7,33	-1,54	1,82E-05	0,0013			NonCoding
TC0800002101.mm.1	16,66	15,69	1,96	1,83E-05	0,0013	Mir669e	microRNA 669e	Multiple_Complex
TC0600002424.mm.1	8,39	9,33	-1,91	1,83E-05	0,0013	Gm4761	predicted gene 4761 [Source:MGI Symbol;Acc:MGI:3648855]	Pseudogene
TC0200002868.mm.1	15,81	16,46	-1,57	1,86E-05	0,0013	Gm13192	predicted gene 13192	Multiple_Complex
TC1100000948.mm.1	9,15	9,93	-1,72	1,87E-05	0,0013	Gm12312	predicted gene 12312 [Source:MGI Symbol;Acc:MGI:3649321]	Multiple_Complex
TC0100002355.mm.1	11,15	11,93	-1,71	1,88E-05	0,0013	Gm6822	predicted pseudogene 6822	Pseudogene
TC0300002913.mm.1	12,25	13,31	-2,07	1,90E-05	0,0013	Gm16238	predicted gene 16238 [Source:MGI Symbol;Acc:MGI:3802104]	Pseudogene
TC0800003064.mm.1	9,61	10,31	-1,63	1,90E-05	0,0013	Gm17709	predicted gene, 17709	Pseudogene
TC0X00002455.mm.1	12,35	12,96	-1,53	1,90E-05	0,0013	Gm15361	predicted pseudogene 15361 [Source:MGI Symbol;Acc:MGI:3642247]	Multiple_Complex
TC1300000045.mm.1	11,83	12,54	-1,63	1,90E-05	0,0013	Idi1	isopentenyl-diphosphate delta isomerase	Multiple_Complex
TC1700001366.mm.1	5,73	6,48	-1,68	1,91E-05	0,0013	Tmem242	transmembrane protein 242	Coding
TC0900000511.mm.1	11,97	12,68	-1,64	1,91E-05	0,0013	Rps25	ribosomal protein S25	Coding
TC0700004430.mm.1	12,03	13,32	-2,44	1,92E-05	0,0013	Gm15483	predicted gene 15483	Pseudogene
TC0200000865.mm.1	7,54	6,6	1,92	1,91E-05	0,0013	Gm13519; RP23-35D6.1	predicted gene 13519; novel pseudogene	Multiple_Complex
TC0800001214.mm.1	6,22	6,84	-1,54	1,92E-05	0,0013	Tmem208	transmembrane protein 208	Multiple_Complex
TC0200001155.mm.1	12,67	11,12	2,93	1,94E-05	0,0013			NonCoding
TC1400001942.mm.1	10,53	11,53	-2	1,95E-05	0,0013	Gm6055	predicted gene 6055	Pseudogene
TC1500001645.mm.1	6,63	7,58	-1,94	1,97E-05	0,0013	Gm2991	predicted pseudogene 2991 [Source:MGI Symbol;Acc:MGI:3781169]	Pseudogene
TC1300002665.mm.1	14,21	15,31	-2,14	1,96E-05	0,0013	Gm10736	predicted gene 10736	Pseudogene
TC0600000167.mm.1	7,1	5,83	2,41	1,97E-05	0,0013			NonCoding
TC0100003273.mm.1	9,25	8,64	1,52	1,97E-05	0,0013	Lamc1	laminin, gamma 1; Synthetic construct Mus musculus clone IMAGE:100066245, MGC:195382 laminin, gamma 1 (Lamc1) mRNA, encodes complete protein.	Multiple_Complex
TC0900002042.mm.1	6,25	5,4	1,8	1,98E-05	0,0013			NonCoding
TC1500000015.mm.1	10,48	9,57	1,89	1,98E-05	0,0013			NonCoding
TC1800001407.mm.1	11,58	12,34	-1,7	1,99E-05	0,0013	Gm8731	predicted gene 8731 [Source:MGI Symbol;Acc:MGI:3644566]	Pseudogene
TC0X00000542.mm.1	10,77	9,6	2,24	2,01E-05	0,0013	Gm14888; RP23-150G4.2	predicted gene 14888; novel pseudogene	Pseudogene
TC0400003190.mm.1	6,06	7,31	-2,37	2,02E-05	0,0013	Gm12722	predicted gene 12722 [Source:MGI Symbol;Acc:MGI:3652209]	Multiple_Complex
TC1000000115.mm.1	11,57	10,68	1,85	2,02E-05	0,0013			NonCoding
TC0100001526.mm.1	7,52	8,12	-1,51	2,04E-05	0,0013	Creg1	cellular repressor of E1A-stimulated genes 1	Coding
TC0200001139.mm.1	5,29	6,02	-1,66	2,06E-05	0,0014	Gm13649	predicted gene 13649 [Source:MGI Symbol;Acc:MGI:3649521]	Multiple_Complex
TC0300001126.mm.1	9,89	10,54	-1,56	2,06E-05	0,0014	Gm12497	predicted pseudogene 12497 [Source:MGI Symbol;Acc:MGI:3650111]	Multiple_Complex
TC0X00002042.mm.1	8,66	9,84	-2,27	2,07E-05	0,0014	Gm6023	predicted gene 6023 [Source:MGI Symbol;Acc:MGI:3645815]	Pseudogene
TC0200000038.mm.1	9,73	10,75	-2,03	2,07E-05	0,0014	Gm13194	predicted gene 13194	Multiple_Complex
TC0500000412.mm.1	11,37	8,96	5,32	2,09E-05	0,0014			NonCoding
TC0100003672.mm.1	9,03	9,76	-1,66	2,09E-05	0,0014	Gm20305	PREDICTED: predicted gene, 20305 (Gm20305), mRNA.	Coding
TC1400001742.mm.1	5,96	4,99	1,96	2,10E-05	0,0014			NonCoding
TC0200001425.mm.1	10,47	11,38	-1,88	2,11E-05	0,0014	Gm13815	predicted gene 13815 [Source:MGI Symbol;Acc:MGI:3649318]	Multiple_Complex
TC0X00003125.mm.1	7,88	9,15	-2,42	2,11E-05	0,0014	Gm2214	predicted gene 2214 [Source:MGI Symbol;Acc:MGI:3780384]	Pseudogene
TC1200000176.mm.1	7,91	8,64	-1,66	2,12E-05	0,0014	Gm9178	PREDICTED: predicted gene 9178 (Gm9178), mRNA.	Coding
TC1400001920.mm.1	9,74	10,4	-1,58	2,13E-05	0,0014	Cnih1	cornichon homolog 1 (Drosophila)	Coding
TC0200005426.mm.1	8,54	9,4	-1,81	2,14E-05	0,0014	Nkain4	Na+/K+ transporting ATPase interacting 4	Multiple_Complex
TC1100002239.mm.1	13,68	12,78	1,86	2,14E-05	0,0014			NonCoding
TC1700001163.mm.1	7,54	8,13	-1,51	2,14E-05	0,0014	Ttc27	tetratricopeptide repeat domain 27	Coding
TC0X00000895.mm.1	5,6	6,37	-1,71	2,14E-05	0,0014	Gm5400	predicted gene 5400 [Source:MGI Symbol;Acc:MGI:3645346]	Pseudogene
TC1200002081.mm.1	6,24	6,9	-1,58	2,15E-05	0,0014	Npc2	Niemann-Pick type C2; Niemann Pick type C2	Multiple_Complex
TC1500000947.mm.1	10,41	9,74	1,59	2,15E-05	0,0014	Arid2	AT rich interactive domain 2 (ARID, RFX-like)	Multiple_Complex
TC1400000470.mm.1	7,45	8,08	-1,55	2,16E-05	0,0014	Gm16439	predicted pseudogene 16439 [Source:MGI Symbol;Acc:MGI:3647611]	Pseudogene
TC0100003623.mm.1	5,82	4,99	1,77	2,16E-05	0,0014			NonCoding
TC0800001535.mm.1	15,84	16,89	-2,07	2,18E-05	0,0014	Gm4342	predicted gene 4342 [Source:MGI Symbol;Acc:MGI:3782526]	Multiple_Complex
TC0X00000951.mm.1	8,88	9,57	-1,62	2,20E-05	0,0014	Igbp1	immunoglobulin (CD79A) binding protein 1	Multiple_Complex
TC1000003218.mm.1	11,61	12,25	-1,55	2,20E-05	0,0014	Atp5d	ATP synthase, H+ transporting, mitochondrial F1 complex, delta subunit	Coding
TC0500001598.mm.1	7,25	7,85	-1,51	2,21E-05	0,0014	Polr2j	polymerase (RNA) II (DNA directed) polypeptide J	Coding
TC1100000324.mm.1	9,67	8,92	1,67	2,21E-05	0,0014	Cpeb4	cytoplasmic polyadenylation element binding protein 4	Multiple_Complex
TC0900002347.mm.1	8,74	7,97	1,71	2,21E-05	0,0014	Peak1	pseudopodium-enriched atypical kinase 1	Multiple_Complex
TC0X00001133.mm.1	10,49	9,63	1,82	2,22E-05	0,0014	Gm23029	predicted gene, 23029	Precursor_microRNA
TC0X00003180.mm.1	15,07	16,04	-1,96	2,22E-05	0,0014	Gm15148	predicted gene 15148 [Source:MGI Symbol;Acc:MGI:3705350]	Pseudogene
TC0200001290.mm.1	8,97	9,83	-1,81	2,21E-05	0,0014	Gm1826	predicted gene 1826 [Source:MGI Symbol;Acc:MGI:3037684]	Pseudogene
TC0400000516.mm.1	7,44	6,56	1,84	2,21E-05	0,0014	Gm12424	predicted gene 12424 [Source:MGI Symbol;Acc:MGI:3650991]	Pseudogene
TC1700002706.mm.1	4,17	3,36	1,76	2,22E-05	0,0014			NonCoding
TC0100002972.mm.1	6,21	7,14	-1,9	2,22E-05	0,0014	Gm15393	predicted gene 15393 [Source:MGI Symbol;Acc:MGI:3705387]	Multiple_Complex
TC1000000627.mm.1	5,08	4,29	1,73	2,23E-05	0,0014			NonCoding
TC0800002246.mm.1	16,36	14,72	3,11	2,26E-05	0,0014			NonCoding
TC1100001100.mm.1	7,35	8,03	-1,6	2,27E-05	0,0014	Timm22	translocase of inner mitochondrial membrane 22	Coding
TC0500001798.mm.1	9,74	10,53	-1,73	2,28E-05	0,0014	Gtf3a	general transcription factor III A	Multiple_Complex
TC1100001165.mm.1	11,88	12,51	-1,54	2,28E-05	0,0014	Ift20	intraflagellar transport 20	Multiple_Complex
TC1800000433.mm.1	12,41	13,65	-2,37	2,30E-05	0,0014	Rps19-ps4	ribosomal protein S19, pseudogene 4	Pseudogene
TC0X00001925.mm.1	14,89	16,1	-2,32	2,29E-05	0,0014	Gm14539	predicted gene 14539	Pseudogene
TC0700001677.mm.1	15,66	16,6	-1,92	2,30E-05	0,0014	Gm27684	predicted gene, 27684 [Source:MGI Symbol;Acc:MGI:5531066]	Precursor_microRNA
TC0300000327.mm.1	9,36	8,3	2,09	2,29E-05	0,0014			NonCoding
TC0400000503.mm.1	14,24	15,08	-1,79	2,30E-05	0,0014	Gm12447	predicted gene 12447 [Source:MGI Symbol;Acc:MGI:3650247]	Multiple_Complex
TC0600002289.mm.1	11,53	12,35	-1,76	2,31E-05	0,0014	Gm8129	predicted pseudogene 8129	Multiple_Complex
TC1600001489.mm.1	13,63	12,14	2,82	2,32E-05	0,0014	Gm24879	predicted gene, 24879 [Source:MGI Symbol;Acc:MGI:5454656]	Small_RNA
TC1600000612.mm.1	7,32	5,64	3,2	2,33E-05	0,0014			NonCoding
TC1400001912.mm.1	4,15	5,08	-1,92	2,35E-05	0,0015	Gm15220	predicted gene 15220 [Source:MGI Symbol;Acc:MGI:3705356]	Multiple_Complex
TC0400001452.mm.1	7,21	7,8	-1,51	2,36E-05	0,0015	Lsm10	U7 snRNP-specific Sm-like protein LSM10	Coding
TC1100001549.mm.1	12,41	13,42	-2,02	2,36E-05	0,0015	Atp5l2-ps	ATP synthase, H+ transporting, mitochondrial FO complex, subunit G2, pseudogene	Pseudogene
TC0900002366.mm.1	10,3	10,97	-1,59	2,36E-05	0,0015	Commd4	COMM domain containing 4	Coding
TC1000001991.mm.1	10,27	10,94	-1,6	2,39E-05	0,0015	Rwdd1	RWD domain containing 1	Multiple_Complex
TC0200003299.mm.1	10,15	10,83	-1,59	2,39E-05	0,0015	Swi5	SWI5 recombination repair homolog (yeast)	Multiple_Complex
TC0200002281.mm.1	15,71	16,93	-2,34	2,39E-05	0,0015	Gm14165	predicted gene 14165 [Source:MGI Symbol;Acc:MGI:3650537]	Pseudogene
TC0700002697.mm.1	7,89	8,49	-1,51	2,39E-05	0,0015	Med29	mediator complex subunit 29	Coding
TC0400002176.mm.1	6,62	8,14	-2,86	2,40E-05	0,0015	Gm11810	predicted gene 11810	Multiple_Complex
TC1000001935.mm.1	6,84	6,02	1,76	2,40E-05	0,0015			NonCoding
TC1900000152.mm.1	12,64	13,26	-1,53	2,41E-05	0,0015	Wdr74	WD repeat domain 74	Coding
TC0X00000324.mm.1	12,26	13,81	-2,92	2,41E-05	0,0015	Gm6274	predicted gene 6274 [Source:MGI Symbol;Acc:MGI:3645367]	Pseudogene
TC0200000988.mm.1	7,75	8,68	-1,91	2,42E-05	0,0015	Gm13597	predicted gene 13597	Pseudogene
TC0100001548.mm.1	10,28	10,99	-1,64	2,43E-05	0,0015	Tmco1	transmembrane and coiled-coil domains 1	Coding
TC0300001393.mm.1	17,32	16,31	2,02	2,44E-05	0,0015	Gm22468	predicted gene, 22468 [Source:MGI Symbol;Acc:MGI:5452245]	Precursor_microRNA
TC1100000129.mm.1	8,12	8,77	-1,57	2,44E-05	0,0015	Gm12599	predicted gene 12599 [Source:MGI Symbol;Acc:MGI:3651469]	Pseudogene
TC1400000229.mm.1	8,76	9,39	-1,55	2,44E-05	0,0015			NonCoding
TC1200001806.mm.1	5,75	6,55	-1,74	2,45E-05	0,0015	Rpl26-ps2	ribosomal protein L26, pseudogene 2 [Source:MGI Symbol;Acc:MGI:3648782]	Pseudogene
TC0600003360.mm.1	9,92	10,88	-1,95	2,46E-05	0,0015	Rpl38-ps2	ribosomal protein L38, pseudogene 2	Multiple_Complex
TC0200001842.mm.1	16,41	17,25	-1,79	2,48E-05	0,0015	Rps12-ps10	ribosomal protein S12, pseudogene 10	Pseudogene
TC0900002257.mm.1	5,89	4,57	2,49	2,49E-05	0,0015			NonCoding
TC1300002232.mm.1	13,1	12,07	2,05	2,49E-05	0,0015	Gm27501	predicted gene, 27501 [Source:MGI Symbol;Acc:MGI:5530883]	Precursor_microRNA
TC1400001668.mm.1	13,76	14,79	-2,04	2,50E-05	0,0015	Gm5459	predicted gene 5459 [Source:MGI Symbol;Acc:MGI:3643518]	Coding
TC0600001255.mm.1	12,14	13,11	-1,96	2,51E-05	0,0015	Brk1	BRICK1, SCAR/WAVE actin-nucleating complex subunit	Multiple_Complex
TC1300001925.mm.1	6,89	5,78	2,16	2,51E-05	0,0015			NonCoding
TC0200005442.mm.1	5,04	5,7	-1,58	2,52E-05	0,0015	Stmn3	stathmin-like 3	Multiple_Complex
TC1100003466.mm.1	11,61	12,32	-1,63	2,52E-05	0,0015	Gdpd1	glycerophosphodiester phosphodiesterase domain containing 1	Multiple_Complex
TC1300002166.mm.1	7,89	8,77	-1,84	2,53E-05	0,0015	Gm7664	predicted gene 7664	Pseudogene
TC0900002620.mm.1	4,66	3,61	2,07	2,54E-05	0,0015			NonCoding
TC1200000790.mm.1	6,83	5,51	2,49	2,54E-05	0,0015			NonCoding
TC0500003469.mm.1	12,75	13,72	-1,95	2,55E-05	0,0015	Gm4963	predicted gene 4963	Multiple_Complex
TC0900001223.mm.1	14,3	15,3	-2	2,56E-05	0,0015	Rpl7a-ps10	ribosomal protein L7A, pseudogene 10	Pseudogene
TC0800003026.mm.1	12,96	14,07	-2,15	2,58E-05	0,0015	Rps13-ps4	ribosomal protein S13, pseudogene 4	Pseudogene
TC0600002670.mm.1	8,45	9,69	-2,37	2,58E-05	0,0015	Rps19-ps9	ribosomal protein S19, pseudogene 9	Pseudogene
TC0400004091.mm.1	5,47	6,28	-1,75	2,58E-05	0,0015	Gm13077	predicted gene 13077 [Source:MGI Symbol;Acc:MGI:3649703]	Pseudogene
TC0500000340.mm.1	6,83	5,97	1,81	2,58E-05	0,0015			NonCoding
TC1400002762.mm.1	14,11	15,15	-2,06	2,57E-05	0,0015	Gm9308	predicted gene 9308 [Source:MGI Symbol;Acc:MGI:3647522]	Multiple_Complex
TC1900000030.mm.1	7,61	8,32	-1,64	2,57E-05	0,0015	Coro1b	coronin, actin binding protein 1B	Multiple_Complex
TC0X00000868.mm.1	10,72	9,69	2,04	2,59E-05	0,0015	Gm14789; RP23-57I15.2	predicted gene 14789; novel pseudogene	Multiple_Complex
TC1100003657.mm.1	10,58	8,89	3,21	2,59E-05	0,0015	Snora21	small nucleolar RNA, H/ACA box 21	Small_RNA
TC0700002141.mm.1	14,14	15,09	-1,93	2,60E-05	0,0015	Gm7363	predicted gene 7363 [Source:MGI Symbol;Acc:MGI:3646407]	Multiple_Complex
TC0200003567.mm.1	14,99	15,83	-1,79	2,64E-05	0,0015	Gm13532	predicted gene 13532 [Source:MGI Symbol;Acc:MGI:3651645]	Multiple_Complex
TC1300000419.mm.1	8,07	7,1	1,96	2,63E-05	0,0015			NonCoding
TC1200001499.mm.1	8,85	9,76	-1,87	2,64E-05	0,0015	Mrto4-ps2; Gm5633	mRNA turnover 4, pseudogene 2 [Source:MGI Symbol;Acc:MGI:3779507]; predicted gene 5633	Pseudogene
TC1300000241.mm.1	6,82	8	-2,27	2,66E-05	0,0015	Gm11334	predicted gene 11334 [Source:MGI Symbol;Acc:MGI:3649250]	Pseudogene
TC0700001427.mm.1	6,55	5,3	2,37	2,67E-05	0,0015			NonCoding
TC1000000152.mm.1	15,26	16,03	-1,7	2,67E-05	0,0015	Rpl32l	ribosomal protein L32-like	Coding
TC1600001494.mm.1	8,59	9,51	-1,89	2,67E-05	0,0015	Gm15696	predicted gene 15696 [Source:MGI Symbol;Acc:MGI:3783137]	Pseudogene
TC0200003396.mm.1	12,15	11,16	1,98	2,67E-05	0,0015			NonCoding
TC0800001480.mm.1	8,35	7,45	1,87	2,68E-05	0,0016	Gm22	predicted gene 22	Coding
TC0X00001346.mm.1	10,37	11,74	-2,59	2,70E-05	0,0016	Gm8019	predicted gene 8019 [Source:MGI Symbol;Acc:MGI:3645628]	Multiple_Complex
TC0800001147.mm.1	11,48	12,19	-1,63	2,71E-05	0,0016	Gm10094	predicted gene 10094	Coding
TC0100002359.mm.1	10,69	11,7	-2,02	2,73E-05	0,0016	Gm6644	predicted gene 6644	Pseudogene
TC1300001579.mm.1	8,52	9,72	-2,29	2,73E-05	0,0016	Gm26300; Gm11285	predicted gene, 26300 [Source:MGI Symbol;Acc:MGI:5456077]; predicted gene 11285 [Source:MGI Symbol;Acc:MGI:3651653]	Multiple_Complex
TC0X00002410.mm.1	6,32	5,59	1,66	2,73E-05	0,0016	Gm14734; RP23-272G10.3	predicted gene 14734; novel pseudogene	Multiple_Complex
TC1800001453.mm.1	11,2	11,95	-1,68	2,83E-05	0,0016	Txnl1	thioredoxin-like 1	Coding
TC0200003090.mm.1	9,52	10,29	-1,71	2,88E-05	0,0016	Gm13342	predicted gene 13342	Multiple_Complex
TC0600003539.mm.1	9,98	9,2	1,71	2,79E-05	0,0016	D630045J12Rik	RIKEN cDNA D630045J12 gene	Multiple_Complex
TC1800001587.mm.1	10,71	11,55	-1,78	2,76E-05	0,0016	Gm14328	predicted gene 14328 [Source:MGI Symbol;Acc:MGI:3651951]	Pseudogene
TC0200004247.mm.1	9,39	8,33	2,09	2,87E-05	0,0016			NonCoding
TC0900001418.mm.1	9,59	10,29	-1,63	2,89E-05	0,0016	Slc25a20	solute carrier family 25 (mitochondrial carnitine/acylcarnitine translocase), member 20	Coding
TC0X00002653.mm.1	6,49	7,15	-1,57	2,78E-05	0,0016	Gm14830	predicted gene 14830 [Source:MGI Symbol;Acc:MGI:3705386]	Pseudogene
TC0X00001927.mm.1	8,79	9,62	-1,77	2,84E-05	0,0016	Ndufb11	NADH dehydrogenase (ubiquinone) 1 beta subcomplex, 11	Coding
TC1300000952.mm.1	16,16	14,78	2,6	2,76E-05	0,0016	Gm23019	predicted gene, 23019	Precursor_microRNA
TC1100002250.mm.1	15,15	16,34	-2,3	2,83E-05	0,0016	Gm12013	predicted gene 12013 [Source:MGI Symbol;Acc:MGI:3651371]	Pseudogene
TC0100000346.mm.1	7,66	6,51	2,22	2,89E-05	0,0016			NonCoding
TC0900000023.mm.1	7,66	6,51	2,22	2,89E-05	0,0016			NonCoding
TC1300001682.mm.1	7,66	6,51	2,22	2,89E-05	0,0016			NonCoding
TC0900002568.mm.1	7,91	6,8	2,16	2,89E-05	0,0016			NonCoding
TC0100000722.mm.1	17,42	16,41	2	2,89E-05	0,0016	Gm25754	predicted gene, 25754 [Source:MGI Symbol;Acc:MGI:5455531]	Precursor_microRNA
TC0100001888.mm.1	17,42	16,41	2	2,89E-05	0,0016	Gm24802	predicted gene, 24802 [Source:MGI Symbol;Acc:MGI:5454579]	Precursor_microRNA
TC0100002294.mm.1	17,42	16,41	2	2,89E-05	0,0016	Gm22419	predicted gene, 22419 [Source:MGI Symbol;Acc:MGI:5452196]	Precursor_microRNA
TC0100002671.mm.1	17,42	16,41	2	2,89E-05	0,0016	Gm22112	predicted gene, 22112 [Source:MGI Symbol;Acc:MGI:5451889]	Precursor_microRNA
TC0200004779.mm.1	4	3,31	1,61	2,76E-05	0,0016			NonCoding
TC0300001225.mm.1	17,42	16,41	2	2,89E-05	0,0016	Gm24744	predicted gene, 24744 [Source:MGI Symbol;Acc:MGI:5454521]	Precursor_microRNA
TC0300001226.mm.1	17,42	16,41	2	2,89E-05	0,0016	Gm26137	predicted gene, 26137 [Source:MGI Symbol;Acc:MGI:5455914]	Precursor_microRNA
TC0300001993.mm.1	17,42	16,41	2	2,89E-05	0,0016	Gm22029	predicted gene, 22029 [Source:MGI Symbol;Acc:MGI:5451806]	Precursor_microRNA
TC0300002449.mm.1	17,62	18,27	-1,57	2,80E-05	0,0016	Rpl31-ps11	ribosomal protein L31, pseudogene 11	Multiple_Complex
TC0300002791.mm.1	17,42	16,41	2	2,89E-05	0,0016	Gm25347	predicted gene, 25347 [Source:MGI Symbol;Acc:MGI:5455124]	Precursor_microRNA
TC0400000137.mm.1	17,42	16,41	2	2,89E-05	0,0016	Gm24567	predicted gene, 24567 [Source:MGI Symbol;Acc:MGI:5454344]	Precursor_microRNA
TC0400002099.mm.1	17,42	16,41	2	2,89E-05	0,0016	Gm22991	predicted gene, 22991 [Source:MGI Symbol;Acc:MGI:5452768]	Precursor_microRNA
TC0400002377.mm.1	17,42	16,41	2	2,89E-05	0,0016	Gm23304	predicted gene, 23304 [Source:MGI Symbol;Acc:MGI:5453081]	Precursor_microRNA
TC0400003379.mm.1	9,76	10,4	-1,56	2,76E-05	0,0016	Atp6v0b	ATPase, H+ transporting, lysosomal V0 subunit B	Multiple_Complex
TC0700001493.mm.1	17,42	16,41	2	2,89E-05	0,0016	Gm25774	predicted gene, 25774 [Source:MGI Symbol;Acc:MGI:5455551]	Precursor_microRNA
TC0700001894.mm.1	17,42	16,41	2	2,89E-05	0,0016	Gm25778	predicted gene, 25778 [Source:MGI Symbol;Acc:MGI:5455555]	Precursor_microRNA
TC0700002324.mm.1	17,42	16,41	2	2,89E-05	0,0016	Gm26248	predicted gene, 26248 [Source:MGI Symbol;Acc:MGI:5456025]	Precursor_microRNA
TC0700003452.mm.1	17,42	16,41	2	2,89E-05	0,0016	Gm23844	predicted gene, 23844 [Source:MGI Symbol;Acc:MGI:5453621]	Precursor_microRNA
TC0800002026.mm.1	17,42	16,41	2	2,89E-05	0,0016	Gm23177	predicted gene, 23177 [Source:MGI Symbol;Acc:MGI:5452954]	Precursor_microRNA
TC0900001762.mm.1	13,33	11,61	3,31	2,89E-05	0,0016			NonCoding
TC0900001937.mm.1	17,42	16,41	2	2,89E-05	0,0016	Gm26190	predicted gene, 26190 [Source:MGI Symbol;Acc:MGI:5455967]	Precursor_microRNA
TC0X00000178.mm.1	17	15,89	2,15	2,80E-05	0,0016	Gm22464	predicted gene, 22464 [Source:MGI Symbol;Acc:MGI:5452241]	Precursor_microRNA
TC0X00001078.mm.1	17,42	16,41	2	2,89E-05	0,0016	Gm22102	predicted gene, 22102 [Source:MGI Symbol;Acc:MGI:5451879]	Precursor_microRNA
TC1100000123.mm.1	10,8	9,54	2,39	2,86E-05	0,0016	Gm11995; RP23-138G17.1	predicted gene 11995; novel pseudogene	Multiple_Complex
TC1200002101.mm.1	9,17	9,78	-1,52	2,86E-05	0,0016	0610007P14Rik	RIKEN cDNA 0610007P14 gene	Multiple_Complex
TC1200002159.mm.1	15,37	16,22	-1,8	2,86E-05	0,0016	Rpl31-ps1	ribosomal protein L31, pseudogene 1 [Source:MGI Symbol;Acc:MGI:3644997]	Pseudogene
TC1300002157.mm.1	17,42	16,41	2	2,89E-05	0,0016	Gm24193	predicted gene, 24193 [Source:MGI Symbol;Acc:MGI:5453970]	Precursor_microRNA
TC1400001825.mm.1	17,42	16,41	2	2,89E-05	0,0016	Gm25208	predicted gene, 25208 [Source:MGI Symbol;Acc:MGI:5454985]	Precursor_microRNA
TC1400001835.mm.1	17,42	16,41	2	2,89E-05	0,0016	Gm25228	predicted gene, 25228 [Source:MGI Symbol;Acc:MGI:5455005]	Precursor_microRNA
TC1500001529.mm.1	8,67	9,54	-1,83	2,82E-05	0,0016	Gm5215	predicted gene 5215	Pseudogene
TC1600000573.mm.1	6,65	5,27	2,6	2,78E-05	0,0016			NonCoding
TC1700000334.mm.1	17,42	16,41	2	2,89E-05	0,0016	Gm24427	predicted gene, 24427 [Source:MGI Symbol;Acc:MGI:5454204]	Precursor_microRNA
TC1700002684.mm.1	17,42	16,41	2	2,89E-05	0,0016	Gm22346	predicted gene, 22346 [Source:MGI Symbol;Acc:MGI:5452123]	Precursor_microRNA
TC1800000198.mm.1	17,42	16,41	2	2,89E-05	0,0016	Gm23606	predicted gene, 23606 [Source:MGI Symbol;Acc:MGI:5453383]	Precursor_microRNA
TC1800000478.mm.1	17,42	16,41	2	2,89E-05	0,0016	Gm24617	predicted gene, 24617 [Source:MGI Symbol;Acc:MGI:5454394]	Precursor_microRNA
TC1800000746.mm.1	4,85	4,14	1,64	2,77E-05	0,0016			NonCoding
TC1900000180.mm.1	17,42	16,41	2	2,89E-05	0,0016	Gm24484	predicted gene, 24484 [Source:MGI Symbol;Acc:MGI:5454261]	Precursor_microRNA
TC1200000138.mm.1	16,1	16,8	-1,62	2,90E-05	0,0016			NonCoding
TC0300002042.mm.1	11,66	12,37	-1,64	2,92E-05	0,0016	Serp1	stress-associated endoplasmic reticulum protein 1	Coding
TC1100000349.mm.1	10,28	8,08	4,62	2,93E-05	0,0016	C530030P08Rik	RIKEN cDNA C530030P08 gene	Multiple_Complex
TC0600001621.mm.1	11,89	12,85	-1,95	2,95E-05	0,0016	Rpl36a-ps3	ribosomal protein L36A, pseudogene 3	Multiple_Complex
TC0100000890.mm.1	9,64	10,29	-1,57	2,95E-05	0,0016	Ube2f	ubiquitin-conjugating enzyme E2F (putative)	Coding
TC0900000920.mm.1	16,07	15,14	1,91	2,96E-05	0,0016	Gm23728	predicted gene, 23728	Precursor_microRNA
TC0400000153.mm.1	7,45	6,11	2,52	2,99E-05	0,0016			NonCoding
TC0X00002486.mm.1	8,79	7,73	2,08	2,99E-05	0,0016	Gm14708; RP23-224M8.3	predicted gene 14708; novel pseudogene	Multiple_Complex
TC1100001817.mm.1	10,09	10,92	-1,79	3,00E-05	0,0016	Rpl23a-ps14	ribosomal protein L23A, pseudogene 14 [Source:MGI Symbol;Acc:MGI:3649865]	Pseudogene
TC0X00002003.mm.1	6,84	5,38	2,76	3,01E-05	0,0016	Gm26818	predicted gene, 26818 [Source:MGI Symbol;Acc:MGI:5477312]	NonCoding
TC1300001779.mm.1	14,76	15,35	-1,5	3,03E-05	0,0016	Tubb2a	tubulin, beta 2A class IIA	Coding
TC1000002731.mm.1	7,84	8,67	-1,78	3,04E-05	0,0016	Anapc15-ps	anaphase prompoting complex C subunit 15, pseudogene [Source:MGI Symbol;Acc:MGI:3646302]	Pseudogene
TC1200001476.mm.1	10,53	9,63	1,86	3,06E-05	0,0016	Gm23913	predicted gene, 23913	Precursor_microRNA
TC0400000169.mm.1	9,26	9,88	-1,54	3,07E-05	0,0016	Ggh	gamma-glutamyl hydrolase	Coding
TC0900003197.mm.1	7,43	8,39	-1,96	3,07E-05	0,0016	Gm9385	predicted pseudogene 9385	Multiple_Complex
TC0300000251.mm.1	11,01	10	2,01	3,07E-05	0,0016			NonCoding
TC0900001233.mm.1	10,32	9,26	2,08	3,06E-05	0,0016			NonCoding
TC1100003213.mm.1	14,58	15,5	-1,9	3,10E-05	0,0017	Rps12-ps19	ribosomal protein S12, pseudogene 19 [Source:MGI Symbol;Acc:MGI:3652063]	Pseudogene
TC0200004727.mm.1	8,89	9,86	-1,95	3,11E-05	0,0017	Rps19-ps7	ribosomal protein S19, pseudogene 7	Pseudogene
TC1300001806.mm.1	9,47	10,15	-1,6	3,12E-05	0,0017	Lyrm4	LYR motif containing 4	Coding
TC1400000278.mm.1	9,34	8,28	2,09	3,12E-05	0,0017			NonCoding
TC1300001784.mm.1	14,33	13,53	1,75	3,13E-05	0,0017	Slc22a23	solute carrier family 22, member 23	Multiple_Complex
TC1300001102.mm.1	10,76	10,12	1,55	3,14E-05	0,0017			Precursor_microRNA
TC1000002495.mm.1	6,55	7,38	-1,78	3,14E-05	0,0017	2310011J03Rik	RIKEN cDNA 2310011J03 gene	Coding
TC1900000050.mm.1	7,45	8,14	-1,61	3,14E-05	0,0017	Mrpl11	mitochondrial ribosomal protein L11	Coding
TC1500001668.mm.1	5,66	4,6	2,08	3,13E-05	0,0017			NonCoding
TC0X00001561.mm.1	7,8	6,64	2,23	3,14E-05	0,0017			NonCoding
TC1000001264.mm.1	7,8	6,64	2,23	3,14E-05	0,0017			NonCoding
TC1700002745.mm.1	4,8	4,1	1,62	3,13E-05	0,0017			NonCoding
TC0700003737.mm.1	8,55	7,42	2,19	3,15E-05	0,0017	Gm22734	predicted gene, 22734	Precursor_microRNA
TC1000001028.mm.1	7,75	8,47	-1,64	3,16E-05	0,0017	Gm8394	predicted gene 8394 [Source:MGI Symbol;Acc:MGI:3647964]	Coding
TC1100002775.mm.1	13,65	14,46	-1,76	3,16E-05	0,0017	Gm12231	predicted gene 12231	Pseudogene
TC0500002234.mm.1	6,69	7,55	-1,81	3,17E-05	0,0017	Gm5553	PREDICTED: predicted gene 5553 (Gm5553), mRNA.	Coding
TC1900000933.mm.1	7,55	6,46	2,12	3,17E-05	0,0017			NonCoding
TC1400002556.mm.1	4,61	3,91	1,63	3,20E-05	0,0017			NonCoding
TC0200004188.mm.1	9,94	8,79	2,21	3,21E-05	0,0017	Gm13797	predicted gene 13797 [Source:MGI Symbol;Acc:MGI:3652035]	Pseudogene
TC0400000661.mm.1	8,1	7,16	1,92	3,22E-05	0,0017			NonCoding
TC0600000082.mm.1	5,9	4,97	1,9	3,21E-05	0,0017	Gm20120	PREDICTED: predicted gene, 20120 (Gm20120), miscRNA.	NonCoding
TC1000002861.mm.1	7,85	6,75	2,14	3,22E-05	0,0017			NonCoding
TC1100002115.mm.1	4,38	3,65	1,66	3,21E-05	0,0017			NonCoding
TC0300000012.mm.1	11,17	10,22	1,93	3,24E-05	0,0017	Gm23937	predicted gene, 23937	Precursor_microRNA
TC1400002564.mm.1	7,07	6,23	1,79	3,24E-05	0,0017			NonCoding
TC0800000288.mm.1	10,94	10,32	1,54	3,25E-05	0,0017	Kat6a	K(lysine) acetyltransferase 6A	Multiple_Complex
TC0200002207.mm.1	7,03	7,99	-1,94	3,26E-05	0,0017	Gm14131	predicted gene 14131 [Source:MGI Symbol;Acc:MGI:3652215]	Pseudogene
TC1800001104.mm.1	9,47	11	-2,88	3,27E-05	0,0017	Gm7936	predicted pseudogene 7936 [Source:MGI Symbol;Acc:MGI:3646364]	Pseudogene
TC1900001335.mm.1	15,14	16,13	-1,99	3,26E-05	0,0017	Gm10136	predicted pseudogene 10136	Pseudogene
TC0600001464.mm.1	7,24	8,72	-2,79	3,27E-05	0,0017	Gm16303	predicted gene 16303 [Source:MGI Symbol;Acc:MGI:3826584]	Pseudogene
TC0200000777.mm.1	3,52	4,2	-1,6	3,27E-05	0,0017	Gm13472	predicted gene 13472 [Source:MGI Symbol;Acc:MGI:3649391]	Multiple_Complex
TC0700002368.mm.1	15,56	16,27	-1,63	3,27E-05	0,0017	Rps8-ps4	ribosomal protein S8, pseudogene 4 [Source:MGI Symbol;Acc:MGI:3809043]	Pseudogene
TC0400001817.mm.1	13,22	14,31	-2,14	3,30E-05	0,0017	Gm13039	predicted gene 13039 [Source:MGI Symbol;Acc:MGI:3649997]	Multiple_Complex
TC1000001174.mm.1	9,63	10,5	-1,83	3,31E-05	0,0017	Gm5426	predicted pseudogene 5426 [Source:MGI Symbol;Acc:MGI:3646788]	Pseudogene
TC1000000913.mm.1	15,27	16,05	-1,72	3,32E-05	0,0017	Gm8290	PREDICTED: predicted gene 8290 (Gm8290), mRNA.	Coding
TC1100002693.mm.1	8,39	7,53	1,81	3,33E-05	0,0017			NonCoding
TC1000002492.mm.1	11,45	12,79	-2,52	3,35E-05	0,0017	LOC100862154	PREDICTED: uncharacterized LOC100862154 (LOC100862154), miscRNA.	NonCoding
TC0200005343.mm.1	15,79	16,42	-1,54	3,35E-05	0,0017	Rps8-ps2	ribosomal protein S8, pseudogene 2	Pseudogene
TC1600001025.mm.1	9,31	10,02	-1,63	3,36E-05	0,0017	Smim11	small integral membrane protein 11	Coding
TC1100002251.mm.1	8,31	8,92	-1,53	3,37E-05	0,0017	Pno1	partner of NOB1 homolog (S. cerevisiae)	Multiple_Complex
TC0900001970.mm.1	12,77	11,52	2,38	3,39E-05	0,0017			NonCoding
TC0200002768.mm.1	11,87	12,73	-1,81	3,40E-05	0,0017	Gm14292	predicted gene 14292 [Source:MGI Symbol;Acc:MGI:3649964]	Pseudogene
TC0X00001308.mm.1	6,49	5,16	2,51	3,41E-05	0,0017			NonCoding
TC1900000401.mm.1	13,18	14,19	-2,02	3,43E-05	0,0017	Gm3873	PREDICTED: predicted gene 3873 (Gm3873), mRNA.	Coding
TC0200001934.mm.1	6,51	7,17	-1,58	3,44E-05	0,0017	Gm14007	predicted gene 14007	Multiple_Complex
TC0900000245.mm.1	7,6	6,9	1,62	3,45E-05	0,0017			NonCoding
TC0X00000394.mm.1	8,73	7,51	2,34	3,48E-05	0,0018			NonCoding
TC1800000425.mm.1	10,2	9,27	1,91	3,52E-05	0,0018	Gm23425	predicted gene, 23425	Precursor_microRNA
TC1100003116.mm.1	10,2	11,42	-2,33	3,52E-05	0,0018	Gm12322	predicted gene 12322 [Source:MGI Symbol;Acc:MGI:3651558]	Multiple_Complex
TC0700003882.mm.1	15,23	14,08	2,23	3,55E-05	0,0018	Gm25171	predicted gene, 25171 [Source:MGI Symbol;Acc:MGI:5454948]	Precursor_microRNA
TC0800000949.mm.1	15,23	14,08	2,23	3,55E-05	0,0018	Gm25110	predicted gene, 25110 [Source:MGI Symbol;Acc:MGI:5454887]	Precursor_microRNA
TC0800001606.mm.1	15,23	14,08	2,23	3,55E-05	0,0018	Gm25775	predicted gene, 25775 [Source:MGI Symbol;Acc:MGI:5455552]	Precursor_microRNA
TC1600000569.mm.1	15,23	14,08	2,23	3,55E-05	0,0018	Gm24795	predicted gene, 24795 [Source:MGI Symbol;Acc:MGI:5454572]	Precursor_microRNA
TC1900001647.mm.1	11,83	12,91	-2,11	3,56E-05	0,0018	Gm27935	predicted gene, 27935 [Source:MGI Symbol;Acc:MGI:5531317]	Precursor_microRNA
TC0200001527.mm.1	8,36	9,05	-1,61	3,57E-05	0,0018	Apip	APAF1 interacting protein	Multiple_Complex
TC1700001606.mm.1	14,74	15,36	-1,54	3,59E-05	0,0018	Tceb2	transcription elongation factor B (SIII), polypeptide 2	Coding
TC0600003045.mm.1	11,54	12,19	-1,57	3,60E-05	0,0018	Atp6v1e1	ATPase, H+ transporting, lysosomal V1 subunit E1	Coding
TC0500003374.mm.1	5,16	4,27	1,85	3,62E-05	0,0018			NonCoding
TC1300001922.mm.1	10,8	10,19	1,52	3,62E-05	0,0018	Kif13a	kinesin family member 13A	Coding
TC1700001431.mm.1	7,57	6,28	2,44	3,62E-05	0,0018			NonCoding
TC1900000963.mm.1	7,03	8,16	-2,19	3,64E-05	0,0018	Gm6293	predicted pseudogene 6293	Pseudogene
TC0100003825.mm.1	8,78	9,88	-2,15	3,64E-05	0,0018	Gm3934	PREDICTED: predicted gene 3934 (Gm3934), mRNA.	Coding
TC0200004272.mm.1	4,64	4	1,56	3,64E-05	0,0018			NonCoding
TC0400000104.mm.1	8	6,95	2,08	3,64E-05	0,0018			NonCoding
TC0200003044.mm.1	9,84	10,81	-1,95	3,65E-05	0,0018	Gm13352	predicted gene 13352	Multiple_Complex
TC0600000776.mm.1	5,36	4,39	1,95	3,66E-05	0,0018			NonCoding
TC0300003172.mm.1	13,49	10,58	7,48	3,68E-05	0,0018	Gm24494	predicted gene, 24494 [Source:MGI Symbol;Acc:MGI:5454271]	Small_RNA
TC0800002790.mm.1	14,95	15,94	-1,99	3,68E-05	0,0018	Gm8730	predicted pseudogene 8730 [Source:MGI Symbol;Acc:MGI:3644565]	Pseudogene
TC0300000333.mm.1	9,84	7,96	3,68	3,72E-05	0,0018	Gm27989	predicted gene, 27989 [Source:MGI Symbol;Acc:MGI:5531371]	Precursor_microRNA
TC1100003261.mm.1	10,6	11,22	-1,53	3,73E-05	0,0018	Gm12344	predicted gene 12344 [Source:MGI Symbol;Acc:MGI:3649822]	Multiple_Complex
TC1300001396.mm.1	13,5	14,71	-2,31	3,74E-05	0,0018	Gm10029	predicted gene 10029	Pseudogene
TC1900001569.mm.1	8,07	8,71	-1,56	3,75E-05	0,0018	Mrpl43	mitochondrial ribosomal protein L43	Coding
TC0400003684.mm.1	5,39	4,48	1,89	3,75E-05	0,0018	Gm22767	predicted gene, 22767 [Source:MGI Symbol;Acc:MGI:5452544]	Small_RNA
TC0200003979.mm.1	6,54	7,29	-1,69	3,76E-05	0,0018			NonCoding
TC0400001855.mm.1	4,09	4,99	-1,87	3,78E-05	0,0018	Prdx2-rs3	peroxiredoxin 2, related sequence 3	Pseudogene
TC0900002450.mm.1	16,25	16,89	-1,57	3,77E-05	0,0018	Rplp1	ribosomal protein, large, P1	Coding
TC1500001086.mm.1	7,01	6,31	1,62	3,79E-05	0,0018			NonCoding
TC0800001702.mm.1	8,17	7,15	2,03	3,81E-05	0,0018			NonCoding
TC1300001092.mm.1	4,35	3,53	1,76	3,81E-05	0,0018			NonCoding
TC0400000800.mm.1	13,61	14,36	-1,68	3,83E-05	0,0018			NonCoding
TC0100001704.mm.1	4,02	3,34	1,61	3,85E-05	0,0018			NonCoding
TC1300000984.mm.1	6,18	4,93	2,37	3,85E-05	0,0018			NonCoding
TC1500000802.mm.1	14,4	15,2	-1,75	3,87E-05	0,0019	Gm10923	predicted gene 10923	Coding
TC0100000934.mm.1	10,63	11,79	-2,25	3,87E-05	0,0019	Gm17415	predicted gene, 17415 [Source:MGI Symbol;Acc:MGI:4937049]	Coding
TC0400003714.mm.1	6,8	5,94	1,82	3,89E-05	0,0019			NonCoding
TC0400002437.mm.1	10,49	11,19	-1,62	3,91E-05	0,0019	Ndufb6	NADH dehydrogenase (ubiquinone) 1 beta subcomplex, 6	Coding
TC0100002670.mm.1	4,09	3,38	1,64	3,93E-05	0,0019			NonCoding
TC0500003214.mm.1	4,86	4,13	1,65	3,93E-05	0,0019			NonCoding
TC0X00000333.mm.1	9,53	10,34	-1,75	3,93E-05	0,0019	Gm19899	PREDICTED: predicted gene, 19899 (Gm19899), miscRNA.	NonCoding
TC0X00002559.mm.1	7,34	8,52	-2,28	3,96E-05	0,0019	Gm6964	predicted gene 6964 [Source:MGI Symbol;Acc:MGI:3644958]	Pseudogene
TC0200004759.mm.1	7,96	6,3	3,16	3,98E-05	0,0019	Snord17	small nucleolar RNA, C/D box 17	Small_RNA
TC1600001486.mm.1	16,03	15,16	1,82	4,01E-05	0,0019	Gm26053	predicted gene, 26053	Precursor_microRNA
TC1200001534.mm.1	8,83	10	-2,25	4,01E-05	0,0019	Gm16372	predicted pseudogene 16372 [Source:MGI Symbol;Acc:MGI:3648102]	Pseudogene
TC1300001347.mm.1	4,56	3,91	1,56	4,02E-05	0,0019			NonCoding
TC1900000592.mm.1	8,09	7,22	1,82	4,01E-05	0,0019	Mir8091	microRNA 8091	Precursor_microRNA
TC0200003369.mm.1	8,56	9,64	-2,12	4,03E-05	0,0019	Gm13445	predicted gene 13445 [Source:MGI Symbol;Acc:MGI:3649614]	Pseudogene
TC0100003474.mm.1	14,87	16,09	-2,33	4,02E-05	0,0019	Gm6286	predicted gene 6286 [Source:MGI Symbol;Acc:MGI:3646153]	Pseudogene
TC1100003391.mm.1	5,05	5,72	-1,59	4,05E-05	0,0019	Pex12	peroxisomal biogenesis factor 12	Multiple_Complex
TC0100003767.mm.1	15,27	14	2,41	4,09E-05	0,0019			NonCoding
TC0300001724.mm.1	15,27	14	2,41	4,09E-05	0,0019			NonCoding
TC1500001156.mm.1	15,27	14	2,41	4,09E-05	0,0019			NonCoding
TC1500001550.mm.1	15,27	14	2,41	4,09E-05	0,0019			NonCoding
TC0700004143.mm.1	13,06	13,93	-1,83	4,08E-05	0,0019	Gm15500	predicted pseudogene 15500	Pseudogene
TC1800001567.mm.1	7,03	5,63	2,64	4,08E-05	0,0019			NonCoding
TC0600001692.mm.1	6,83	6,09	1,66	4,10E-05	0,0019			NonCoding
TC1000002289.mm.1	6,22	5,05	2,26	4,12E-05	0,0019			NonCoding
TC0700004152.mm.1	8,57	9,43	-1,82	4,12E-05	0,0019	Gm4353	predicted gene 4353 [Source:MGI Symbol;Acc:MGI:3782538]	Coding
TC0600001818.mm.1	11,29	13,04	-3,37	4,14E-05	0,0019	Gm27018	predicted gene, 27018 [Source:MGI Symbol;Acc:MGI:5504133]	Multiple_Complex
TC1200000362.mm.1	5,16	4,18	1,97	4,15E-05	0,0019			NonCoding
TC0800003231.mm.1	9,21	9,84	-1,55	4,17E-05	0,0019	Zfp617	zinc finger protein 617	Coding
TC0300001395.mm.1	15,42	14,19	2,35	4,17E-05	0,0019	Gm21962	predicted gene, 21962 [Source:MGI Symbol;Acc:MGI:5439431]	Coding
TC1500001642.mm.1	10,03	9,14	1,85	4,18E-05	0,0019	Gm21961	predicted gene, 21961 [Source:MGI Symbol;Acc:MGI:5439430]	Coding
TC0600002967.mm.1	4,77	3,5	2,4	4,19E-05	0,0019			NonCoding
TC1600001717.mm.1	11,38	10,4	1,97	4,22E-05	0,0019			NonCoding
TC0600002179.mm.1	5,75	4,95	1,74	4,21E-05	0,0019			NonCoding
TC1800001544.mm.1	10,96	10,14	1,77	4,31E-05	0,0020	Dcc	deleted in colorectal carcinoma; Synthetic construct Mus musculus clone IMAGE:100069531, MGC:199433 deleted in colorectal carcinoma (Dcc) mRNA, encodes complete protein.	Multiple_Complex
TC0900001414.mm.1	11,21	11,8	-1,51	4,31E-05	0,0020	Impdh2	inosine 5-phosphate dehydrogenase 2; inosine 5'-phosphate dehydrogenase 2	Coding
TC1900000454.mm.1	15,36	16,14	-1,73	4,31E-05	0,0020	Rpl31-ps20	ribosomal protein L31, pseudogene 20	Pseudogene
TC0300000226.mm.1	9,53	10,18	-1,57	4,32E-05	0,0020	Actl6a	actin-like 6A	Multiple_Complex
TC1600000308.mm.1	5,8	6,69	-1,84	4,32E-05	0,0020	Gm4943	predicted pseudogene 4943	Pseudogene
TC1300001463.mm.1	9,95	10,85	-1,86	4,35E-05	0,0020	Gm7426	predicted gene 7426 [Source:MGI Symbol;Acc:MGI:3647725]	Multiple_Complex
TC1300002760.mm.1	16,38	17,04	-1,58	4,35E-05	0,0020	Gm20900	predicted gene, 20900 [Source:MGI Symbol;Acc:MGI:5434256]	Pseudogene
TC0X00002499.mm.1	7,16	5,82	2,52	4,36E-05	0,0020			NonCoding
TC0X00000393.mm.1	8,24	6,98	2,39	4,38E-05	0,0020			NonCoding
TC0X00003200.mm.1	6,3	7,31	-2,02	4,39E-05	0,0020	Rpl7a-ps12	ribosomal protein L7A, pseudogene 12	Pseudogene
TC1100003061.mm.1	9,81	8,98	1,78	4,40E-05	0,0020	Polr2a	polymerase (RNA) II (DNA directed) polypeptide A (Polr2a), mRNA.; polymerase (RNA) II (DNA directed) polypeptide A	Multiple_Complex
TC1600000620.mm.1	6,98	7,73	-1,69	4,41E-05	0,0020	BC002163	NADH dehydrogenase Fe-S protein 5 pseudogene; cDNA sequence BC002163	Multiple_Complex
TC0400003989.mm.1	12,91	13,96	-2,08	4,42E-05	0,0020	Gm13141	predicted gene 13141	Multiple_Complex
TC1300001137.mm.1	16,43	17,14	-1,64	4,42E-05	0,0020	Rpl31-ps13	ribosomal protein L31, pseudogene 13	Pseudogene
TC1800001555.mm.1	5,52	4,67	1,8	4,43E-05	0,0020			NonCoding
TC0100002112.mm.1	5,78	6,46	-1,61	4,44E-05	0,0020			NonCoding
TC1100003773.mm.1	10,72	10,13	1,51	4,45E-05	0,0020			NonCoding
TC1800001093.mm.1	12,33	13,39	-2,09	4,46E-05	0,0020	Gm7847	predicted gene 7847 [Source:MGI Symbol;Acc:MGI:3648443]	Multiple_Complex
TC0200003192.mm.1	7,45	6,77	1,61	4,47E-05	0,0020	Notch1	notch 1	Multiple_Complex
TC0200002391.mm.1	11,34	12,84	-2,82	4,49E-05	0,0020	Gm22759; Gm14251	predicted gene, 22759 [Source:MGI Symbol;Acc:MGI:5452536]; predicted gene 14251 [Source:MGI Symbol;Acc:MGI:3650992]	Multiple_Complex
TC0200004718.mm.1	8,58	7,41	2,25	4,48E-05	0,0020	Gm14063; RP23-109J20.1	predicted gene 14063; novel pseudogene	Multiple_Complex
TC0400000924.mm.1	9,8	10,78	-1,98	4,49E-05	0,0020	Gm12643	predicted gene 12643 [Source:MGI Symbol;Acc:MGI:3649676]	Multiple_Complex
TC1200001718.mm.1	7,72	6,82	1,87	4,49E-05	0,0020			NonCoding
TC1600000575.mm.1	4,79	4,07	1,65	4,49E-05	0,0020			NonCoding
TC0300000929.mm.1	6,61	7,95	-2,53	4,49E-05	0,0020	Hist2h2ab	histone cluster 2, H2ab	Coding
TC0700001126.mm.1	8,35	7,18	2,24	4,50E-05	0,0020			NonCoding
TC1800000109.mm.1	13,05	13,97	-1,89	4,53E-05	0,0020	Gm5687	predicted gene 5687 [Source:MGI Symbol;Acc:MGI:3644274]	Pseudogene
TC1000003096.mm.1	15,15	15,78	-1,55	4,54E-05	0,0020	Tspan31	tetraspanin 31	Coding
TC0500001266.mm.1	12,94	13,53	-1,5	4,55E-05	0,0020	Rplp0	ribosomal protein, large, P0	Multiple_Complex
TC0600002218.mm.1	4,94	4,29	1,56	4,55E-05	0,0020			NonCoding
TC0600002935.mm.1	9,78	10,39	-1,53	4,55E-05	0,0020	Sec13	SEC13 homolog, nuclear pore and COPII coat complex component; SEC13 homolog (S. cerevisiae)	Multiple_Complex
TC0X00001150.mm.1	13,49	14,33	-1,79	4,57E-05	0,0020	Gm5943	predicted pseudogene 5943 [Source:MGI Symbol;Acc:MGI:3646004]	Pseudogene
TC0400003906.mm.1	5,23	4,24	1,98	4,57E-05	0,0020			NonCoding
TC0700000922.mm.1	6,39	4,98	2,66	4,57E-05	0,0020			NonCoding
TC0X00001369.mm.1	5,75	6,88	-2,18	4,58E-05	0,0020	Gm8061	predicted gene 8061 [Source:MGI Symbol;Acc:MGI:3646568]	Pseudogene
TC0200004998.mm.1	7,81	8,61	-1,73	4,58E-05	0,0020	Gm14231	predicted gene 14231	Pseudogene
TC0X00003224.mm.1	6,03	5,24	1,73	4,59E-05	0,0020	Gm15146; RP23-228N14.2	predicted gene 15146; novel pseudogene	Multiple_Complex
TC0200001363.mm.1	5,62	4,84	1,72	4,60E-05	0,0020			NonCoding
TC0700004401.mm.1	15,95	16,79	-1,79	4,61E-05	0,0020	Gm16477	predicted pseudogene 16477 [Source:MGI Symbol;Acc:MGI:3646779]	Pseudogene
TC0100002496.mm.1	15,78	16,77	-1,98	4,61E-05	0,0020	Gm15793	predicted gene 15793 [Source:MGI Symbol;Acc:MGI:3783235]	Pseudogene
TC0700001008.mm.1	7,42	6,81	1,52	4,63E-05	0,0020	Igf1r	insulin-like growth factor I receptor	Multiple_Complex
TC0100002044.mm.1	7,32	7,96	-1,56	4,65E-05	0,0020	Gm7658	predicted gene 7658	Pseudogene
TC0300001740.mm.1	6,2	4,78	2,68	4,67E-05	0,0020			NonCoding
TC0700004320.mm.1	6,81	7,73	-1,9	4,68E-05	0,0020	Dctpp1	dCTP pyrophosphatase 1	Coding
TC0200000233.mm.1	12,42	11,12	2,46	4,68E-05	0,0020			NonCoding
TC0900002403.mm.1	14,42	15,43	-2,02	4,68E-05	0,0021	Gm7589	predicted gene 7589	Coding
TC0400002224.mm.1	14,86	16,02	-2,23	4,69E-05	0,0021	Gm11826	predicted gene 11826 [Source:MGI Symbol;Acc:MGI:3651142]	Multiple_Complex
TC0600003343.mm.1	5,59	4,93	1,58	4,69E-05	0,0021			NonCoding
TC1700000679.mm.1	7,24	6,34	1,86	4,70E-05	0,0021	Gm25128	predicted gene, 25128 [Source:MGI Symbol;Acc:MGI:5454905]	Small_RNA
TC0400002221.mm.1	11,49	12,11	-1,54	4,72E-05	0,0021	Gm11843	predicted gene 11843 [Source:MGI Symbol;Acc:MGI:3651166]	Multiple_Complex
TC0400002840.mm.1	4,98	4,35	1,56	4,75E-05	0,0021			NonCoding
TC1900000124.mm.1	10,27	10,92	-1,56	4,76E-05	0,0021	Trmt112	tRNA methyltransferase 11-2	Multiple_Complex
TC1100002979.mm.1	4,06	3,43	1,55	4,77E-05	0,0021	1700086D15Rik	RIKEN cDNA 1700086D15 gene [Source:MGI Symbol;Acc:MGI:1921532]	Coding
TC0100001284.mm.1	5,7	4,64	2,09	4,78E-05	0,0021			NonCoding
TCUn_GL45637200000001.mm.1	13,26	12,56	1,63	4,79E-05	0,0021			Multiple_Complex
TC1700002361.mm.1	5,93	6,6	-1,58	4,80E-05	0,0021	Nudt12	nudix (nucleoside diphosphate linked moiety X)-type motif 12	Multiple_Complex
TC1000002269.mm.1	8,19	7,58	1,53	4,83E-05	0,0021	Tet1	tet methylcytosine dioxygenase 1	Multiple_Complex
TC0900001009.mm.1	13,61	13,02	1,5	4,83E-05	0,0021	Myo5a	myosin VA	Multiple_Complex
TC0600002111.mm.1	4,7	3,81	1,85	4,85E-05	0,0021			NonCoding
TC1500000653.mm.1	12,99	13,76	-1,71	4,85E-05	0,0021			NonCoding
TC0300003149.mm.1	11,23	12,12	-1,86	4,87E-05	0,0021	Rpl29-ps1	ribosomal protein L29, pseudogene 1	Multiple_Complex
TC0600002507.mm.1	12,51	11,67	1,79	4,87E-05	0,0021			NonCoding
TC1100002878.mm.1	4,85	5,5	-1,57	4,87E-05	0,0021	Gm12622	predicted gene 12622 [Source:MGI Symbol;Acc:MGI:3649877]	Multiple_Complex
TC1300001133.mm.1	15,95	15,26	1,6	4,87E-05	0,0021			NonCoding
TC0500003192.mm.1	7,48	8,65	-2,25	4,89E-05	0,0021	Gm15547	predicted gene 15547 [Source:MGI Symbol;Acc:MGI:3782996]	Multiple_Complex
TC0100000368.mm.1	5,35	4,55	1,74	4,97E-05	0,0021			NonCoding
TC0100003383.mm.1	4,78	4,16	1,54	4,96E-05	0,0021			NonCoding
TC0300000272.mm.1	8,11	7,46	1,57	4,96E-05	0,0021	4932438A13Rik	RIKEN cDNA 4932438A13 gene	Multiple_Complex
TC0400000184.mm.1	5,19	4,47	1,65	4,97E-05	0,0021			NonCoding
TC1100002441.mm.1	4,89	5,7	-1,76	4,97E-05	0,0021	Gm12099	predicted gene 12099 [Source:MGI Symbol;Acc:MGI:3651579]	Pseudogene
TC1300000672.mm.1	4,51	3,84	1,59	4,95E-05	0,0021			NonCoding
TC0200004836.mm.1	7,07	8,34	-2,41	5,02E-05	0,0021	Gm14122	predicted gene 14122 [Source:MGI Symbol;Acc:MGI:3651998]	Pseudogene
TC1200002074.mm.1	10,37	11,33	-1,95	5,05E-05	0,0021	Gm5436	predicted pseudogene 5436 [Source:MGI Symbol;Acc:MGI:3643291]	Pseudogene
TC0100002752.mm.1	14,45	15,15	-1,63	5,07E-05	0,0021	Gm6136	predicted pseudogene 6136	Pseudogene
TC0400003902.mm.1	5,55	4,56	1,98	5,06E-05	0,0021	Gm13052; RP23-300I3.1	predicted gene 13052 [Source:MGI Symbol;Acc:MGI:3651990]; putative novel transcript	NonCoding
TC0800000144.mm.1	9,01	7,16	3,6	5,07E-05	0,0021			NonCoding
TC1100000090.mm.1	10,16	11,34	-2,26	5,07E-05	0,0021	Gm11401	predicted gene 11401 [Source:MGI Symbol;Acc:MGI:3649407]	Multiple_Complex
TC1300000573.mm.1	6,77	5,35	2,68	5,06E-05	0,0021	Gm25394	predicted gene, 25394 [Source:MGI Symbol;Acc:MGI:5455171]	Small_RNA
TC1400000345.mm.1	10,68	9,86	1,77	5,05E-05	0,0021			NonCoding
TC1900000984.mm.1	18,23	17,43	1,74	5,06E-05	0,0021	Malat1; MALAT1	metastasis associated lung adenocarcinoma transcript 1 (non-coding RNA); Metastasis associated lung adenocarcinoma transcript 1	NonCoding
TC1100002421.mm.1	8,38	9,03	-1,57	5,10E-05	0,0021	Rps27a	ribosomal protein S27A	Multiple_Complex
TC1200002153.mm.1	9,33	7,7	3,09	5,12E-05	0,0022	Gm25776	predicted gene, 25776 [Source:MGI Symbol;Acc:MGI:5455553]	Small_RNA
TC1600000223.mm.1	9,32	10,39	-2,09	5,14E-05	0,0022	Rpl26-ps4	ribosomal protein L26, pseudogene 4 [Source:MGI Symbol;Acc:MGI:3644695]	Pseudogene
TC1500000100.mm.1	7,13	6,18	1,93	5,15E-05	0,0022			NonCoding
TC0200004296.mm.1	14,08	15,01	-1,9	5,18E-05	0,0022	Rpl35a-ps4	ribosomal protein 35A, pseudogene 4	Pseudogene
TC0500003229.mm.1	14,08	15,01	-1,9	5,18E-05	0,0022	Rpl35a-ps6	ribosomal protein L35A, pseudogene 6	Pseudogene
TC1700001779.mm.1	14,08	15,01	-1,9	5,18E-05	0,0022	Rpl35a-ps3	ribosomal protein L35A, pseudogene 3	Pseudogene
TC1900000319.mm.1	10,08	11,11	-2,04	5,23E-05	0,0022	Gm8250	predicted gene 8250 [Source:MGI Symbol;Acc:MGI:3647615]	Multiple_Complex
TC1700001276.mm.1	4,78	5,62	-1,8	5,25E-05	0,0022	Gm27178	predicted gene 27178 [Source:MGI Symbol;Acc:MGI:5521021]	Pseudogene
TC0900000259.mm.1	12,96	12,05	1,88	5,26E-05	0,0022	Igsf9b	immunoglobulin superfamily, member 9B	Coding
TC0200002926.mm.1	13,8	12,75	2,06	5,29E-05	0,0022			NonCoding
TC1200002515.mm.1	4,56	5,44	-1,84	5,29E-05	0,0022			NonCoding
TC1900001777.mm.1	6,33	6,94	-1,52	5,30E-05	0,0022	Ndufb8	NADH dehydrogenase (ubiquinone) 1 beta subcomplex 8	Multiple_Complex
TC0M00000014.mm.1	11,17	10,25	1,89	5,31E-05	0,0022	mt-Th	mitochondrially encoded tRNA histidine [Source:MGI Symbol;Acc:MGI:102485]	tRNA
TC0400000124.mm.1	9,86	11,02	-2,23	5,31E-05	0,0022	Gm11836	predicted gene 11836	Pseudogene
TC0Y00000239.mm.1	8,59	7,3	2,44	5,31E-05	0,0022	Gm22119	predicted gene, 22119 [Source:MGI Symbol;Acc:MGI:5451896]	Precursor_microRNA
TC0500003401.mm.1	10,33	11,48	-2,22	5,32E-05	0,0022	Gm15607	predicted gene 15607	Pseudogene
TC1200000823.mm.1	6,91	7,54	-1,55	5,32E-05	0,0022	Fcf1	FCF1 small subunit (SSU) processome component homolog (S. cerevisiae)	Multiple_Complex
TC0700004651.mm.1	11,87	10,65	2,34	5,37E-05	0,0022			NonCoding
TC0700000923.mm.1	6,17	4,83	2,53	5,36E-05	0,0022			NonCoding
TC0900001911.mm.1	12,26	13,24	-1,97	5,35E-05	0,0022	Gm2976	predicted gene 2976 [Source:MGI Symbol;Acc:MGI:3781154]	Pseudogene
TC1100003845.mm.1	6,99	5,97	2,03	5,37E-05	0,0022			NonCoding
TC1900001581.mm.1	14,27	15,09	-1,77	5,34E-05	0,0022	Gm6807	predicted gene 6807 [Source:MGI Symbol;Acc:MGI:3649145]	Pseudogene
TC1300000101.mm.1	12,32	12,95	-1,55	5,41E-05	0,0022	Psma2	proteasome (prosome, macropain) subunit, alpha type 2	Multiple_Complex
TC0200004444.mm.1	13,62	14,26	-1,56	5,43E-05	0,0022	H3f3c	H3 histone, family 3C	Pseudogene
TC0300001112.mm.1	8,66	8,05	1,52	5,45E-05	0,0022	Kcna2	potassium voltage-gated channel, shaker-related subfamily, member 2	Multiple_Complex
TC0500001420.mm.1	8,04	8,94	-1,86	5,45E-05	0,0022	Rpl31-ps6	ribosomal protein L31, pseudogene 6	Pseudogene
TC0500002432.mm.1	7,5	6,6	1,87	5,45E-05	0,0022	LOC432823	similar to hypothetical protein MGC37588, mRNA (cDNA clone MGC:28125 IMAGE:3980327), complete cds.	Multiple_Complex
TC1200000361.mm.1	4,87	4,21	1,58	5,44E-05	0,0022			NonCoding
TC0500000512.mm.1	11,89	12,57	-1,6	5,47E-05	0,0022	Gm5555	predicted pseudogene 5555 [Source:MGI Symbol;Acc:MGI:3648970]	Pseudogene
TC1100000482.mm.1	15,64	16,58	-1,91	5,47E-05	0,0022	Gm12174	predicted gene 12174 [Source:MGI Symbol;Acc:MGI:3651722]	Pseudogene
TC1500001943.mm.1	7,93	8,58	-1,57	5,47E-05	0,0022	Ndufa6	NADH dehydrogenase (ubiquinone) 1 alpha subcomplex, 6 (B14)	Multiple_Complex
TC0200002434.mm.1	6,57	5,14	2,69	5,48E-05	0,0022	Gm24379	predicted gene, 24379	NonCoding
TC0500001642.mm.1	7,81	8,4	-1,51	5,50E-05	0,0022	Zscan21	zinc finger and SCAN domain containing 21	Coding
TC0200000097.mm.1	5,74	4,74	1,99	5,51E-05	0,0022	Mir466f-2	microRNA 466f-2 [Source:MGI Symbol;Acc:MGI:3718534]	Precursor_microRNA
TC0X00002887.mm.1	3,9	4,87	-1,96	5,51E-05	0,0022	Gm5942	predicted gene 5942 [Source:MGI Symbol;Acc:MGI:3646003]	Pseudogene
TC1300000337.mm.1	4,64	5,33	-1,61	5,52E-05	0,0022	Gm11370	predicted gene 11370 [Source:MGI Symbol;Acc:MGI:3651832]	Multiple_Complex
TC1100002863.mm.1	9,54	10,16	-1,54	5,54E-05	0,0022	Cops3	COP9 (constitutive photomorphogenic) homolog, subunit 3 (Arabidopsis thaliana)	Multiple_Complex
TC0500001806.mm.1	11,81	12,8	-1,99	5,54E-05	0,0022	Gm6054	predicted gene 6054 [Source:MGI Symbol;Acc:MGI:3645581]	Pseudogene
TC0100000721.mm.1	8,06	8,72	-1,58	5,54E-05	0,0022	Gm6374	predicted gene 6374	Pseudogene
TC0700002923.mm.1	14,45	15,12	-1,59	5,54E-05	0,0022	Gm6887	predicted gene 6887 [Source:MGI Symbol;Acc:MGI:3649086]	Multiple_Complex
TC0400000983.mm.1	11,35	10,57	1,72	5,56E-05	0,0022			NonCoding
TC0X00001645.mm.1	16,43	17,1	-1,6	5,56E-05	0,0022	Gm7331	predicted gene 7331	Pseudogene
TC0X00001052.mm.1	15,36	16,6	-2,35	5,57E-05	0,0022	Gm6285	predicted gene 6285 [Source:MGI Symbol;Acc:MGI:3647132]	Pseudogene
TC0X00001404.mm.1	10,26	11,39	-2,18	5,58E-05	0,0022	Gm7123	predicted pseudogene 7123	Multiple_Complex
TC0500000765.mm.1	5,51	4,85	1,58	5,58E-05	0,0022			NonCoding
TC1200000868.mm.1	6,48	7,37	-1,85	5,61E-05	0,0023	Gm15745	predicted gene 15745 [Source:MGI Symbol;Acc:MGI:3783187]	Pseudogene
TC0500002141.mm.1	17,4	16,41	2	5,65E-05	0,0023	Gm23801	predicted gene, 23801 [Source:MGI Symbol;Acc:MGI:5453578]	Precursor_microRNA
TC1000001653.mm.1	17,4	16,41	2	5,65E-05	0,0023	Gm24485	predicted gene, 24485 [Source:MGI Symbol;Acc:MGI:5454262]	Precursor_microRNA
TC1300000982.mm.1	17,4	16,41	2	5,65E-05	0,0023	Gm24331	predicted gene, 24331 [Source:MGI Symbol;Acc:MGI:5454108]	Precursor_microRNA
TC1900001409.mm.1	9,43	7,89	2,91	5,63E-05	0,0023	Gm27440	predicted gene, 27440 [Source:MGI Symbol;Acc:MGI:5530822]	Precursor_microRNA
TC1800000742.mm.1	6,57	5,5	2,1	5,67E-05	0,0023			NonCoding
TC1300002555.mm.1	5,49	4,52	1,97	5,68E-05	0,0023			NonCoding
TC0500001635.mm.1	7,08	7,72	-1,56	5,72E-05	0,0023	Ppp1r35	protein phosphatase 1, regulatory subunit 35	Multiple_Complex
TC0700003726.mm.1	9,88	10,62	-1,67	5,72E-05	0,0023	Tmem126a	transmembrane protein 126A	Multiple_Complex
TC0700001690.mm.1	12,11	11,26	1,81	5,73E-05	0,0023			NonCoding
TC0X00002227.mm.1	16,68	17,36	-1,6	5,73E-05	0,0023	Gm14586	predicted gene 14586 [Source:MGI Symbol;Acc:MGI:3705507]	Multiple_Complex
TC1000002292.mm.1	5,06	4,1	1,94	5,76E-05	0,0023			NonCoding
TC0800001826.mm.1	9,65	8,67	1,97	5,78E-05	0,0023			NonCoding
TC1500000904.mm.1	6,51	5,22	2,44	5,79E-05	0,0023			NonCoding
TC1700001680.mm.1	10,25	10,96	-1,64	5,79E-05	0,0023	Gm10012	cytochrome c oxidase, subunit VIIc pseudogene	NonCoding
TC0900002181.mm.1	8,55	7,76	1,73	5,80E-05	0,0023	Kmt2a	lysine (K)-specific methyltransferase 2A	Coding
TC0100000552.mm.1	5,85	4,73	2,18	5,81E-05	0,0023			NonCoding
TC1300001545.mm.1	5,87	6,79	-1,89	5,83E-05	0,0023	Gm11273	predicted gene 11273	Multiple_Complex
TC0300001741.mm.1	5,1	4,28	1,77	5,83E-05	0,0023			NonCoding
TC0400000195.mm.1	13,72	14,65	-1,91	5,83E-05	0,0023	Gm11878	predicted gene 11878 [Source:MGI Symbol;Acc:MGI:3651784]	Multiple_Complex
TC1200002174.mm.1	10,27	9,46	1,76	5,83E-05	0,0023	Gm22230	predicted gene, 22230	Precursor_microRNA
TC1500001304.mm.1	8,42	7,64	1,72	5,85E-05	0,0023			NonCoding
TC1700002357.mm.1	14,41	15,41	-2	5,86E-05	0,0023	Rpl7a-ps5	ribosomal protein L7A, pseudogene 5 [Source:MGI Symbol;Acc:MGI:3643553]	Pseudogene
TC1700001512.mm.1	15,86	16,64	-1,72	5,87E-05	0,0023	Oaz1-ps	ornithine decarboxylase antizyme 1, pseudogene [Source:MGI Symbol;Acc:MGI:108188]	Pseudogene
TC0200002387.mm.1	8,01	7,42	1,51	5,87E-05	0,0023			NonCoding
TC1400001966.mm.1	5,62	6,62	-1,99	5,93E-05	0,0023	Gm16082	predicted gene 16082 [Source:MGI Symbol;Acc:MGI:3802036]	Multiple_Complex
TC1600000585.mm.1	5,65	4,56	2,13	5,93E-05	0,0023			NonCoding
TC1600001950.mm.1	8,47	7,25	2,33	5,95E-05	0,0023			NonCoding
TC0200003474.mm.1	6,99	5,96	2,05	5,97E-05	0,0023			NonCoding
TC1300000742.mm.1	14,42	12,51	3,74	5,99E-05	0,0023	Gm27704	predicted gene, 27704 [Source:MGI Symbol;Acc:MGI:5531086]	Precursor_microRNA
TC0600002813.mm.1	9,96	9,31	1,57	6,00E-05	0,0023	Gm24387	predicted gene, 24387 [Source:MGI Symbol;Acc:MGI:5454164]	Precursor_microRNA
TC0400000804.mm.1	15,9	16,62	-1,64	6,04E-05	0,0024	Gm11263	predicted gene 11263 [Source:MGI Symbol;Acc:MGI:3651899]	Pseudogene
TC0600000746.mm.1	4,83	4,06	1,7	6,05E-05	0,0024			NonCoding
TC0800002911.mm.1	11,73	10,54	2,29	6,04E-05	0,0024			NonCoding
TC1100004212.mm.1	8,36	8,96	-1,51	6,04E-05	0,0024	Fam195b	family with sequence similarity 195, member B	Multiple_Complex
TC1500000141.mm.1	12,25	10,89	2,57	6,04E-05	0,0024	Gm27525	predicted gene, 27525 [Source:MGI Symbol;Acc:MGI:5530907]	Precursor_microRNA
TC0300002868.mm.1	6,72	7,56	-1,8	6,06E-05	0,0024	LOC100862236	PREDICTED: uncharacterized LOC100862236 (LOC100862236), miscRNA.	NonCoding
TC0400003640.mm.1	10,11	9,06	2,07	6,09E-05	0,0024			NonCoding
TC1900001082.mm.1	7,87	6,84	2,03	6,11E-05	0,0024			NonCoding
TC0X00000793.mm.1	16,27	17,21	-1,91	6,13E-05	0,0024	Rps24-ps3	ribosomal protein S24, pseudogene 3	Pseudogene
TC0200002472.mm.1	15,41	16,19	-1,72	6,14E-05	0,0024	Gm11450	predicted gene 11450 [Source:MGI Symbol;Acc:MGI:3651345]	Multiple_Complex
TC0200003756.mm.1	5,29	4,62	1,59	6,14E-05	0,0024			NonCoding
TC0600001817.mm.1	11,78	13,13	-2,55	6,15E-05	0,0024	Gm8649	predicted gene 8649 [Source:MGI Symbol;Acc:MGI:3644257]	Multiple_Complex
TC0X00001849.mm.1	6,32	7	-1,6	6,17E-05	0,0024	Gm14513	predicted gene 14513 [Source:MGI Symbol;Acc:MGI:3648369]	Pseudogene
TC0500001489.mm.1	13,12	11,78	2,55	6,16E-05	0,0024	Gm17132	predicted gene 17132 [Source:MGI Symbol;Acc:MGI:4937959]	Pseudogene
TC0900002627.mm.1	4,4	3,52	1,85	6,17E-05	0,0024			NonCoding
TC0100003701.mm.1	5,49	4,59	1,87	6,18E-05	0,0024			NonCoding
TC0900001603.mm.1	12,93	13,6	-1,59	6,17E-05	0,0024	Eif1b	eukaryotic translation initiation factor 1B	Coding
TC1100000306.mm.1	9,12	9,97	-1,8	6,18E-05	0,0024	Gm12094	predicted gene 12094 [Source:MGI Symbol;Acc:MGI:3650094]	Pseudogene
TC0X00002726.mm.1	4,06	4,99	-1,9	6,19E-05	0,0024	Gm9089	predicted gene 9089 [Source:MGI Symbol;Acc:MGI:3645081]	Multiple_Complex
TC1000001299.mm.1	13,93	11,96	3,92	6,20E-05	0,0024	Gm25117	predicted gene, 25117 [Source:MGI Symbol;Acc:MGI:5454894]	Small_RNA
TC1700000408.mm.1	14,84	12,95	3,7	6,22E-05	0,0024	Gm23123	predicted gene, 23123 [Source:MGI Symbol;Acc:MGI:5452900]	Small_RNA
TC1800001558.mm.1	6,02	4,16	3,62	6,26E-05	0,0024			NonCoding
TC1600000572.mm.1	5,41	4,52	1,86	6,27E-05	0,0024			NonCoding
TC0400003265.mm.1	6,12	7,41	-2,45	6,28E-05	0,0024	Gm12749	predicted gene 12749 [Source:MGI Symbol;Acc:MGI:3652196]	Pseudogene
TC1000000334.mm.1	5,32	3,9	2,68	6,28E-05	0,0024			NonCoding
TC0400001725.mm.1	15,67	16,42	-1,68	6,30E-05	0,0024	Rpl38-ps1	ribosomal protein L38, pseudogene 1	Multiple_Complex
TC0200002844.mm.1	8,79	9,4	-1,52	6,32E-05	0,0024	Rpp38	ribonuclease P/MRP 38 subunit	Coding
TC1100002119.mm.1	6,26	7,14	-1,83	6,34E-05	0,0024	Uqcr10	ubiquinol-cytochrome c reductase, complex III subunit X	Multiple_Complex
TC1600001042.mm.1	6,71	7,64	-1,9	6,33E-05	0,0024	Cbr1	carbonyl reductase 1	Coding
TC0300000840.mm.1	8,51	7,17	2,54	6,34E-05	0,0024			Precursor_microRNA
TC1500000428.mm.1	9,22	10,08	-1,82	6,36E-05	0,0024	Gm5045	predicted gene 5045 [Source:MGI Symbol;Acc:MGI:3647181]	Pseudogene
TC0300001317.mm.1	16,86	17,6	-1,67	6,37E-05	0,0024	Gm9396	predicted gene 9396 [Source:MGI Symbol;Acc:MGI:3645563]	Coding
TC0800000936.mm.1	10,22	9,58	1,56	6,38E-05	0,0024	Adgrl1	adhesion G protein-coupled receptor L1	Multiple_Complex
TC0400000145.mm.1	9,18	8,36	1,76	6,38E-05	0,0024	Gm11863; RP23-415F19.1	predicted gene 11863; novel pseudogene	Multiple_Complex
TC0600003420.mm.1	5,58	6,28	-1,63	6,42E-05	0,0024	Gm15707	predicted gene 15707 [Source:MGI Symbol;Acc:MGI:3783147]	Pseudogene
TC1900001004.mm.1	6,66	7,27	-1,53	6,41E-05	0,0024	Arl2	ADP-ribosylation factor-like 2	Multiple_Complex
TC0200000489.mm.1	10,3	9,43	1,83	6,45E-05	0,0024	Gm22824	predicted gene, 22824 [Source:MGI Symbol;Acc:MGI:5452601]	Precursor_microRNA
TC1900000934.mm.1	6,77	5,56	2,31	6,44E-05	0,0024			NonCoding
TC0X00002146.mm.1	13,38	14,46	-2,11	6,47E-05	0,0024	Gm4987	predicted gene 4987 [Source:MGI Symbol;Acc:MGI:3647751]	Multiple_Complex
TC1500000019.mm.1	12,09	12,83	-1,68	6,49E-05	0,0024	Rpl37	ribosomal protein L37	Coding
TC0400001853.mm.1	9,98	10,65	-1,59	6,54E-05	0,0025	Gm13127	predicted gene 13127 [Source:MGI Symbol;Acc:MGI:3651260]	Pseudogene
TC0300000653.mm.1	4,86	5,54	-1,61	6,55E-05	0,0025	Gm6525	ribosomal protein L36a pseudogene	NonCoding
TC0X00002608.mm.1	9,92	10,8	-1,84	6,56E-05	0,0025	Gm6977	predicted gene 6977 [Source:MGI Symbol;Acc:MGI:3647597]	Pseudogene
TC0200000845.mm.1	7,36	8,18	-1,77	6,59E-05	0,0025	Gm13503	predicted gene 13503 [Source:MGI Symbol;Acc:MGI:3649895]	Multiple_Complex
TC0200000734.mm.1	8,45	7,79	1,57	6,58E-05	0,0025			NonCoding
TC0400001541.mm.1	5,37	5,98	-1,52	6,60E-05	0,0025	Pef1	penta-EF hand domain containing 1	Coding
TC0X00000164.mm.1	13,27	13,93	-1,58	6,60E-05	0,0025	Rpl3-ps1	ribosomal protein L3, pseudogene 1	Pseudogene
TC0600001625.mm.1	8,7	7,91	1,73	6,64E-05	0,0025	Atf7ip	activating transcription factor 7 interacting protein	Multiple_Complex
TC1100001874.mm.1	9,92	10,52	-1,51	6,64E-05	0,0025	Rpl38	ribosomal protein L38	Coding
TC1800000309.mm.1	17,17	17,97	-1,74	6,65E-05	0,0025	Gm5239	predicted pseudogene 5239 [Source:MGI Symbol;Acc:MGI:3648788]	Pseudogene
TC1600000610.mm.1	5,85	4,5	2,55	6,66E-05	0,0025			NonCoding
TC0200005182.mm.1	15,55	16,16	-1,53	6,69E-05	0,0025	Gm11472	predicted gene 11472 [Source:MGI Symbol;Acc:MGI:3650288]	Pseudogene
TC1100000545.mm.1	7,29	6,18	2,16	6,68E-05	0,0025	Gm12197; RP23-121P11.4	predicted gene 12197; novel pseudogene	Pseudogene
TC1100000573.mm.1	6,53	7,12	-1,5	6,69E-05	0,0025	Nhp2	NHP2 ribonucleoprotein	Multiple_Complex
TC0100000352.mm.1	7,54	8,13	-1,5	6,72E-05	0,0025	Rpl23a-ps1	ribosomal protein 23A, pseudogene 1 [Source:MGI Symbol;Acc:MGI:3646201]	Pseudogene
TC0400000538.mm.1	6,07	5,34	1,66	6,71E-05	0,0025	Gm12437; RP23-141C15.4	predicted gene 12437; novel pseudogene	Pseudogene
TC1100002278.mm.1	5,59	6,32	-1,66	6,71E-05	0,0025	Gm12025	predicted gene 12025 [Source:MGI Symbol;Acc:MGI:3651188]	Pseudogene
TC0X00002160.mm.1	3,71	4,3	-1,51	6,75E-05	0,0025	Gm7212	predicted gene 7212 [Source:MGI Symbol;Acc:MGI:3648271]	Pseudogene
TC0700000289.mm.1	9,45	10,08	-1,55	6,77E-05	0,0025	Snrpd2	small nuclear ribonucleoprotein D2	Multiple_Complex
TC1800000798.mm.1	12,25	10,72	2,88	6,78E-05	0,0025	Snord58b	small nucleolar RNA, C/D box 58B	Small_RNA
TC0200002996.mm.1	11,45	12,18	-1,66	6,83E-05	0,0025	Gm13320; RP23-211O3.3	predicted gene 13320; SWI/SNF related, matrix associated, actin dependent regulator of chromatin, subfamily e, member 1 (Smarce1) pseudogene	Multiple_Complex
TC0800002451.mm.1	7,55	8,41	-1,81	6,84E-05	0,0025	LOC100861754	PREDICTED: uncharacterized LOC100861754, transcript variant 1 (LOC100861754), miscRNA.; PREDICTED: uncharacterized LOC100861754, transcript variant 2 (LOC100861754), miscRNA.	NonCoding
TC0X00001984.mm.1	13,75	11,9	3,58	6,85E-05	0,0025	Gm27341	predicted gene, 27341 [Source:MGI Symbol;Acc:MGI:5530723]	Precursor_microRNA
TC1000000633.mm.1	4,34	3,37	1,95	6,85E-05	0,0025			NonCoding
TC1600001181.mm.1	12,72	14,09	-2,57	6,93E-05	0,0026	Gm10247	predicted gene 10247 [Source:MGI Symbol;Acc:MGI:3641838]	Pseudogene
TC0400001339.mm.1	4,55	3,96	1,5	6,94E-05	0,0026			NonCoding
TSUnmapped00000184.mm.1	13,35	12,26	2,13	6,95E-05	0,0026	Rnu2-10	U2 small nuclear RNA 10	Small_RNA
TC0500000362.mm.1	16,58	17,22	-1,56	6,96E-05	0,0026	Gm10059	predicted pseudogene 10059	Pseudogene
TC1000003052.mm.1	7,87	7,15	1,65	6,98E-05	0,0026	Srgap1	SLIT-ROBO Rho GTPase activating protein 1	Multiple_Complex
TC1700002007.mm.1	7,16	7,97	-1,76	6,98E-05	0,0026	Gm4246	predicted gene 4246 [Source:MGI Symbol;Acc:MGI:3782423]	Multiple_Complex
TC0200002714.mm.1	12,56	13,89	-2,5	6,98E-05	0,0026	Gm14439	predicted gene 14439	Multiple_Complex
TC1100000348.mm.1	10,25	8,24	4,05	6,98E-05	0,0026	Gm10462	predicted gene 10462	Multiple_Complex
TC0400000940.mm.1	6,26	6,99	-1,66	7,00E-05	0,0026	Gm12650	predicted gene 12650 [Source:MGI Symbol;Acc:MGI:3649946]	Multiple_Complex
TC1000001957.mm.1	9,3	10,14	-1,79	7,03E-05	0,0026	Supt4b	predicted gene 3258	Coding
TC0500003501.mm.1	12,17	11,34	1,78	7,04E-05	0,0026			NonCoding
TC0100003086.mm.1	9,08	8,15	1,9	7,03E-05	0,0026			NonCoding
TC0X00003182.mm.1	13,17	14,74	-2,97	7,05E-05	0,0026	Gm15151	predicted gene 15151 [Source:MGI Symbol;Acc:MGI:3705644]	Pseudogene
TC1400000071.mm.1	8,76	8,16	1,52	7,04E-05	0,0026	Flnb	filamin, beta	Multiple_Complex
TC1600000509.mm.1	16,53	17,36	-1,78	7,06E-05	0,0026	Gm10913	predicted pseudogene 10913	Multiple_Complex
TC1300000788.mm.1	14,91	12,84	4,2	7,08E-05	0,0026	Gm24130	predicted gene, 24130 [Source:MGI Symbol;Acc:MGI:5453907]	Small_RNA
TC0800000777.mm.1	6,75	5,79	1,95	7,08E-05	0,0026			NonCoding
TC0300002366.mm.1	13,28	14,07	-1,74	7,10E-05	0,0026	Rps27rt; Rps27	ribosomal protein S27, retrogene; ribosomal protein S27	Multiple_Complex
TC0100001854.mm.1	4,78	4,12	1,58	7,10E-05	0,0026			NonCoding
TC0100002985.mm.1	4,68	3,88	1,73	7,11E-05	0,0026			NonCoding
TC0100002283.mm.1	11,34	12,1	-1,68	7,12E-05	0,0026	Gm5526	predicted pseudogene 5526	Pseudogene
TC0X00000992.mm.1	9,64	10,35	-1,63	7,13E-05	0,0026	Gm19974	PREDICTED: predicted gene, 19974 (Gm19974), miscRNA.	NonCoding
TC0X00001155.mm.1	9,93	9,03	1,87	7,18E-05	0,0026	Gm24683	predicted gene, 24683 [Source:MGI Symbol;Acc:MGI:5454460]	Precursor_microRNA
TC0200004654.mm.1	9,88	10,61	-1,66	7,21E-05	0,0026	Gm14284	predicted gene 14284 [Source:MGI Symbol;Acc:MGI:3650419]	Multiple_Complex
TC0900002422.mm.1	8,93	10,13	-2,3	7,26E-05	0,0026	Gm7613	predicted gene 7613 [Source:MGI Symbol;Acc:MGI:3647731]	Pseudogene
TC1300000651.mm.1	8,36	7,73	1,54	7,32E-05	0,0026			NonCoding
TC0400003787.mm.1	12,09	12,72	-1,55	7,39E-05	0,0027	Gm12987	predicted gene 12987 [Source:MGI Symbol;Acc:MGI:3649751]	Multiple_Complex
TC0400000558.mm.1	9,57	10,9	-2,51	7,44E-05	0,0027	Gm12460	predicted gene 12460 [Source:MGI Symbol;Acc:MGI:3650440]	Pseudogene
TC0800002670.mm.1	6,41	7,36	-1,93	7,44E-05	0,0027	Gm5356	predicted pseudogene 5356 [Source:MGI Symbol;Acc:MGI:3643649]	Pseudogene
TC0300002715.mm.1	4,58	3,98	1,52	7,45E-05	0,0027			NonCoding
TC1500000705.mm.1	9,62	9,02	1,52	7,48E-05	0,0027	Tnrc6b; Mir5113	trinucleotide repeat containing 6b; microRNA 5113	Multiple_Complex
TC1700001107.mm.1	4,96	4,26	1,63	7,48E-05	0,0027			NonCoding
TC0700004074.mm.1	5,74	6,33	-1,5	7,51E-05	0,0027	Gm9105	predicted gene 9105 [Source:MGI Symbol;Acc:MGI:3648833]	Pseudogene
TC0X00002996.mm.1	9,74	10,5	-1,7	7,53E-05	0,0027	Gm7855	predicted gene 7855 [Source:MGI Symbol;Acc:MGI:3648232]	Pseudogene
TC0100001341.mm.1	11,26	10,65	1,53	7,57E-05	0,0027	Tpr	translocated promoter region, nuclear basket protein; translocated promoter region	Multiple_Complex
TC0700003960.mm.1	9,18	10,09	-1,88	7,61E-05	0,0027	Gm5900	predicted pseudogene 5900 [Source:MGI Symbol;Acc:MGI:3643907]	Pseudogene
TC0200001755.mm.1	7,76	9,04	-2,43	7,62E-05	0,0027	Gm14088	predicted gene 14088 [Source:MGI Symbol;Acc:MGI:3650492]	Multiple_Complex
TC0600001908.mm.1	6,65	5,7	1,94	7,63E-05	0,0027			NonCoding
TC0100002008.mm.1	12,62	13,21	-1,5	7,65E-05	0,0027	Tceb1	transcription elongation factor B (SIII), polypeptide 1	Coding
TC1600001125.mm.1	9,19	10,05	-1,81	7,70E-05	0,0027	Gm6142	predicted pseudogene 6142 [Source:MGI Symbol;Acc:MGI:3644670]	Pseudogene
TC0700002221.mm.1	6,85	7,57	-1,66	7,75E-05	0,0027	Zfp954	zinc finger protein 954	Coding
TC1800000127.mm.1	8,85	9,8	-1,94	7,73E-05	0,0027	Gm6304	predicted gene 6304 [Source:MGI Symbol;Acc:MGI:3647929]	Pseudogene
TC0700000963.mm.1	11,9	13,1	-2,29	7,74E-05	0,0027	Atp5l-ps1	ATP synthase, H+ transporting, mitochondrial F0 complex, subunit G, pseudogene 1 [Source:MGI Symbol;Acc:MGI:2153586]	Pseudogene
TC0700002648.mm.1	9,04	10,18	-2,21	7,69E-05	0,0027	LOC101055953	39S ribosomal protein L41, mitochondrial-like	Coding
TC0400003047.mm.1	10,76	11,67	-1,87	7,74E-05	0,0027	Gm12669	predicted gene 12669	Multiple_Complex
TC1100003113.mm.1	10,16	11,65	-2,81	7,72E-05	0,0027	Gm22760; Gm12318	predicted gene, 22760 [Source:MGI Symbol;Acc:MGI:5452537]; predicted gene 12318 [Source:MGI Symbol;Acc:MGI:3649449]	Multiple_Complex
TC0100000855.mm.1	5,94	5,2	1,67	7,73E-05	0,0027			NonCoding
TC0300001742.mm.1	4,79	3,9	1,85	7,68E-05	0,0027			NonCoding
TC0900001826.mm.1	15,9	16,98	-2,11	7,69E-05	0,0027	Gm7808	predicted pseudogene 7808 [Source:MGI Symbol;Acc:MGI:3643360]	Pseudogene
TC0X00000891.mm.1	7,92	9,27	-2,54	7,74E-05	0,0027	Gm6987	predicted pseudogene 6987	Multiple_Complex
TC1100002991.mm.1	4,5	3,64	1,81	7,67E-05	0,0027			NonCoding
TC1300002154.mm.1	3,91	4,58	-1,59	7,68E-05	0,0027	Gm6436	PREDICTED: predicted gene 6436 (Gm6436), mRNA.	Coding
TC1900001395.mm.1	15,03	15,63	-1,51	7,72E-05	0,0027	Rpl9-ps6	ribosomal protein L9, pseudogene 6 [Source:MGI Symbol;Acc:MGI:3642682]	Pseudogene
TSUnmapped00000088.mm.1	16,29	16,88	-1,51	7,67E-05	0,0027	Rpl14-ps1	ribosomal protein L14, pseudogene 1	NonCoding
TC1700002614.mm.1	4,26	5,08	-1,76	7,77E-05	0,0027	Rpl31-ps25	ribosomal protein L31. pseudogene 25	Pseudogene
TC1100002321.mm.1	4,41	5,1	-1,61	7,78E-05	0,0027	Gm12040	predicted gene 12040 [Source:MGI Symbol;Acc:MGI:3651597]	Multiple_Complex
TC0300000891.mm.1	10,77	11,37	-1,52	7,80E-05	0,0027	Gm9169	predicted gene 9169 [Source:MGI Symbol;Acc:MGI:3648561]	Pseudogene
TSUnmapped00000029.mm.1	8,92	8,27	1,57	7,80E-05	0,0027	Psd3	pleckstrin and Sec7 domain containing 3	Coding
TC0400001706.mm.1	16,82	17,54	-1,64	7,80E-05	0,0027	Rpl31-ps10	ribosomal protein L31, pseudogene 10	Pseudogene
TC0900000963.mm.1	4,61	3,9	1,63	7,81E-05	0,0027			NonCoding
TC1000002846.mm.1	8,88	8,22	1,57	7,85E-05	0,0027	Nav3	neuron navigator 3	Multiple_Complex
TC0600002210.mm.1	6,72	7,44	-1,65	7,90E-05	0,0028	Rpl31-ps7	ribosomal protein L31, pseudogene 7	Pseudogene
TC1500000862.mm.1	7,11	7,74	-1,55	7,90E-05	0,0028	Selo	selenoprotein O	Coding
TC1400002873.mm.1	12,87	13,97	-2,14	7,93E-05	0,0028	Gm1974	PREDICTED: predicted gene 1974 (Gm1974), miscRNA.	NonCoding
TC0500000756.mm.1	4,13	3,48	1,57	8,01E-05	0,0028			NonCoding
TC1100002173.mm.1	6,41	7,42	-2,02	8,02E-05	0,0028	Gm11972	predicted gene 11972 [Source:MGI Symbol;Acc:MGI:3650055]	Multiple_Complex
TC1700002326.mm.1	7,82	6,75	2,1	8,05E-05	0,0028			NonCoding
TC0800001789.mm.1	4,44	3,6	1,8	8,05E-05	0,0028			NonCoding
TC1100002167.mm.1	10,63	11,27	-1,56	8,06E-05	0,0028	Tmed4	transmembrane emp24 protein transport domain containing 4	Multiple_Complex
TC1100001423.mm.1	10,54	11,18	-1,56	8,07E-05	0,0028	LOC100862001	PREDICTED: uncharacterized LOC100862001 (LOC100862001), miscRNA.	NonCoding
TC1100000354.mm.1	8,97	9,7	-1,66	8,07E-05	0,0028	Gm12115	predicted gene 12115	Multiple_Complex
TC0X00002945.mm.1	7,47	6,32	2,21	8,11E-05	0,0028	Gm14969; RP23-318H22.2	predicted gene 14969; novel pseudogene	Multiple_Complex
TC0X00000419.mm.1	7,53	6,61	1,9	8,17E-05	0,0028	Gm14654	predicted gene 14654 [Source:MGI Symbol;Acc:MGI:3705680]	Pseudogene
TC0300002941.mm.1	4,62	3,88	1,67	8,16E-05	0,0028			NonCoding
TC0900003229.mm.1	15,02	15,72	-1,62	8,15E-05	0,0028	Gm4017; Gm10157	predicted gene 4017 [Source:MGI Symbol;Acc:MGI:3782191]; predicted gene 10157 [Source:MGI Symbol;Acc:MGI:3642264]	Pseudogene
TC0400003561.mm.1	14,3	15	-1,63	8,20E-05	0,0028	Gm12943	predicted gene 12943 [Source:MGI Symbol;Acc:MGI:3650497]	Multiple_Complex
TC1000002027.mm.1	5,04	4,23	1,75	8,20E-05	0,0028			NonCoding
TC1800000382.mm.1	4,65	3,72	1,9	8,22E-05	0,0028			NonCoding
TC1100002906.mm.1	9,74	10,97	-2,35	8,30E-05	0,0028	Rps13-ps5	ribosomal protein S13, pseudogene 5	Pseudogene
TC0300002135.mm.1	14,74	15,66	-1,9	8,31E-05	0,0028	Gm17212	predicted gene 17212 [Source:MGI Symbol;Acc:MGI:4938039]	Multiple_Complex
TC0900003074.mm.1	13,14	13,84	-1,63	8,34E-05	0,0029	Tma7	translational machinery associated 7 homolog (S. cerevisiae)	Coding
TC1800000181.mm.1	3,56	2,87	1,61	8,34E-05	0,0029			NonCoding
TC1800000590.mm.1	11	11,6	-1,52	8,37E-05	0,0029	Isoc1	isochorismatase domain containing 1	Multiple_Complex
TC1500000513.mm.1	10,95	11,8	-1,8	8,38E-05	0,0029	Gm3150	predicted gene 3150	Coding
TC0900001700.mm.1	6,7	5,79	1,87	8,38E-05	0,0029			NonCoding
TC0600000083.mm.1	4,9	4,18	1,65	8,44E-05	0,0029			NonCoding
TC0600000382.mm.1	9,8	8,48	2,5	8,45E-05	0,0029			NonCoding
TC1300001668.mm.1	10,15	9,21	1,92	8,44E-05	0,0029	Gm22358	predicted gene, 22358 [Source:MGI Symbol;Acc:MGI:5452135]	Small_RNA
TC0200005194.mm.1	11,11	9,61	2,84	8,49E-05	0,0029			Precursor_microRNA
TC0900002993.mm.1	10,65	11,78	-2,18	8,50E-05	0,0029	Gm5621	predicted gene 5621	Pseudogene
TC0900000086.mm.1	8,01	6,33	3,21	8,51E-05	0,0029	Phxr4	per-hexamer repeat gene 4	Multiple_Complex
TC0400003771.mm.1	10,68	11,58	-1,87	8,52E-05	0,0029	Gm12989	predicted gene 12989	Pseudogene
TC1200000905.mm.1	4,19	3,48	1,63	8,57E-05	0,0029			NonCoding
TC1900000353.mm.1	8,72	9,75	-2,04	8,59E-05	0,0029	Gm5514	predicted gene 5514 [Source:MGI Symbol;Acc:MGI:3645435]	Multiple_Complex
TC0800002247.mm.1	14,56	12,9	3,14	8,60E-05	0,0029			NonCoding
TC1600000613.mm.1	5,28	4,55	1,66	8,60E-05	0,0029			NonCoding
TC0100002405.mm.1	11,33	12,01	-1,61	8,62E-05	0,0029	Sumo1	small ubiquitin-like modifier 1; SMT3 suppressor of mif two 3 homolog 1 (yeast)	Multiple_Complex
TC1000002697.mm.1	14,16	15,24	-2,11	8,64E-05	0,0029	Gm8580	ribosomal protein L29 pseudogene	Multiple_Complex
TC0X00000250.mm.1	9,94	8,98	1,95	8,66E-05	0,0029	Gm26302	predicted gene, 26302 [Source:MGI Symbol;Acc:MGI:5456079]	Precursor_microRNA
TC1400002488.mm.1	8,25	7,6	1,57	8,66E-05	0,0029			NonCoding
TC0200004609.mm.1	10,61	9,62	1,99	8,68E-05	0,0029	Gm14043; RP23-358G23.3	predicted gene 14043; novel pseudogene	Multiple_Complex
TC0X00001855.mm.1	14,29	15,11	-1,77	8,69E-05	0,0029	Rpl30-ps11	ribosomal protein L30, pseudogene 11	Pseudogene
TC1100001673.mm.1	10,68	12,04	-2,56	8,73E-05	0,0029	Rpl27-ps2	ribosomal protein L27, pseudogene 2	Pseudogene
TC0700003557.mm.1	4,22	4,87	-1,57	8,82E-05	0,0029	Gm16017	predicted gene 16017 [Source:MGI Symbol;Acc:MGI:3802069]	Multiple_Complex
TC0300001437.mm.1	5,09	4,12	1,96	8,83E-05	0,0030			NonCoding
TC0400003984.mm.1	7,03	8,1	-2,1	8,84E-05	0,0030	Gm13144	predicted gene 13144	Pseudogene
TC0200003846.mm.1	7,74	6,76	1,96	8,85E-05	0,0030	Gm13701; RP23-202M10.1	predicted gene 13701; novel pseudogene	Multiple_Complex
TC1500001919.mm.1	10,25	10,86	-1,52	8,86E-05	0,0030	Slc25a17	solute carrier family 25 (mitochondrial carrier, peroxisomal membrane protein), member 17	Coding
TC0900002200.mm.1	7,23	8,04	-1,75	8,86E-05	0,0030			NonCoding
TC0100001369.mm.1	11,65	12,41	-1,68	8,89E-05	0,0030	Arpc5	actin related protein 2/3 complex, subunit 5	Multiple_Complex
TC1800001293.mm.1	7,91	7,07	1,79	8,89E-05	0,0030			NonCoding
TC0600001853.mm.1	5,04	4,27	1,71	8,91E-05	0,0030			NonCoding
TC0X00000902.mm.1	7,16	6,49	1,58	8,91E-05	0,0030	Zxdb	zinc finger, X-linked, duplicated B	Coding
TC0X00001145.mm.1	10,67	11,46	-1,74	8,95E-05	0,0030	Gm14897	predicted gene 14897 [Source:MGI Symbol;Acc:MGI:3705528]	Multiple_Complex
TC0200005361.mm.1	7,62	6,95	1,59	8,97E-05	0,0030			NonCoding
TC1100003946.mm.1	12,4	13,57	-2,25	9,00E-05	0,0030	Rps12-ps26	ribosomal protein S12, pseudogene 26 [Source:MGI Symbol;Acc:MGI:3713332]	Multiple_Complex
TC0100002300.mm.1	9,28	7,87	2,67	9,05E-05	0,0030			NonCoding
TC0500001745.mm.1	9,28	7,87	2,67	9,05E-05	0,0030			NonCoding
TC0700002803.mm.1	9,28	7,87	2,67	9,05E-05	0,0030			NonCoding
TC0700002806.mm.1	9,28	7,87	2,67	9,05E-05	0,0030			NonCoding
TC0900001682.mm.1	9,28	7,87	2,67	9,05E-05	0,0030			NonCoding
TC0900002384.mm.1	9,28	7,87	2,67	9,05E-05	0,0030			NonCoding
TC0X00002290.mm.1	8,14	7,16	1,97	9,01E-05	0,0030	Gm14889; RP23-303A21.2	predicted gene 14889; novel pseudogene	Multiple_Complex
TC1300000170.mm.1	9,28	7,87	2,67	9,05E-05	0,0030			NonCoding
TC1300000463.mm.1	8,89	9,55	-1,58	9,07E-05	0,0030	Tmem14c	transmembrane protein 14C	Coding
TC1300001018.mm.1	3,74	4,5	-1,7	9,15E-05	0,0030	Gm17450	predicted gene, 17450 [Source:MGI Symbol;Acc:MGI:4937084]	Pseudogene
TC0X00003244.mm.1	10,58	11,49	-1,88	9,16E-05	0,0030	Gm7312	predicted gene 7312 [Source:MGI Symbol;Acc:MGI:3646347]	Multiple_Complex
TC0200003778.mm.1	4,18	4,92	-1,67	9,17E-05	0,0030	Gm14427	predicted gene 14427 [Source:MGI Symbol;Acc:MGI:3652026]	Multiple_Complex
TC1300001877.mm.1	8,84	9,75	-1,89	9,21E-05	0,0030	Tbc1d7	TBC1 domain family, member 7	Coding
TC0300000049.mm.1	15,74	16,55	-1,76	9,25E-05	0,0030	Gm15467	predicted gene 15467 [Source:MGI Symbol;Acc:MGI:3705388]	Multiple_Complex
TC0400001583.mm.1	12,28	10,86	2,67	9,24E-05	0,0030	Snora16a	small nucleolar RNA, H/ACA box 16A	Small_RNA
TC0800002171.mm.1	4,58	3,75	1,78	9,24E-05	0,0030			NonCoding
TC0X00002400.mm.1	8,33	8,93	-1,52	9,24E-05	0,0030	Cd99l2	CD99 antigen-like 2	Multiple_Complex
TC0700002880.mm.1	13,32	14,15	-1,78	9,27E-05	0,0030	Pop4	processing of precursor 4, ribonuclease P/MRP family, (S. cerevisiae)	Coding
TC1700002284.mm.1	9,99	10,85	-1,82	9,27E-05	0,0030	Gm6919	predicted gene 6919 [Source:MGI Symbol;Acc:MGI:3648520]	Pseudogene
TC0300000007.mm.1	10,45	11,72	-2,4	9,32E-05	0,0030	Rps24-ps2	ribosomal protein S24, pseudogene 2 [Source:MGI Symbol;Acc:MGI:3649025]	Pseudogene
TC0300002808.mm.1	13,43	14,44	-2,02	9,32E-05	0,0030	Gm4596	predicted gene 4596 [Source:MGI Symbol;Acc:MGI:3782779]	Multiple_Complex
TC0800002899.mm.1	9,8	10,43	-1,55	9,32E-05	0,0030	Gm1943	WD repeat domain 70 pseudogene	NonCoding
TC0200002718.mm.1	11,32	11,92	-1,51	9,33E-05	0,0030	Gm14438	predicted gene 14438	Multiple_Complex
TC0X00000864.mm.1	6,12	6,81	-1,61	9,35E-05	0,0030	Gm14788	predicted gene 14788 [Source:MGI Symbol;Acc:MGI:3705584]	Pseudogene
TC0400000020.mm.1	7,97	6,83	2,21	9,38E-05	0,0030	Gm11807; RP23-76M24.1	predicted gene 11807; novel pseudogene	Multiple_Complex
TC1400002560.mm.1	5,83	4,64	2,27	9,43E-05	0,0031			NonCoding
TC0700002359.mm.1	11,09	11,7	-1,53	9,46E-05	0,0031	Chmp2a	charged multivesicular body protein 2A	Coding
TC0X00000646.mm.1	5,26	4	2,4	9,48E-05	0,0031			NonCoding
TC0100003654.mm.1	7,17	5,2	3,9	9,49E-05	0,0031			NonCoding
TC0X00001966.mm.1	12,07	9,86	4,63	9,51E-05	0,0031	Gm27910	predicted gene, 27910 [Source:MGI Symbol;Acc:MGI:5531292]	Precursor_microRNA
TC1600000333.mm.1	10,62	11,7	-2,12	9,55E-05	0,0031	Gm6630	predicted pseudogene 6630	Pseudogene
TC1300000931.mm.1	7,76	8,43	-1,59	9,55E-05	0,0031	Gm8185	predicted gene 8185 [Source:MGI Symbol;Acc:MGI:3643116]	Pseudogene
TC1500001233.mm.1	6,45	7,37	-1,89	9,55E-05	0,0031	Gm17756	PREDICTED: predicted gene, 17756 (Gm17756), mRNA.	Coding
TC1500002000.mm.1	8,18	8,95	-1,7	9,64E-05	0,0031	LOC100861793	PREDICTED: uncharacterized LOC100861793 (LOC100861793), miscRNA.	NonCoding
TC0600000360.mm.1	9,92	9,21	1,64	9,70E-05	0,0031	Gm25062	predicted gene, 25062	Precursor_microRNA
TC0500002444.mm.1	7,41	6,52	1,85	9,70E-05	0,0031			NonCoding
TC0800000385.mm.1	8,05	6,79	2,39	9,74E-05	0,0031			NonCoding
TC0200001426.mm.1	11,19	12,76	-2,96	9,76E-05	0,0031			NonCoding
TC0700001761.mm.1	4,25	3,64	1,53	9,87E-05	0,0032			NonCoding
TC1000001280.mm.1	13,7	12,41	2,45	9,89E-05	0,0032			NonCoding
TC1800001198.mm.1	9,45	10,16	-1,64	9,94E-05	0,0032	Ndufa2	NADH dehydrogenase (ubiquinone) 1 alpha subcomplex, 2	Coding
TC0100002740.mm.1	6,97	6,34	1,55	9,95E-05	0,0032	Snora75	small nucleolar RNA, H/ACA box 75	Small_RNA
TC0900000054.mm.1	17,1	17,71	-1,52	9,95E-05	0,0032	Gm29376	predicted gene 29376	Coding
TC1400001630.mm.1	5,99	5,18	1,76	9,94E-05	0,0032	Gm23633	predicted gene, 23633 [Source:MGI Symbol;Acc:MGI:5453410]	Precursor_microRNA
TC1100003939.mm.1	4,29	3,63	1,58	9,97E-05	0,0032			NonCoding
TC0800001302.mm.1	7,26	6,46	1,73	1,00E-04	0,0032	Snord71	small nucleolar RNA, C/D box 71	Small_RNA
TC0X00001058.mm.1	12,4	13,07	-1,59	0,0001	0,0032	Rab9b-ps1	RAB9B, member RAS oncogene family, pseudogene 1	Pseudogene
TC1200000153.mm.1	14,46	15,36	-1,86	0,0001	0,0032	Gm10480	predicted gene 10480 [Source:MGI Symbol;Acc:MGI:3642435]; predicted gene 10480	Pseudogene
TC1400000131.mm.1	6,53	5,69	1,79	0,0001	0,0032			NonCoding
TC1300001181.mm.1	15,56	14,3	2,39	0,0001	0,0032			NonCoding
TC1000000037.mm.1	5,28	6,15	-1,83	0,0001	0,0032	Gm3213	PREDICTED: predicted gene 3213 (Gm3213), mRNA.	Coding
TC1000001102.mm.1	4,46	3,82	1,55	0,0001	0,0032			NonCoding
TC1600001341.mm.1	3,86	3,22	1,56	0,0001	0,0032			NonCoding
TC0600000164.mm.1	6,25	4,62	3,09	0,0001	0,0032			NonCoding
TC0100000599.mm.1	13,15	11,94	2,32	0,0001	0,0032	Gm24497	predicted gene, 24497 [Source:MGI Symbol;Acc:MGI:5454274]	Small_RNA
TC0300000355.mm.1	5,72	5,08	1,56	0,0001	0,0032			NonCoding
TC0300000845.mm.1	13,37	14,53	-2,24	0,0001	0,0032	Rplp0-ps1	ribosomal protein, large, P0, pseudogene 1	Pseudogene
TC0900002665.mm.1	10,51	9,65	1,81	0,0001	0,0032			NonCoding
TC0900002635.mm.1	13,62	14,6	-1,98	0,0001	0,0032	Gm17828	predicted gene, 17828 [Source:MGI Symbol;Acc:MGI:5010013]	Pseudogene
TC0X00000518.mm.1	11,95	12,92	-1,97	0,0001	0,0032	Gm2174	predicted gene 2174 [Source:MGI Symbol;Acc:MGI:3780344]	Coding
TC1700000460.mm.1	15,43	16,03	-1,52	0,0001	0,0032	Gm9703	predicted gene 9703 [Source:MGI Symbol;Acc:MGI:3780110]	Multiple_Complex
TC0200000483.mm.1	15,29	15,98	-1,62	0,0001	0,0032	Rpsa-ps9	ribosomal protein SA, pseudogene 9	Pseudogene
TC1100002700.mm.1	15,8	14,09	3,26	0,0001	0,0032	Gm25291	predicted gene, 25291 [Source:MGI Symbol;Acc:MGI:5455068]	Small_RNA
TC0700001951.mm.1	9,32	8,67	1,58	0,0001	0,0032	Dock1	dedicator of cytokinesis 1	Coding
TC0600001961.mm.1	9,1	8,44	1,58	0,0001	0,0032			NonCoding
TC1100001805.mm.1	4,74	3,9	1,79	0,0001	0,0032			NonCoding
TC1400002543.mm.1	5,4	4,67	1,66	0,0001	0,0032			NonCoding
TC0800003174.mm.1	6,05	5,3	1,68	0,0001	0,0032			NonCoding
TC0800003073.mm.1	11,37	10,02	2,54	0,0001	0,0032	Gm24366	predicted gene, 24366 [Source:MGI Symbol;Acc:MGI:5454143]	Precursor_microRNA
TC1400001258.mm.1	4,42	3,77	1,57	0,0001	0,0033			NonCoding
TC0300002390.mm.1	9,56	10,16	-1,51	0,0001	0,0033	Gm9774	predicted pseudogene 9774 [Source:MGI Symbol;Acc:MGI:3642386]	Pseudogene
TC0200001542.mm.1	8,84	9,81	-1,95	0,0001	0,0033	Gm22757; Gm13875	predicted gene, 22757 [Source:MGI Symbol;Acc:MGI:5452534]; predicted gene 13875 [Source:MGI Symbol;Acc:MGI:3649350]	Multiple_Complex
TC1300002308.mm.1	15,57	16,16	-1,51	0,0001	0,0033	Gm10126	predicted gene 10126 [Source:MGI Symbol;Acc:MGI:3809072]	Coding
TC0800002532.mm.1	4,55	3,84	1,64	0,0001	0,0033			NonCoding
TC0900002817.mm.1	6,33	6,94	-1,52	0,0001	0,0033	Tmed3	transmembrane emp24 domain containing 3	Multiple_Complex
TC1700001868.mm.1	8,57	9,42	-1,8	0,0001	0,0033	Zfp422-rs1	zinc finger protein 422, related sequence 1; zinc finger protein 422, related sequence 1 [Source:MGI Symbol;Acc:MGI:3028594]	Multiple_Complex
TC1800000034.mm.1	4,32	3,45	1,82	0,0001	0,0033			NonCoding
TC0800002402.mm.1	6,18	7,07	-1,86	0,0001	0,0033	Mpv17l2	MPV17 mitochondrial membrane protein-like 2	Coding
TC1800000172.mm.1	10,01	9,03	1,97	0,0001	0,0033			Precursor_microRNA
TC1400000503.mm.1	7,96	7,04	1,88	0,0001	0,0033			NonCoding
TC0400004117.mm.1	9,01	9,72	-1,63	0,0001	0,0033	Tprgl	transformation related protein 63 regulated like	Multiple_Complex
TC0600002173.mm.1	5,71	6,58	-1,83	0,0001	0,0033	Gm4877	predicted gene 4877 [Source:MGI Symbol;Acc:MGI:3779444]	Coding
TC0X00001967.mm.1	11,87	9,74	4,37	0,0001	0,0033	Gm27839	predicted gene, 27839 [Source:MGI Symbol;Acc:MGI:5531221]	Precursor_microRNA
TC1700002310.mm.1	4,23	4,98	-1,68	0,0001	0,0033	Gm16276	predicted gene 16276 [Source:MGI Symbol;Acc:MGI:3826598]	Multiple_Complex
TC1700002594.mm.1	14,49	15,23	-1,67	0,0001	0,0033	Gm9386	predicted pseudogene 9386	Pseudogene
TC1000002660.mm.1	7,89	8,53	-1,56	0,0001	0,0033	Actr6	ARP6 actin-related protein 6	Coding
TC0500000039.mm.1	11,26	12,1	-1,78	0,0001	0,0033	Tubb4b-ps1	tubulin, beta 4B class IVB, pseudogene 1 [Source:MGI Symbol;Acc:MGI:3642800]	Pseudogene
TC0200003755.mm.1	4,36	3,67	1,61	0,0001	0,0033			NonCoding
TC1900001589.mm.1	6,59	5,85	1,67	0,0001	0,0033			NonCoding
TC1600000590.mm.1	5,78	5,01	1,7	0,0001	0,0033			NonCoding
TC0100002313.mm.1	16,27	16,91	-1,56	0,0001	0,0033	Gm3940	predicted gene 3940	Coding
TC1800000751.mm.1	5,29	4,41	1,84	0,0001	0,0033			NonCoding
TC1800001053.mm.1	8,91	9,61	-1,62	0,0001	0,0033	Gm6378	predicted pseudogene 6378 [Source:MGI Symbol;Acc:MGI:3647253]	Pseudogene
TC0200002286.mm.1	8,19	8,9	-1,64	0,0001	0,0033	Gm14156	predicted gene 14156 [Source:MGI Symbol;Acc:MGI:3652034]	Multiple_Complex
TC0200004757.mm.1	13,29	13,93	-1,56	0,0001	0,0033	Gm11688	predicted gene 11688 [Source:MGI Symbol;Acc:MGI:3650868]	Pseudogene
TC0800002123.mm.1	11,18	11,88	-1,63	0,0001	0,0033	Smarce1-ps1	SWI/SNF related, matrix associated, actin dependent regulator of chromatin, subfamily e, member 1, pseodogene 1 [Source:MGI Symbol;Acc:MGI:3037673]	Pseudogene
TC0300001433.mm.1	6,13	5,15	1,97	0,0001	0,0034			NonCoding
TC0400000197.mm.1	8,04	7,12	1,9	0,0001	0,0034	Gm11883; RP23-25B10.2	predicted gene 11883; novel pseudogene	Multiple_Complex
TC0900000134.mm.1	9,13	10,14	-2,01	0,0001	0,0034	Gm5612	predicted gene 5612 [Source:MGI Symbol;Acc:MGI:3647118]	Coding
TC1100001503.mm.1	17,35	18,23	-1,84	0,0001	0,0034	Gm11531	predicted gene 11531 [Source:MGI Symbol;Acc:MGI:3650260]	Pseudogene
TC1300002720.mm.1	13,44	12,36	2,1	0,0001	0,0034			NonCoding
TC1400000919.mm.1	9,78	8,9	1,85	0,0001	0,0034			NonCoding
TC0100000333.mm.1	8,41	9	-1,5	0,0001	0,0034	Bivm	basic, immunoglobulin-like variable motif containing	Multiple_Complex
TC0300002289.mm.1	14,83	15,5	-1,59	0,0001	0,0034	Gm6570	predicted gene 6570	Pseudogene
TC0500000643.mm.1	11,88	13,2	-2,49	0,0001	0,0034	Gm6517	predicted gene 6517 [Source:MGI Symbol;Acc:MGI:3643656]	Pseudogene
TC0700000314.mm.1	8,49	9,39	-1,87	0,0001	0,0034	Rpl7a-ps8	ribosomal protein L7A, pseudogene 8 [Source:MGI Symbol;Acc:MGI:3644288]	Pseudogene
TC1500001153.mm.1	15,89	16,59	-1,61	0,0001	0,0034	Gm10250	predicted pseudogene 10250 [Source:MGI Symbol;Acc:MGI:3642408]	Pseudogene
TC0100003633.mm.1	4,85	3,82	2,03	0,0001	0,0034			NonCoding
TC1600001583.mm.1	13,28	14,11	-1,78	0,0001	0,0034			NonCoding
TC1300002732.mm.1	16,91	17,54	-1,54	0,0001	0,0034	Gm6421	predicted pseudogene 6421 [Source:MGI Symbol;Acc:MGI:3647311]	Multiple_Complex
TC1500000102.mm.1	11,75	12,57	-1,78	0,0001	0,0034	Gm2573	PREDICTED: predicted gene 2573 (Gm2573), mRNA.	Coding
TC0X00000701.mm.1	12,06	12,87	-1,76	0,0001	0,0034	Rpl3-ps2	ribosomal protein L3, pseudogene 2	Multiple_Complex
TC0400000751.mm.1	10,39	11,31	-1,88	0,0001	0,0034	Gm11222	predicted gene 11222 [Source:MGI Symbol;Acc:MGI:3651632]	Pseudogene
TC0100000366.mm.1	5,41	4,35	2,09	0,0001	0,0034			NonCoding
TC1100002884.mm.1	5,04	5,81	-1,71	0,0001	0,0034	Gm12614	predicted gene 12614 [Source:MGI Symbol;Acc:MGI:3649885]	Multiple_Complex
TC1100002889.mm.1	5,04	5,81	-1,71	0,0001	0,0034	Gm12624	predicted gene 12624 [Source:MGI Symbol;Acc:MGI:3650565]	Multiple_Complex
TC0600003240.mm.1	6,22	7,07	-1,8	0,0001	0,0034	LOC100861675	PREDICTED: uncharacterized LOC100861675 (LOC100861675), miscRNA.	NonCoding
TC1700002771.mm.1	7,47	8,2	-1,66	0,0001	0,0034	Nme3	NME/NM23 nucleoside diphosphate kinase 3	Multiple_Complex
TC0400003758.mm.1	4,9	5,69	-1,72	0,0001	0,0034	Gm12983	predicted gene 12983 [Source:MGI Symbol;Acc:MGI:3651378]	Pseudogene
TC0200000301.mm.1	8,17	8,82	-1,58	0,0001	0,0034	Commd3	COMM domain containing 3	Multiple_Complex
TC1200001750.mm.1	16,73	17,49	-1,69	0,0001	0,0034	Rpl31-ps17	ribosomal protein L31, pseudogene 17	Pseudogene
TC0500003072.mm.1	7,91	8,74	-1,78	0,0001	0,0034	Ywhaq-ps2	tyrosine 3-monooxygenase/tryptophan 5-monooxygenase activation protein, theta polypeptide, pseudogene	Pseudogene
TC1400002561.mm.1	5,6	4,59	2,01	0,0001	0,0034			NonCoding
TC1600000311.mm.1	8,9	10,34	-2,7	0,0001	0,0034	Gm26980	predicted gene, 26980 [Source:MGI Symbol;Acc:MGI:5504095]	Multiple_Complex
TC1500001930.mm.1	9,13	10,57	-2,71	0,0001	0,0034	Gm8444	predicted gene 8444 [Source:MGI Symbol;Acc:MGI:3645809]	Coding
TC0800001341.mm.1	9,98	10,6	-1,53	0,0001	0,0034	Gabarapl2	gamma-aminobutyric acid (GABA) A receptor-associated protein-like 2	Multiple_Complex
TC0700004433.mm.1	10,8	9,51	2,43	0,0001	0,0035	Gm23631	predicted gene, 23631 [Source:MGI Symbol;Acc:MGI:5453408]	Precursor_microRNA
TC1400002475.mm.1	6,58	5,79	1,73	0,0001	0,0035			NonCoding
TC0200001575.mm.1	10,39	9,41	1,97	0,0001	0,0035	Gm11060	predicted gene 11060 [Source:MGI Symbol;Acc:MGI:3779284]	Coding
TC0600001092.mm.1	11,78	11,18	1,52	0,0001	0,0035	Slc6a6	solute carrier family 6 (neurotransmitter transporter, taurine), member 6	Coding
TC0200004816.mm.1	12,34	13,05	-1,63	0,0001	0,0035	Cst3	cystatin C	Multiple_Complex
TC0X00000746.mm.1	9,46	8,22	2,36	0,0001	0,0035	Gm15384; RP23-252K7.9	predicted gene 15384 [Source:MGI Symbol;Acc:MGI:3705249]; putative novel transcript	NonCoding
TC1100003910.mm.1	12,32	13,06	-1,66	0,0001	0,0035			NonCoding
TC1300001504.mm.1	4,87	4,15	1,64	0,0001	0,0035			NonCoding
TC0X00001123.mm.1	4,97	5,72	-1,69	0,0001	0,0035	Gm5393	predicted pseudogene 5393 [Source:MGI Symbol;Acc:MGI:3642996]	Multiple_Complex
TC0200000705.mm.1	17,04	17,77	-1,67	0,0001	0,0035	Gm13586	predicted gene 13586 [Source:MGI Symbol;Acc:MGI:3649994]	Multiple_Complex
TC0600002053.mm.1	11,74	12,78	-2,06	0,0001	0,0035	Gm13862	predicted gene 13862 [Source:MGI Symbol;Acc:MGI:3651503]	Pseudogene
TC1600000310.mm.1	6,89	7,8	-1,89	0,0001	0,0035	Gm5809	predicted pseudogene 5809 [Source:MGI Symbol;Acc:MGI:3647324]	Pseudogene
TC1100000209.mm.1	6,1	4,47	3,09	0,0001	0,0035			NonCoding
TC1400001972.mm.1	10,66	11,45	-1,73	0,0001	0,0035	Gm3601	PREDICTED: predicted gene 3601 (Gm3601), miscRNA.	NonCoding
TC1100003801.mm.1	8,56	9,8	-2,36	0,0001	0,0035	Gm25593; Gm11619	predicted gene, 25593 [Source:MGI Symbol;Acc:MGI:5455370]; predicted gene 11619 [Source:MGI Symbol;Acc:MGI:3649910]	Multiple_Complex
TC0400003682.mm.1	7,88	8,64	-1,69	0,0001	0,0035	Gm13022	predicted gene 13022 [Source:MGI Symbol;Acc:MGI:3651775]	Multiple_Complex
TC1400000602.mm.1	12,24	10,77	2,77	0,0001	0,0035	Snord58b	small nucleolar RNA, C/D box 58B (Snord58b), small nucleolar RNA.; small nucleolar RNA, C/D box 58B	Small_RNA
TC0100002503.mm.1	11,03	10,16	1,83	0,0001	0,0035	Erbb4	v-erb-a erythroblastic leukemia viral oncogene homolog 4 (avian)	Multiple_Complex
TC0X00002307.mm.1	9,33	8,73	1,51	0,0001	0,0035	Atp11c	ATPase, class VI, type 11C	Multiple_Complex
TC1600000921.mm.1	5,08	4,12	1,94	0,0001	0,0036			NonCoding
TC0700001418.mm.1	5,86	4,83	2,04	0,0001	0,0036			NonCoding
TC0X00001975.mm.1	7,77	6,18	3,01	0,0001	0,0036	Gm27892	predicted gene, 27892 [Source:MGI Symbol;Acc:MGI:5531274]	Precursor_microRNA
TC1300000813.mm.1	13,91	14,69	-1,72	0,0001	0,0036	Gm5451	predicted gene 5451	Pseudogene
TC0300001730.mm.1	5,08	4,28	1,74	0,0001	0,0036			NonCoding
TC0M00000010.mm.1	18,15	18,75	-1,51	0,0001	0,0036	mt-Tg	mitochondrially encoded tRNA glycine [Source:MGI Symbol;Acc:MGI:102486]	tRNA
TC1100003123.mm.1	7,51	8,6	-2,12	0,0001	0,0036	Gm12321	predicted gene 12321 [Source:MGI Symbol;Acc:MGI:3651559]	Multiple_Complex
TC0400002382.mm.1	6,48	7,2	-1,65	0,0001	0,0036	LOC636187	PREDICTED: 60S ribosomal protein L21-like (LOC636187), mRNA.	Coding
TC1600001748.mm.1	6,12	5,52	1,51	0,0001	0,0036	Gm22422	predicted gene, 22422 [Source:MGI Symbol;Acc:MGI:5452199]	Small_RNA
TC0500001407.mm.1	7,9	9,21	-2,48	0,0001	0,0036	Gm6444	predicted gene 6444 [Source:MGI Symbol;Acc:MGI:3648226]	Pseudogene
TC1400000044.mm.1	8,45	9,23	-1,71	0,0001	0,0036	Gm3348	predicted gene 3348 [Source:MGI Symbol;Acc:MGI:3781526]	Pseudogene
TC1900001028.mm.1	7,78	8,38	-1,52	0,0001	0,0036	Dnajc4	DnaJ (Hsp40) homolog, subfamily C, member 4	Coding
TC0200001184.mm.1	9	9,94	-1,91	0,0001	0,0036	Gm13755	predicted gene 13755 [Source:MGI Symbol;Acc:MGI:3651210]	Multiple_Complex
TC0500001491.mm.1	9,86	9,03	1,78	0,0001	0,0036	Gm22735	predicted gene, 22735	Precursor_microRNA
TC1300000786.mm.1	7,32	8,01	-1,62	0,0001	0,0036	Gm3785	PREDICTED: predicted gene 3785 (Gm3785), mRNA.	Coding
TC0400001471.mm.1	4,07	3,47	1,52	0,0001	0,0036			NonCoding
TC0800002944.mm.1	6,08	5,49	1,5	0,0001	0,0036			NonCoding
TC0200001868.mm.1	4,08	3,36	1,64	0,0001	0,0036			NonCoding
TC0X00001196.mm.1	5,76	5,15	1,52	0,0001	0,0036	Gm14941; RP23-74L11.2	predicted gene 14941; Novel pseudogene	Pseudogene
TC1900001596.mm.1	5,42	6,21	-1,72	0,0001	0,0036	Gm8974	predicted gene 8974 [Source:MGI Symbol;Acc:MGI:3648532]	Multiple_Complex
TC1600002145.mm.1	13,2	12,39	1,76	0,0001	0,0036	Dscam	Down syndrome cell adhesion molecule	Coding
TC0200005071.mm.1	15,14	15,95	-1,76	0,0001	0,0036	Gm11449	predicted gene 11449	Multiple_Complex
TC1600000574.mm.1	5,4	4,27	2,19	0,0001	0,0036			NonCoding
TC0X00000841.mm.1	9	8,17	1,79	0,0001	0,0036	Gm14763; RP23-311G7.2	predicted gene 14763; novel pseuodgene	Multiple_Complex
TC1100001005.mm.1	11,77	9,51	4,8	0,0001	0,0036			NonCoding
TC0400000591.mm.1	8,72	9,69	-1,97	0,0001	0,0036	Gm12468	predicted gene 12468	Pseudogene
TC1100003677.mm.1	8,44	9,09	-1,57	0,0001	0,0037	Mien1	migration and invasion enhancer 1	Coding
TC0X00002784.mm.1	7,71	8,67	-1,94	0,0001	0,0037	Gm6222	predicted pseudogene 6222; predicted pseudogene 6222 (Gm6222), mRNA.	Multiple_Complex
TC1600000882.mm.1	5,32	4,29	2,05	0,0001	0,0037			NonCoding
TC1900000960.mm.1	7,58	8,18	-1,51	0,0001	0,0037	Banf1	barrier to autointegration factor 1	Multiple_Complex
TC0900000093.mm.1	5,6	4,09	2,84	0,0001	0,0037			NonCoding
TC0700003987.mm.1	6,54	7,4	-1,82	0,0001	0,0037	Mrps36-ps2	mitochondrial ribosomal protein S36, pseudogene 2	Multiple_Complex
TC0200003447.mm.1	6,76	5,9	1,82	0,0001	0,0037	Lrp1b	low density lipoprotein-related protein 1B (deleted in tumors)	Multiple_Complex
TC1700001330.mm.1	6,95	5,78	2,26	0,0001	0,0037	Gm24510	predicted gene, 24510 [Source:MGI Symbol;Acc:MGI:5454287]	Precursor_microRNA
TC1800000743.mm.1	4,64	3,7	1,92	0,0001	0,0037			NonCoding
TC0500002529.mm.1	9,61	8,73	1,84	0,0001	0,0037	Gm23617	predicted gene, 23617 [Source:MGI Symbol;Acc:MGI:5453394]	Precursor_microRNA
TC1700002556.mm.1	9,69	9,06	1,54	0,0001	0,0037	Heatr5b	HEAT repeat containing 5B	Multiple_Complex
TC0200005476.mm.1	9,26	9,88	-1,53	0,0001	0,0037	Nup35	nucleoporin 35	Multiple_Complex
TC0700003365.mm.1	9,62	10,3	-1,6	0,0001	0,0037	Ube2nl	ubiquitin-conjugating enzyme E2N-like [Source:MGI Symbol;Acc:MGI:3643295]	Pseudogene
TC0200005036.mm.1	11,3	12,35	-2,07	0,0001	0,0037	Gm14200	predicted gene 14200 [Source:MGI Symbol;Acc:MGI:3651374]	Pseudogene
TC1600000023.mm.1	4,36	4,96	-1,51	0,0001	0,0037	Gm5766	ribosomal protein L7a pseudogene	Multiple_Complex
TC0X00001963.mm.1	8,83	7,37	2,75	0,0001	0,0037	Gm22930	predicted gene, 22930	Precursor_microRNA
TC0800001039.mm.1	9,07	10,24	-2,26	0,0001	0,0038	Rps6-ps2	ribosomal protein S6, pseudogene 2 [Source:MGI Symbol;Acc:MGI:3646827]	Pseudogene
TC0700004217.mm.1	14,37	13,7	1,59	0,0001	0,0038			NonCoding
TC0X00000202.mm.1	7,11	8,18	-2,11	0,0001	0,0038	Gm9083	predicted gene 9083 [Source:MGI Symbol;Acc:MGI:3644452]	Pseudogene
TC1300000570.mm.1	10,87	9,71	2,23	0,0001	0,0038	Gm23086	predicted gene, 23086 [Source:MGI Symbol;Acc:MGI:5452863]	Precursor_microRNA
TC0900002398.mm.1	11,05	11,89	-1,78	0,0001	0,0038	Gm20620	predicted gene 20620 [Source:MGI Symbol;Acc:MGI:5313067]	Pseudogene
TC0600000170.mm.1	5,99	4,53	2,75	0,0001	0,0038			NonCoding
TC1400002665.mm.1	6,77	5,76	2,01	0,0001	0,0038			NonCoding
TC0100002525.mm.1	6,24	5,3	1,92	0,0001	0,0038			NonCoding
TC0600002810.mm.1	10,89	11,79	-1,87	0,0001	0,0038	Gm15531	predicted gene 15531 [Source:MGI Symbol;Acc:MGI:3782979]	Multiple_Complex
TC0400001175.mm.1	4,39	3,53	1,81	0,0001	0,0038			NonCoding
TC0200002662.mm.1	7,81	8,53	-1,64	0,0001	0,0038	Gm14274	predicted gene 14274 [Source:MGI Symbol;Acc:MGI:3649603]	Multiple_Complex
TC1000000546.mm.1	10,72	9,8	1,9	0,0001	0,0038	Gm23488	predicted gene, 23488	Precursor_microRNA
TC0300002777.mm.1	6,84	7,51	-1,59	0,0001	0,0038	Gm5548	predicted pseudogene 5548 [Source:MGI Symbol;Acc:MGI:3644344]	Pseudogene
TC0200002620.mm.1	12,72	11,65	2,11	0,0001	0,0038	Gm26469	predicted gene, 26469 [Source:MGI Symbol;Acc:MGI:5456246]	Precursor_microRNA
TC0400002651.mm.1	10,45	11,24	-1,73	0,0001	0,0038			NonCoding
TC0600000161.mm.1	5,52	4,58	1,93	0,0001	0,0038			NonCoding
TC0X00003353.mm.1	4,11	4,72	-1,52	0,0001	0,0038	Gm22368; Gm8814	predicted gene, 22368 [Source:MGI Symbol;Acc:MGI:5452145]; predicted gene 8814 [Source:MGI Symbol;Acc:MGI:3648632]	Multiple_Complex
TC1300000653.mm.1	4,84	3,98	1,82	0,0001	0,0038			NonCoding
TC0700002732.mm.1	10,26	11,22	-1,95	0,0001	0,0038			NonCoding
TC0600003119.mm.1	8	8,63	-1,55	0,0001	0,0038	Tpi1	triosephosphate isomerase 1	Multiple_Complex
TC0700002316.mm.1	15,57	16,23	-1,58	0,0001	0,0038	Gm6900	predicted gene 6900 [Source:MGI Symbol;Acc:MGI:3645052]	Pseudogene
TC1600000581.mm.1	4,5	3,72	1,72	0,0001	0,0038			NonCoding
TC1800000344.mm.1	8,69	9,33	-1,55	0,0001	0,0038	Wdr55	WD repeat domain 55	Coding
TC0X00001827.mm.1	10,81	11,72	-1,87	0,0001	0,0039	Gm6829	predicted pseudogene 6829 [Source:MGI Symbol;Acc:MGI:3648590]	Pseudogene
TC0200001017.mm.1	4,59	3,98	1,52	0,0001	0,0039			NonCoding
TC0600000338.mm.1	15,43	16,44	-2,01	0,0001	0,0039	Gm13864	predicted gene 13864 [Source:MGI Symbol;Acc:MGI:3651491]	Pseudogene
TC1000000429.mm.1	8,13	6,51	3,06	0,0001	0,0039	Gm27731	predicted gene, 27731 [Source:MGI Symbol;Acc:MGI:5531113]	Precursor_microRNA
TC0X00000994.mm.1	11,24	12,14	-1,87	0,0001	0,0039	Gm14859	predicted gene 14859 [Source:MGI Symbol;Acc:MGI:3705727]	Multiple_Complex
TC1600001723.mm.1	6,01	5,06	1,92	0,0001	0,0039			NonCoding
TC0X00000130.mm.1	7,12	7,79	-1,59	0,0001	0,0039	Gm14470	predicted gene 14470 [Source:MGI Symbol;Acc:MGI:3650278]	Pseudogene
TC1300001119.mm.1	4,92	3,87	2,07	0,0001	0,0039	Gm22698	predicted gene, 22698 [Source:MGI Symbol;Acc:MGI:5452475]	Precursor_microRNA
TC1100000637.mm.1	9,8	10,52	-1,65	0,0001	0,0039	Hint1	histidine triad nucleotide binding protein 1	Coding
TC1900001680.mm.1	11,08	11,85	-1,7	0,0001	0,0039	Gm16298	predicted gene 16298 [Source:MGI Symbol;Acc:MGI:3826538]	Pseudogene
TC1200001695.mm.1	7,19	6,09	2,14	0,0001	0,0039			NonCoding
TC0700003799.mm.1	8,27	7,35	1,89	0,0001	0,0039	Snord15a	small nucleolar RNA, C/D box 15A	Small_RNA
TC1100002891.mm.1	4,82	5,47	-1,57	0,0001	0,0039	Gm12616	predicted gene 12616 [Source:MGI Symbol;Acc:MGI:3649883]	Multiple_Complex
TC1300001996.mm.1	9,95	9,3	1,56	0,0001	0,0039			NonCoding
TC1400001911.mm.1	11,3	12,6	-2,46	0,0001	0,0039	Gm8317	predicted gene 8317 [Source:MGI Symbol;Acc:MGI:3646695]	Multiple_Complex
TC0X00001325.mm.1	5,03	5,74	-1,65	0,0001	0,0039	Nsa2-ps2	NSA2 ribosome biogenesis homolog, pseudogene 2	Multiple_Complex
TC1500001695.mm.1	4,44	3,83	1,53	0,0001	0,0039			NonCoding
TC0400004142.mm.1	5,41	6,25	-1,79	0,0001	0,0039	Gm13171	predicted gene 13171 [Source:MGI Symbol;Acc:MGI:3651089]	Multiple_Complex
TC0500002455.mm.1	8,15	7,17	1,97	0,0001	0,0039			NonCoding
TC1800001565.mm.1	4,92	4,05	1,83	0,0001	0,0039			NonCoding
TC0500000203.mm.1	5,5	4,81	1,61	0,0001	0,0040			NonCoding
TC0100000395.mm.1	9,52	10,11	-1,51	0,0001	0,0040	Hspe1	heat shock protein 1 (chaperonin 10)	Multiple_Complex
TC0200001893.mm.1	10,2	9,49	1,63	0,0001	0,0040			NonCoding
TC1900001587.mm.1	10,07	10,7	-1,54	0,0001	0,0040	Npm3	nucleoplasmin 3	Multiple_Complex
TC1000000532.mm.1	13,65	14,56	-1,88	0,0001	0,0040			NonCoding
TC0X00003080.mm.1	12,82	13,93	-2,16	0,0001	0,0040	Gm7091	predicted gene 7091 [Source:MGI Symbol;Acc:MGI:3643894]	Pseudogene
TC1100003148.mm.1	13,57	14,49	-1,89	0,0001	0,0040	Gm12712	predicted gene 12712 [Source:MGI Symbol;Acc:MGI:3649929]	Pseudogene
TC1800001347.mm.1	5,63	4,6	2,04	0,0001	0,0040			NonCoding
TC1200001786.mm.1	14	14,59	-1,51	0,0001	0,0040	Gm6265	predicted pseudogene 6265	Multiple_Complex
TC0100001289.mm.1	5,1	4,3	1,74	0,0001	0,0040			NonCoding
TC0300001101.mm.1	13,89	12,61	2,43	0,0001	0,0040			NonCoding
TC0200004465.mm.1	8,27	8,92	-1,57	0,0002	0,0040	Lrrc57	leucine rich repeat containing 57	Multiple_Complex
TC0100003268.mm.1	8,66	9,51	-1,79	0,0002	0,0040	Gm19545	PREDICTED: predicted gene, 19545 (Gm19545), miscRNA.	NonCoding
TC0400002135.mm.1	3,36	3,99	-1,55	0,0002	0,0041	Rps10-ps3	ribosomal protein S10, pseudogene 3	Multiple_Complex
TC0700001127.mm.1	8,31	7,1	2,31	0,0002	0,0041			NonCoding
TC0900003046.mm.1	5,22	4,14	2,12	0,0002	0,0041			NonCoding
TC1600001099.mm.1	10,98	10,21	1,71	0,0002	0,0041	Gm22862	predicted gene, 22862 [Source:MGI Symbol;Acc:MGI:5452639]	Multiple_Complex
TC0200000984.mm.1	6,1	6,85	-1,69	0,0002	0,0041	Gm13607	predicted gene 13607 [Source:MGI Symbol;Acc:MGI:3649691]	Pseudogene
TC1600001636.mm.1	6,25	4,74	2,86	0,0002	0,0041	Gm25989	predicted gene, 25989 [Source:MGI Symbol;Acc:MGI:5455766]	Small_RNA
TC1100002300.mm.1	8,19	8,97	-1,71	0,0002	0,0041	Rpl12-ps2	ribosomal proteimn L12-ps2	Multiple_Complex
TC1800000313.mm.1	8,6	7,68	1,89	0,0002	0,0041			NonCoding
TC1100001762.mm.1	6,99	7,91	-1,89	0,0002	0,0041	Gm11652	predicted gene 11652 [Source:MGI Symbol;Acc:MGI:3651204]	Pseudogene
TC0400000374.mm.1	6,62	7,43	-1,75	0,0002	0,0041	Nudt2	nudix (nucleoside diphosphate linked moiety X)-type motif 2	Coding
TC0400003078.mm.1	14,06	14,93	-1,83	0,0002	0,0041	Gm12704	predicted gene 12704 [Source:MGI Symbol;Acc:MGI:3650671]	Multiple_Complex
TC0100002879.mm.1	9,02	7,71	2,48	0,0002	0,0041			NonCoding
TC1100001191.mm.1	6,16	7,19	-2,05	0,0002	0,0041	Gm11203	predicted gene 11203 [Source:MGI Symbol;Acc:MGI:3650028]	Pseudogene
TC0800000593.mm.1	4,55	3,73	1,76	0,0002	0,0041			NonCoding
TC0900002824.mm.1	10,32	11,47	-2,21	0,0002	0,0041	Gm16200	predicted gene 16200 [Source:MGI Symbol;Acc:MGI:3801928]	Pseudogene
TC1600000584.mm.1	5,82	4,95	1,83	0,0002	0,0041			NonCoding
TC1200000979.mm.1	15,82	16,42	-1,52	0,0002	0,0041	Rpl30-ps8	ribosomal protein L30, pseudogene 8 [Source:MGI Symbol;Acc:MGI:3643509]	Pseudogene
TC0400001983.mm.1	9,61	7,43	4,54	0,0002	0,0041			NonCoding
TC1400001457.mm.1	4,22	3,43	1,73	0,0002	0,0041			NonCoding
TC0600003118.mm.1	5,29	4,62	1,59	0,0002	0,0041			NonCoding
TC1100002838.mm.1	7,29	8,15	-1,81	0,0002	0,0041			NonCoding
TC1600001252.mm.1	7,91	8,75	-1,78	0,0002	0,0041	Gm7731	predicted gene 7731 [Source:MGI Symbol;Acc:MGI:3644153]	Multiple_Complex
TC1600001268.mm.1	12,32	13,21	-1,86	0,0002	0,0041	Rpl31-ps12	ribosomal protein L31, pseudogene 1 2	Multiple_Complex
TC0300000119.mm.1	15,51	14,65	1,81	0,0002	0,0041	Gm23726	predicted gene, 23726 [Source:MGI Symbol;Acc:MGI:5453503]	Precursor_microRNA
TC0600000709.mm.1	7,21	7,98	-1,7	0,0002	0,0041	Gm20673	predicted gene 20673 [Source:MGI Symbol;Acc:MGI:5313120]	Multiple_Complex
TC1100003497.mm.1	5,48	6,13	-1,56	0,0002	0,0041	Gm11510	predicted gene 11510 [Source:MGI Symbol;Acc:MGI:3650711]	Multiple_Complex
TC1800000393.mm.1	17,65	18,3	-1,57	0,0002	0,0042	Gm10268	predicted gene 10268 [Source:MGI Symbol;Acc:MGI:3642637]	Pseudogene
TC1300000898.mm.1	15,19	15,81	-1,54	0,0002	0,0042	Mir692-2	microRNA 692-2	Multiple_Complex
TC0800001994.mm.1	16,47	17,18	-1,63	0,0002	0,0042	Gm5908	predicted gene 5908	Pseudogene
TC1100001306.mm.1	9,46	10,14	-1,6	0,0002	0,0042	Atp5l-ps2	ATP synthase, H+ transporting, mitochondrial F0 complex, subunit G, pseudogene 2	Multiple_Complex
TC1300000024.mm.1	16,82	17,55	-1,66	0,0002	0,0042	Rpl29-ps2	ribosomal protein L29, pseudogene 2 [Source:MGI Symbol;Acc:MGI:3648624]	Multiple_Complex
TC0X00003183.mm.1	8,46	9,54	-2,11	0,0002	0,0042	Gm4919	predicted gene 4919 [Source:MGI Symbol;Acc:MGI:3644910]	Multiple_Complex
TC1900000920.mm.1	5,23	4,56	1,6	0,0002	0,0042			NonCoding
TC0100000543.mm.1	5,17	5,91	-1,67	0,0002	0,0042	Rpl31-ps24	ribosomal protein L31, pseudogene 24	Multiple_Complex
TC1200001073.mm.1	6,81	6,12	1,62	0,0002	0,0042			NonCoding
TC0700001770.mm.1	5,5	4,51	1,98	0,0002	0,0042			NonCoding
TC0X00000987.mm.1	15,73	16,35	-1,54	0,0002	0,0042	H3f3a-ps1	H3 histone, family 3A, pseudogene 1	Pseudogene
TC0200004195.mm.1	6,02	5,34	1,59	0,0002	0,0042	Gm13805; RP23-392O16.1	predicted gene 13805; novel pseudogene	Pseudogene
TC1100003545.mm.1	6,65	5,75	1,86	0,0002	0,0043	Gm11499; RP23-149O19.1	predicted gene 11499; novel pseudogene similar to RIKEN cDNA 1700066C05 gene	Multiple_Complex
TC0900001703.mm.1	5,99	4,74	2,37	0,0002	0,0043			NonCoding
TC0100002653.mm.1	5,62	4,89	1,66	0,0002	0,0043			NonCoding
TC0100003780.mm.1	11,62	12,26	-1,55	0,0002	0,0043	Gm3837	PREDICTED: predicted gene 3837 (Gm3837), mRNA.	Coding
TC0300000281.mm.1	6,08	6,69	-1,53	0,0002	0,0043	Gm12540	predicted gene 12540 [Source:MGI Symbol;Acc:MGI:3651849]	Multiple_Complex
TC0900000372.mm.1	15,58	16,41	-1,79	0,0002	0,0043	Tpt1-ps5	tumor protein, translationally-controlled, pseudogene 5 [Source:MGI Symbol;Acc:MGI:2664999]	Pseudogene
TC0X00000369.mm.1	12,29	12,99	-1,62	0,0002	0,0043	Gm4853	predicted pseudogene 4853	Multiple_Complex
TC1700000896.mm.1	8,22	9	-1,72	0,0002	0,0043	Dnph1	2-deoxynucleoside 5-phosphate N-hydrolase 1; 2'-deoxynucleoside 5'-phosphate N-hydrolase 1	Coding
TC0500003193.mm.1	10,17	10,89	-1,64	0,0002	0,0043	Aldh2	aldehyde dehydrogenase 2, mitochondrial	Multiple_Complex
TC1300002260.mm.1	8,59	9,23	-1,55	0,0002	0,0043	Zfp85	zinc finger protein 85	Coding
TCUn_GL45638200000001.mm.1	14,29	15,12	-1,77	0,0002	0,0043			NonCoding
TC1300001141.mm.1	8,73	9,64	-1,88	0,0002	0,0043	Gm16335	predicted gene 16335 [Source:MGI Symbol;Acc:MGI:3840152]	Multiple_Complex
TC0900002256.mm.1	5,5	4,5	2	0,0002	0,0043			NonCoding
TC0X00003167.mm.1	2,91	3,51	-1,51	0,0002	0,0043	Gm15131	predicted gene 15131 [Source:MGI Symbol;Acc:MGI:3642416]	Pseudogene
TC1600000523.mm.1	7,36	8,65	-2,44	0,0002	0,0043	Gm8425	predicted gene 8425 [Source:MGI Symbol;Acc:MGI:3645899]	Multiple_Complex
TC0500000752.mm.1	5,86	4,9	1,95	0,0002	0,0043			NonCoding
TC0600000740.mm.1	5,29	4,44	1,81	0,0002	0,0043			NonCoding
TC1100003307.mm.1	4,8	4,05	1,68	0,0002	0,0043			NonCoding
TC0200003478.mm.1	5,92	4,99	1,9	0,0002	0,0043			NonCoding
TC0X00000938.mm.1	8,58	7,72	1,82	0,0002	0,0043	Gm14814; RP23-437A4.2	predicted gene 14814; novel pseudogene similar to 1700066C05Rik	Multiple_Complex
TC0300002182.mm.1	8,84	10,22	-2,59	0,0002	0,0043	Gm5277	predicted gene 5277 [Source:MGI Symbol;Acc:MGI:3646590]	Coding
TC1000000049.mm.1	5,56	4,88	1,61	0,0002	0,0043			NonCoding
TC0300002829.mm.1	7,72	6,41	2,48	0,0002	0,0043			NonCoding
TC0100002030.mm.1	14,65	15,5	-1,81	0,0002	0,0043	Gm15795	predicted gene 15795 [Source:MGI Symbol;Acc:MGI:3802035]	Pseudogene
TC1000000381.mm.1	9,91	10,68	-1,7	0,0002	0,0043	Gm15198	predicted gene 15198 [Source:MGI Symbol;Acc:MGI:3705463]	Pseudogene
TC0600001764.mm.1	7,9	9,23	-2,5	0,0002	0,0043	Gm15779	predicted gene 15779 [Source:MGI Symbol;Acc:MGI:3783221]	Multiple_Complex
TC0200003477.mm.1	5,49	4,55	1,93	0,0002	0,0044			NonCoding
TC0600003319.mm.1	13,84	14,61	-1,71	0,0002	0,0044	Dynlt1-ps1	dynein light chain Tctex-type 1, pseuodogene 1	Pseudogene
TC0200000877.mm.1	15,07	15,83	-1,69	0,0002	0,0044	Gm13545	predicted gene 13545 [Source:MGI Symbol;Acc:MGI:3649667]	Multiple_Complex
TC0400003104.mm.1	11,72	12,79	-2,09	0,0002	0,0044	Gm12696	predicted gene 12696 [Source:MGI Symbol;Acc:MGI:3649288]	Pseudogene
TC0800000199.mm.1	7,29	6,61	1,6	0,0002	0,0044	Gm26853	predicted gene, 26853 [Source:MGI Symbol;Acc:MGI:5477347]	NonCoding
TC0600000828.mm.1	4,88	4,09	1,74	0,0002	0,0044			NonCoding
TC1000002081.mm.1	5,33	4,54	1,73	0,0002	0,0044			NonCoding
TC0400001284.mm.1	8,21	6,92	2,44	0,0002	0,0044	Gm23287	predicted gene, 23287 [Source:MGI Symbol;Acc:MGI:5453064]	Small_RNA
TC1400000493.mm.1	5,74	6,4	-1,58	0,0002	0,0044	Gm6580	predicted gene 6580 [Source:MGI Symbol;Acc:MGI:3646421]	Pseudogene
TC1600001607.mm.1	8,68	9,28	-1,51	0,0002	0,0044	Poglut1	protein O-glucosyltransferase 1	Multiple_Complex
TC0400000472.mm.1	4,81	4,19	1,54	0,0002	0,0044			NonCoding
TC0100001938.mm.1	4,49	5,18	-1,61	0,0002	0,0044	Gm6152	predicted gene 6152 [Source:MGI Symbol;Acc:MGI:3648859]	Multiple_Complex
TC1000002929.mm.1	4,37	4,97	-1,52	0,0002	0,0044	Lyz2	lysozyme 2	Coding
TC1800001737.mm.1	14,52	15,18	-1,58	0,0002	0,0044	Eif3s6-ps2	eukaryotic translation initiation factor 3, subunit 6, pseudogene 2 [Source:MGI Symbol;Acc:MGI:103204]	Multiple_Complex
TC1200000135.mm.1	9,89	9,27	1,54	0,0002	0,0044	Gm22303	predicted gene, 22303 [Source:MGI Symbol;Acc:MGI:5452080]	Small_RNA
TC1500000667.mm.1	12,67	13,38	-1,63	0,0002	0,0045	Polr2f	polymerase (RNA) II (DNA directed) polypeptide F	Coding
TC0400002594.mm.1	7,75	9,11	-2,56	0,0002	0,0045	Gm12445	predicted gene 12445 [Source:MGI Symbol;Acc:MGI:3650256]	Multiple_Complex
TC1400002100.mm.1	10,3	10,94	-1,56	0,0002	0,0045	Dhrs1	dehydrogenase/reductase (SDR family) member 1	Multiple_Complex
TC0700000158.mm.1	8,77	9,38	-1,53	0,0002	0,0045	Gm4879	predicted pseudogene 4879 [Source:MGI Symbol;Acc:MGI:3648111]	Pseudogene
TC0700004594.mm.1	13,53	12,32	2,31	0,0002	0,0045			NonCoding
TC0400000203.mm.1	9,66	8,73	1,91	0,0002	0,0045	Gm11887; RP23-335F19.2	predicted gene 11887; novel pseudogene	Multiple_Complex
TC0200000212.mm.1	6,13	5,36	1,71	0,0002	0,0045			NonCoding
TC0900001337.mm.1	7,26	7,88	-1,54	0,0002	0,0045	Twf2	twinfilin, actin-binding protein, homolog 2 (Drosophila)	Coding
TC0100003686.mm.1	9,71	10,32	-1,52	0,0002	0,0045	Rpl35a-ps2	ribosomal protein L35A, pseudogene 2	Pseudogene
TC1800000967.mm.1	13,6	12,56	2,05	0,0002	0,0045	Gm23637	predicted gene, 23637 [Source:MGI Symbol;Acc:MGI:5453414]	Precursor_microRNA
TC0100002523.mm.1	5,36	4,19	2,26	0,0002	0,0045			NonCoding
TC1600001948.mm.1	4,17	4,82	-1,57	0,0002	0,0045	Rps19-ps12	ribosomal protein S19, pseudogene 12	Multiple_Complex
TC0200002969.mm.1	10,07	9,01	2,08	0,0002	0,0045			NonCoding
TC1100000946.mm.1	6,44	7,18	-1,68	0,0002	0,0045			NonCoding
TC0200004838.mm.1	7,29	8,22	-1,91	0,0002	0,0046	Gm14127	predicted gene 14127 [Source:MGI Symbol;Acc:MGI:3652004]	Pseudogene
TC0100001105.mm.1	16,76	15,67	2,13	0,0002	0,0046	Gm22610	predicted gene, 22610	Precursor_microRNA
TC0200003986.mm.1	4,18	4,77	-1,51	0,0002	0,0046	Gm13743	predicted gene 13743 [Source:MGI Symbol;Acc:MGI:3650802]	Multiple_Complex
TC1500000586.mm.1	15,74	16,49	-1,69	0,0002	0,0046	Rps6-ps1	ribosomal protein S6, pseudogene 1 [Source:MGI Symbol;Acc:MGI:3809093]	Pseudogene
TC1900000432.mm.1	7,56	8,16	-1,52	0,0002	0,0046	Rcl1	RNA terminal phosphate cyclase-like 1	Coding
TC1300001702.mm.1	9,4	10,78	-2,6	0,0002	0,0046	LOC100862257	PREDICTED: uncharacterized LOC100862257 (LOC100862257), miscRNA.	NonCoding
TC0X00000124.mm.1	4,71	5,62	-1,89	0,0002	0,0046	Gm5754	predicted gene 5754 [Source:MGI Symbol;Acc:MGI:3646109]	Multiple_Complex
TC1100002367.mm.1	3,94	4,84	-1,87	0,0002	0,0046	Gm12060	selenoprotein K pseudogene	NonCoding
TC0200003757.mm.1	6,04	4,87	2,25	0,0002	0,0046			NonCoding
TC1600001988.mm.1	5,7	6,31	-1,52	0,0002	0,0046	Rpl31-ps4	ribosomal protein L31, pseudogene 4	Pseudogene
TC1300002348.mm.1	5,58	6,45	-1,83	0,0002	0,0046	D13Mgi7	PREDICTED: DNA Segment, Chr 13, Mouse Genome Informatics 7 (D13Mgi7), miscRNA.	NonCoding
TC0900001454.mm.1	4,55	3,75	1,74	0,0002	0,0046			NonCoding
TC1300000355.mm.1	7,74	8,63	-1,85	0,0002	0,0046	Gm11380	predicted gene 11380 [Source:MGI Symbol;Acc:MGI:3650782]	Multiple_Complex
TC0900001432.mm.1	8,45	9,14	-1,61	0,0002	0,0047	LOC100862078	PREDICTED: uncharacterized LOC100862078 (LOC100862078), miscRNA.	NonCoding
TC0100002931.mm.1	7,91	6,89	2,02	0,0002	0,0047			NonCoding
TC0200000296.mm.1	4,18	3,59	1,51	0,0002	0,0047			NonCoding
TC0200001470.mm.1	7,91	6,89	2,02	0,0002	0,0047			NonCoding
TC0200001811.mm.1	9,49	10,5	-2,01	0,0002	0,0047	Gm14000	predicted gene 14000 [Source:MGI Symbol;Acc:MGI:3650179]	Multiple_Complex
TC0300000794.mm.1	5,13	4,49	1,56	0,0002	0,0047			NonCoding
TC0500002438.mm.1	7,91	6,89	2,02	0,0002	0,0047			NonCoding
TC0600000897.mm.1	7,91	6,89	2,02	0,0002	0,0047			NonCoding
TC0700000269.mm.1	7,91	6,89	2,02	0,0002	0,0047			NonCoding
TC0700002807.mm.1	7,91	6,89	2,02	0,0002	0,0047			NonCoding
TC0800001846.mm.1	14,19	13,45	1,67	0,0002	0,0047			NonCoding
TC0900001059.mm.1	7,91	6,89	2,02	0,0002	0,0047			NonCoding
TC0900001060.mm.1	7,91	6,89	2,02	0,0002	0,0047			NonCoding
TC0900001491.mm.1	7,91	6,89	2,02	0,0002	0,0047			NonCoding
TC0X00000266.mm.1	7,91	6,89	2,02	0,0002	0,0047			NonCoding
TC0X00001406.mm.1	7,91	6,89	2,02	0,0002	0,0047			NonCoding
TC0X00001992.mm.1	7,91	6,89	2,02	0,0002	0,0047			NonCoding
TC0X00001999.mm.1	7,91	6,89	2,02	0,0002	0,0047			NonCoding
TC0X00002022.mm.1	7,91	6,89	2,02	0,0002	0,0047			NonCoding
TC1100004020.mm.1	7,91	6,89	2,02	0,0002	0,0047			NonCoding
TC1300000906.mm.1	7,91	6,89	2,02	0,0002	0,0047			NonCoding
TC1500000403.mm.1	7,91	6,89	2,02	0,0002	0,0047			NonCoding
TC1600001845.mm.1	7,91	6,89	2,02	0,0002	0,0047			NonCoding
TC1700001502.mm.1	7,85	8,54	-1,61	0,0002	0,0047	Gm6686	predicted pseudogene 6686 [Source:MGI Symbol;Acc:MGI:3646669]	Pseudogene
TC1800000058.mm.1	7,91	6,89	2,02	0,0002	0,0047			NonCoding
TC1800001249.mm.1	7,91	6,89	2,02	0,0002	0,0047			NonCoding
TC1800001568.mm.1	5,4	4,54	1,82	0,0002	0,0047			NonCoding
TC0400002807.mm.1	4,97	5,57	-1,51	0,0002	0,0047	Gm11214	predicted gene 11214 [Source:MGI Symbol;Acc:MGI:3651045]	Multiple_Complex
TC0500000341.mm.1	5,7	4,65	2,07	0,0002	0,0047			NonCoding
TC1700002203.mm.1	15,72	16,72	-2	0,0002	0,0047	Gm4945	predicted gene 4945	Coding
TC0900001374.mm.1	7,81	8,49	-1,61	0,0002	0,0047	Tusc2	tumor suppressor candidate 2	Coding
TC1300000749.mm.1	4,3	5,04	-1,67	0,0002	0,0047	Gm6478	predicted pseudogene 6478 [Source:MGI Symbol;Acc:MGI:3647766]	Pseudogene
TC1600000609.mm.1	5,91	5,07	1,79	0,0002	0,0047			NonCoding
TC0900002759.mm.1	5,11	4,48	1,54	0,0002	0,0047			NonCoding
TC0500002347.mm.1	6,84	6,12	1,64	0,0002	0,0047	Gm3414	predicted gene 3414; predicted gene 3414 (Gm3414), non-coding RNA.	Multiple_Complex
TC0700001905.mm.1	9,44	8,36	2,12	0,0002	0,0047			NonCoding
TC0600000165.mm.1	6,25	5,21	2,06	0,0002	0,0047			NonCoding
TC0300000673.mm.1	8,04	8,84	-1,73	0,0002	0,0047	Gm9790	predicted gene 9790 [Source:MGI Symbol;Acc:MGI:3704221]	Coding
TC0600002526.mm.1	3,8	3,15	1,57	0,0002	0,0047			NonCoding
TC0400002272.mm.1	5,18	4,25	1,91	0,0002	0,0047			NonCoding
TC1300001414.mm.1	5,45	6,17	-1,65	0,0002	0,0047	Rpl10a-ps2	ribosomal protein L10A, pseudogene 2 [Source:MGI Symbol;Acc:MGI:3646227]	Pseudogene
TC0900001402.mm.1	12,57	13,2	-1,55	0,0002	0,0047	Gpx1	glutathione peroxidase 1	Coding
TC0600002744.mm.1	4,64	5,31	-1,58	0,0002	0,0047	Gm19475	PREDICTED: predicted gene, 19475 (Gm19475), mRNA.	Coding
TC0800002868.mm.1	13,23	14,12	-1,85	0,0002	0,0047	Gm16209	predicted gene 16209 [Source:MGI Symbol;Acc:MGI:3802095]	Multiple_Complex
TC0400003005.mm.1	8,81	9,47	-1,57	0,0002	0,0047	Mrpl48-ps	mitochondrial ribosomal protein L48 pseudogene	Pseudogene
TC0200004769.mm.1	9,27	10,55	-2,43	0,0002	0,0048	Gm11759	predicted gene 11759 [Source:MGI Symbol;Acc:MGI:3651480]	Pseudogene
TC0800000601.mm.1	4,72	4,08	1,56	0,0002	0,0048			NonCoding
TC0X00002275.mm.1	7,5	8,28	-1,73	0,0002	0,0048	Gm14630	predicted gene 14630 [Source:MGI Symbol;Acc:MGI:3705376]	Multiple_Complex
TC0100002461.mm.1	8,12	7,37	1,68	0,0002	0,0048	Klf7	Kruppel-like factor 7 (ubiquitous)	Multiple_Complex
TC0700000603.mm.1	14,26	13,32	1,92	0,0002	0,0048	Gm24766	predicted gene, 24766 [Source:MGI Symbol;Acc:MGI:5454543]	Precursor_microRNA
TC0700000606.mm.1	14,26	13,32	1,92	0,0002	0,0048	Gm25817	predicted gene, 25817 [Source:MGI Symbol;Acc:MGI:5455594]	Precursor_microRNA
TC0500002050.mm.1	6,3	5,6	1,62	0,0002	0,0048			NonCoding
TC0X00001511.mm.1	7,14	8,23	-2,13	0,0002	0,0048	Rps12-ps7	ribosomal protein S12, pseudogene 7	Pseudogene
TC1800000476.mm.1	9,68	9,05	1,55	0,0002	0,0048	Gm23914	predicted gene, 23914	Precursor_microRNA
TC1300001066.mm.1	10,27	11,04	-1,71	0,0002	0,0048	Tbca	tubulin cofactor A	Coding
TC0800001824.mm.1	6,33	5,66	1,58	0,0002	0,0048			NonCoding
TC0500003309.mm.1	9,92	10,52	-1,52	0,0002	0,0048	LOC100861949	PREDICTED: uncharacterized LOC100861949 (LOC100861949), miscRNA.	NonCoding
TC0900000085.mm.1	8,51	6,93	2,98	0,0002	0,0048			NonCoding
TC0300000075.mm.1	7,55	6,45	2,13	0,0002	0,0048			NonCoding
TC0600000751.mm.1	7,55	6,45	2,13	0,0002	0,0048			NonCoding
TC0700001540.mm.1	7,55	6,45	2,13	0,0002	0,0048			NonCoding
TC0900000985.mm.1	7,55	6,45	2,13	0,0002	0,0048			NonCoding
TC0X00000239.mm.1	4,71	3,94	1,7	0,0002	0,0048			NonCoding
TC0X00002021.mm.1	7,55	6,45	2,13	0,0002	0,0048			NonCoding
TC0X00003036.mm.1	7,55	6,45	2,13	0,0002	0,0048			NonCoding
TC1300001122.mm.1	16,43	17,06	-1,55	0,0002	0,0048	Gm5453	predicted gene 5453	Pseudogene
TC1800001690.mm.1	12,22	11,14	2,12	0,0002	0,0048			NonCoding
TC0200001010.mm.1	8,9	10,8	-3,72	0,0002	0,0048	Gm13623	predicted gene 13623 [Source:MGI Symbol;Acc:MGI:3649578]	Pseudogene
TC0900001839.mm.1	5,19	4,5	1,61	0,0002	0,0048			NonCoding
TC0900001702.mm.1	5,75	4,46	2,45	0,0002	0,0048			NonCoding
TC0200002057.mm.1	17,64	18,27	-1,55	0,0002	0,0048	Gm14036	predicted gene 14036 [Source:MGI Symbol;Acc:MGI:3649581]	Multiple_Complex
TC1900001148.mm.1	11,39	12,03	-1,57	0,0002	0,0048	Gm6365	predicted pseudogene 6365 [Source:MGI Symbol;Acc:MGI:3643502]	Multiple_Complex
TC0100000330.mm.1	8,08	8,84	-1,69	0,0002	0,0048	Gm16103	predicted gene 16103 [Source:MGI Symbol;Acc:MGI:3802086]	Pseudogene
TC1100001084.mm.1	5,16	4,48	1,6	0,0002	0,0048			NonCoding
TC0700003755.mm.1	3,47	4,13	-1,59	0,0002	0,0048	Rps11-ps5; LOC102635492	ribosomal protein S11, pseudogene 5 [Source:MGI Symbol;Acc:MGI:3647437]; 40S ribosomal protein S11-like	Multiple_Complex
TC1500000749.mm.1	7,65	7	1,57	0,0002	0,0048	Gm26199	predicted gene, 26199	Precursor_microRNA
TC0300000073.mm.1	8,29	7,28	2,02	0,0002	0,0048			NonCoding
TC0500000574.mm.1	8,29	7,28	2,02	0,0002	0,0048			NonCoding
TC0800001607.mm.1	8,29	7,28	2,02	0,0002	0,0048			NonCoding
TC1200000534.mm.1	8,29	7,28	2,02	0,0002	0,0048			NonCoding
TC1700002156.mm.1	5,4	4,7	1,62	0,0002	0,0049	E030047D23Rik	PREDICTED: RIKEN cDNA E030047D23 gene (E030047D23Rik), miscRNA.	NonCoding
TC0900001157.mm.1	12,03	12,68	-1,56	0,0002	0,0049	Gm6223	predicted gene 6223 [Source:MGI Symbol;Acc:MGI:3646615]	Multiple_Complex
TC1300000255.mm.1	14,72	15,73	-2,01	0,0002	0,0049	Hist1h2bc	histone cluster 1, H2bc	Coding
TC0200005034.mm.1	4,2	4,89	-1,62	0,0002	0,0049	Gm14201	predicted gene 14201 [Source:MGI Symbol;Acc:MGI:3651330]	Multiple_Complex
TC1100002885.mm.1	4,84	5,46	-1,53	0,0002	0,0049	Gm12615	predicted gene 12615 [Source:MGI Symbol;Acc:MGI:3649882]	Multiple_Complex
TC0800001272.mm.1	5,78	4,62	2,24	0,0002	0,0049			NonCoding
TC1000000783.mm.1	10,27	10,86	-1,51	0,0002	0,0049	Gm10146	predicted gene 10146 [Source:MGI Symbol;Acc:MGI:3704367]	Coding
TC1500000020.mm.1	10,93	9,83	2,14	0,0002	0,0049	Snord72	small nucleolar RNA, C/D box 72	Small_RNA
TC0300001748.mm.1	5,07	4,04	2,04	0,0002	0,0049			NonCoding
TC0600000068.mm.1	5,92	4,94	1,97	0,0002	0,0049			NonCoding
TC0800001279.mm.1	10,46	9,48	1,97	0,0002	0,0049	Gm25850	predicted gene, 25850	Precursor_microRNA
TC0100000959.mm.1	15,1	15,74	-1,56	0,0002	0,0049	Gm15427	predicted pseudogene 15427	Pseudogene
TC0X00002147.mm.1	5,32	5,93	-1,53	0,0002	0,0049	Gm7722	predicted gene 7722 [Source:MGI Symbol;Acc:MGI:3644420]	Pseudogene
TC1100002883.mm.1	4,66	5,42	-1,69	0,0002	0,0049	Gm12613	predicted gene 12613 [Source:MGI Symbol;Acc:MGI:3649884]	Multiple_Complex
TC0200001494.mm.1	5,57	4,61	1,95	0,0002	0,0049			NonCoding
TC1300000646.mm.1	17,67	18,31	-1,56	0,0002	0,0049	Gm6344	predicted gene 6344 [Source:MGI Symbol;Acc:MGI:3779586]	Multiple_Complex
TC0200003589.mm.1	11,28	10,34	1,93	0,0002	0,0050	Gm23842	predicted gene, 23842	Precursor_microRNA
TC0100002835.mm.1	8,36	7,28	2,11	0,0002	0,0050			NonCoding
TC0900002004.mm.1	6,05	4,99	2,08	0,0002	0,0050			NonCoding
TC0700003716.mm.1	5,74	6,44	-1,63	0,0002	0,0050	Gm15744	predicted gene 15744 [Source:MGI Symbol;Acc:MGI:3783186]	Multiple_Complex
TC1300001724.mm.1	4,49	5,3	-1,75	0,0002	0,0050	Gm11363	predicted gene 11363 [Source:MGI Symbol;Acc:MGI:3652072]	Multiple_Complex
TC0100000553.mm.1	5,53	4,21	2,51	0,0002	0,0050			NonCoding
TC0500001610.mm.1	8,77	9,37	-1,51	0,0002	0,0050	Ift22	intraflagellar transport 22	Coding
TC1500001685.mm.1	5,28	4,37	1,87	0,0002	0,0050			NonCoding
TC1100000658.mm.1	5,88	6,65	-1,7	0,0002	0,0050	Gm12242	predicted gene 12242 [Source:MGI Symbol;Acc:MGI:3649717]	Multiple_Complex
TC0100002852.mm.1	15,06	14	2,08	0,0002	0,0050	Gm24586	predicted gene, 24586 [Source:MGI Symbol;Acc:MGI:5454363]	Precursor_microRNA
TC0600001753.mm.1	6,64	7,34	-1,63	0,0002	0,0050	Gm15763	predicted gene 15763 [Source:MGI Symbol;Acc:MGI:3783205]	Multiple_Complex
TC0200001508.mm.1	7,25	7,86	-1,53	0,0002	0,0050			NonCoding
TC1700002532.mm.1	5,63	4,92	1,64	0,0002	0,0051			NonCoding
TC1400000907.mm.1	5,73	4,86	1,82	0,0002	0,0051			NonCoding
TC0100000600.mm.1	10,32	9,2	2,17	0,0002	0,0051	Gm25939	predicted gene, 25939 [Source:MGI Symbol;Acc:MGI:5455716]	Small_RNA
TC0400002749.mm.1	8,23	9,12	-1,85	0,0002	0,0051	Rpsa-ps11	ribosomal protein SA, pseudogene 11	Pseudogene
TC1400000965.mm.1	6,32	6,91	-1,51	0,0002	0,0051	Nefl	neurofilament, light polypeptide	Coding
TC0300002599.mm.1	6,57	7,31	-1,67	0,0002	0,0051	Gm10355	predicted gene 10355 [Source:MGI Symbol;Acc:MGI:3641762]	Coding
TC1600000499.mm.1	3,55	4,4	-1,8	0,0002	0,0051	Gm10237	predicted gene 10237	Multiple_Complex
TC1500000734.mm.1	10,7	11,42	-1,64	0,0002	0,0051	Gm5805	predicted gene 5805 [Source:MGI Symbol;Acc:MGI:3644633]	Pseudogene
TC0600000150.mm.1	7,37	6,61	1,7	0,0002	0,0051	Gm26809	predicted gene, 26809 [Source:MGI Symbol;Acc:MGI:5477303]	NonCoding
TC1300000633.mm.1	13,18	13,91	-1,66	0,0002	0,0051	Higd2a	HIG1 domain family, member 2A	Coding
TC0500000191.mm.1	7,92	6,16	3,38	0,0002	0,0051			NonCoding
TC0X00000042.mm.1	9,13	10,22	-2,13	0,0002	0,0051	Gm14450	predicted gene 14450 [Source:MGI Symbol;Acc:MGI:3651431]	Multiple_Complex
TC0300003112.mm.1	12,13	11,2	1,91	0,0002	0,0051			NonCoding
TC0X00000323.mm.1	11,94	12,59	-1,57	0,0002	0,0051	Pgrmc1	progesterone receptor membrane component 1	Coding
TC1100001665.mm.1	13,14	11,98	2,22	0,0002	0,0051	Gm23849	predicted gene, 23849 [Source:MGI Symbol;Acc:MGI:5453626]	Small_RNA
TC1100003811.mm.1	13,14	11,98	2,22	0,0002	0,0051	Gm23971	predicted gene, 23971 [Source:MGI Symbol;Acc:MGI:5453748]	Small_RNA
TC0200005072.mm.1	7,63	7,02	1,53	0,0002	0,0051	Ptprt	protein tyrosine phosphatase, receptor type, T; Synthetic construct Mus musculus clone IMAGE:100069486, MGC:199388 protein tyrosine phosphatase, receptor type, T (Ptprt) mRNA, encodes complete protein.	Multiple_Complex
TC1300001564.mm.1	6,36	7,08	-1,66	0,0002	0,0051	Hist1h4n; Hist1h4m	histone cluster 1, H4n (Hist1h4n), mRNA.; histone cluster 1, H4m, mRNA (cDNA clone MGC:144215 IMAGE:40099764), complete cds.; histone cluster 1, H4m, mRNA (cDNA clone MGC:171137 IMAGE:40099768), complete cds.; histone cluster 1, H4n	Coding
TC0800000599.mm.1	5,34	4,47	1,83	0,0002	0,0051			NonCoding
TC0900002005.mm.1	5,96	5,34	1,53	0,0002	0,0052			NonCoding
TC0900000083.mm.1	10,34	9,57	1,7	0,0002	0,0052			NonCoding
TC1100001757.mm.1	7,95	7,19	1,69	0,0002	0,0052	Gm23990	predicted gene, 23990 [Source:MGI Symbol;Acc:MGI:5453767]	Precursor_microRNA
TC0400000571.mm.1	11,09	12,14	-2,06	0,0002	0,0052	Gm12482	predicted gene 12482 [Source:MGI Symbol;Acc:MGI:3651627]	Multiple_Complex
TC1300000290.mm.1	9,98	10,93	-1,92	0,0002	0,0052	Gm11353	predicted gene 11353	Pseudogene
TC0200004721.mm.1	8,57	9,39	-1,76	0,0002	0,0052	Gm14069	predicted gene 14069 [Source:MGI Symbol;Acc:MGI:3652232]	Multiple_Complex
TC0200000925.mm.1	4,79	4	1,74	0,0002	0,0052			NonCoding
TC0100000858.mm.1	10,23	9,59	1,57	0,0002	0,0053	Agap1	ArfGAP with GTPase domain, ankyrin repeat and PH domain 1; Synthetic construct Mus musculus clone IMAGE:100069481, MGC:199383 ArfGAP with GTPase domain, ankyrin repeat and PH domain 1 (Agap1) mRNA, encodes complete protein.	Multiple_Complex
TC0700003445.mm.1	4,76	4,08	1,61	0,0002	0,0053			NonCoding
TC1500002225.mm.1	11,27	11,92	-1,57	0,0002	0,0053	Gm4468	predicted gene 4468 [Source:MGI Symbol;Acc:MGI:3782652]	Multiple_Complex
TC1900001290.mm.1	5,91	4,87	2,06	0,0002	0,0053	Snora19; Mir3084-1; Gm38437	small nucleolar RNA, H/ACA box 19; microRNA 3084-1; predicted gene, 38437; small nucleolar RNA, H/ACA box 19 (Snora19), small nucleolar RNA.	Multiple_Complex
TC1900001750.mm.1	5,91	4,87	2,06	0,0002	0,0053	Snora19	small nucleolar RNA, H/ACA box 19 (Snora19), small nucleolar RNA.; small nucleolar RNA, H/ACA box 19	Multiple_Complex
TC0200003038.mm.1	4,83	5,43	-1,52	0,0002	0,0053	Gm13349	predicted gene 13349 [Source:MGI Symbol;Acc:MGI:3649966]	Multiple_Complex
TC1400000906.mm.1	4,62	3,79	1,78	0,0002	0,0053			NonCoding
TC0700000702.mm.1	10,65	8,58	4,2	0,0002	0,0053	Gm27437	predicted gene, 27437 [Source:MGI Symbol;Acc:MGI:5530819]	Precursor_microRNA
TC1200001494.mm.1	5,9	5,23	1,59	0,0002	0,0053			NonCoding
TC0500000055.mm.1	10,85	11,9	-2,07	0,0002	0,0053	Gm15610	predicted gene 15610 [Source:MGI Symbol;Acc:MGI:3783056]	Pseudogene
TC0200001270.mm.1	12,01	11	2,01	0,0002	0,0053			NonCoding
TC1800001564.mm.1	5,53	4,36	2,25	0,0002	0,0053			NonCoding
TC0800000849.mm.1	9,5	10,48	-1,98	0,0002	0,0053	Gm7984	predicted gene 7984 [Source:MGI Symbol;Acc:MGI:3645839]	Pseudogene
TC1700000558.mm.1	6,67	6,03	1,55	0,0002	0,0053			NonCoding
TC1400002550.mm.1	4,57	3,65	1,89	0,0002	0,0054			NonCoding
TC0200004234.mm.1	5,38	6,05	-1,59	0,0002	0,0054	Gm22761; Gm13879	predicted gene, 22761 [Source:MGI Symbol;Acc:MGI:5452538]; predicted gene 13879 [Source:MGI Symbol;Acc:MGI:3649538]	Multiple_Complex
TC0800001819.mm.1	8,39	7,35	2,06	0,0002	0,0054			NonCoding
TC1100003637.mm.1	5,42	6,55	-2,19	0,0002	0,0054	Gm11572	predicted gene 11572 [Source:MGI Symbol;Acc:MGI:3649589]	Pseudogene
TC1300001505.mm.1	4,1	3,45	1,57	0,0002	0,0054			NonCoding
TC0400001051.mm.1	5,69	4,57	2,18	0,0002	0,0054			NonCoding
TC1700000089.mm.1	5,66	5,04	1,54	0,0002	0,0054			NonCoding
TC0800002022.mm.1	13,09	13,81	-1,64	0,0002	0,0054	Gm10131	predicted pseudogene 10131 [Source:MGI Symbol;Acc:MGI:3704308]	Pseudogene
TC1500000867.mm.1	5,18	4,28	1,86	0,0002	0,0054			NonCoding
TC1800000544.mm.1	5,01	4,39	1,53	0,0002	0,0054			NonCoding
TC0500002049.mm.1	5,6	4,9	1,63	0,0002	0,0054			NonCoding
TC0300001749.mm.1	5,56	4,39	2,25	0,0002	0,0054			NonCoding
TC1000001976.mm.1	11,82	10,82	2	0,0002	0,0054			NonCoding
TC0900000299.mm.1	4,35	3,57	1,72	0,0002	0,0054	Gm3331; RP23-93M1.2	predicted gene 3331 [Source:MGI Symbol;Acc:MGI:3781509]; novel transcript	NonCoding
TC0X00002737.mm.1	14,37	15,01	-1,56	0,0002	0,0054	Gm9103	predicted gene 9103 [Source:MGI Symbol;Acc:MGI:3645364]	Pseudogene
TC1100001931.mm.1	11,09	12,13	-2,07	0,0002	0,0054	Rps11-ps2	ribosomal protein S11, pseudogene 2	Multiple_Complex
TC0400003114.mm.1	4,7	5,86	-2,23	0,0002	0,0054	Gm12787	predicted gene 12787 [Source:MGI Symbol;Acc:MGI:3650112]	Multiple_Complex
TC1400000744.mm.1	7,75	8,35	-1,51	0,0002	0,0054	Mrpl52	mitochondrial ribosomal protein L52	Multiple_Complex
TC1300001773.mm.1	4,95	4,28	1,6	0,0002	0,0054	Gm26701	predicted gene, 26701 [Source:MGI Symbol;Acc:MGI:5477195]	Multiple_Complex
TC0300002190.mm.1	4,35	3,61	1,67	0,0002	0,0054			NonCoding
TC1300000968.mm.1	5,47	4,85	1,53	0,0002	0,0054			NonCoding
TC0300002981.mm.1	15,74	14,83	1,88	0,0002	0,0055	Gm25042	predicted gene, 25042 [Source:MGI Symbol;Acc:MGI:5454819]	Precursor_microRNA
TC0500001048.mm.1	5,78	4,88	1,87	0,0002	0,0055			NonCoding
TC1400001501.mm.1	9,41	10,03	-1,53	0,0002	0,0055	Ube2e1	ubiquitin-conjugating enzyme E2E 1	Multiple_Complex
TC0400000303.mm.1	11,68	12,37	-1,62	0,0002	0,0055	Gm12350	predicted gene 12350 [Source:MGI Symbol;Acc:MGI:3649478]	Pseudogene
TC0300002210.mm.1	6,22	5,3	1,9	0,0002	0,0055			NonCoding
TC0500003581.mm.1	10,65	11,61	-1,95	0,0002	0,0055	Gm6272	predicted pseudogene 6272	Pseudogene
TC0800002830.mm.1	11,25	12,1	-1,81	0,0003	0,0055	Gm5915	predicted pseudogene 5915	Pseudogene
TC0600000175.mm.1	5,2	4,42	1,71	0,0003	0,0055			NonCoding
TC0800001621.mm.1	9,41	10,28	-1,83	0,0003	0,0055	Gm7381	predicted gene 7381 [Source:MGI Symbol;Acc:MGI:3643743]	Multiple_Complex
TC0X00000148.mm.1	4,44	5,19	-1,68	0,0003	0,0055	Gm14512	predicted gene 14512 [Source:MGI Symbol;Acc:MGI:3705440]	Pseudogene
TC0700001129.mm.1	5,02	4,21	1,75	0,0003	0,0055			NonCoding
TC0300001750.mm.1	6,51	4,94	2,97	0,0003	0,0055			NonCoding
TC0900002282.mm.1	4,35	3,63	1,65	0,0003	0,0055			NonCoding
TC0200004709.mm.1	5,75	6,37	-1,53	0,0003	0,0056	Gm14053	predicted gene 14053 [Source:MGI Symbol;Acc:MGI:3651943]	Multiple_Complex
TC1000002466.mm.1	8,37	7,32	2,07	0,0003	0,0056			NonCoding
TC0300002163.mm.1	12,22	11,48	1,67	0,0003	0,0056			NonCoding
TC0900001803.mm.1	10,61	9,35	2,39	0,0003	0,0056	Gm22854	predicted gene, 22854 [Source:MGI Symbol;Acc:MGI:5452631]	Precursor_microRNA
TC0500000567.mm.1	4,15	3,54	1,53	0,0003	0,0056			NonCoding
TC1100002917.mm.1	8,54	7,15	2,62	0,0003	0,0056			NonCoding
TC1300000577.mm.1	10,77	9,89	1,84	0,0003	0,0056			NonCoding
TC1500001702.mm.1	8,86	9,53	-1,59	0,0003	0,0056	Gm3244	predicted pseudogene 3244	Pseudogene
TC0100002011.mm.1	5,38	6,23	-1,8	0,0003	0,0056	Gm5828	predicted gene 5828 [Source:MGI Symbol;Acc:MGI:3644176]	Coding
TC1300000889.mm.1	16,59	17,38	-1,73	0,0003	0,0056	Gm8062	predicted pseudogene 8062 [Source:MGI Symbol;Acc:MGI:3643433]	Pseudogene
TC0800001494.mm.1	8,09	8,82	-1,67	0,0003	0,0056	Trappc2l	trafficking protein particle complex 2-like	Coding
TC1100001093.mm.1	11,54	12,25	-1,64	0,0003	0,0056	Gm12340	predicted gene 12340 [Source:MGI Symbol;Acc:MGI:3650320]	Multiple_Complex
TC0700002797.mm.1	4,35	5,05	-1,62	0,0003	0,0057	Gm5329	predicted gene 5329	Pseudogene
TC0400001050.mm.1	6,23	4,72	2,86	0,0003	0,0057			NonCoding
TC0900003145.mm.1	4,32	3,7	1,53	0,0003	0,0057			NonCoding
TC1500001186.mm.1	4,41	3,68	1,66	0,0003	0,0057			NonCoding
TC0400002914.mm.1	7,18	6,26	1,89	0,0003	0,0057	Gm11247; RP23-236A12.1	predicted gene 11247; novel pseudogene	Multiple_Complex
TC0800001241.mm.1	3,91	3,21	1,63	0,0003	0,0057			NonCoding
TC0400000122.mm.1	9,05	9,94	-1,85	0,0003	0,0057	Gm11824	predicted gene 11824 [Source:MGI Symbol;Acc:MGI:3651313]	Pseudogene
TC0400003547.mm.1	10,36	11,17	-1,76	0,0003	0,0057	Gm12936	predicted gene 12936 [Source:MGI Symbol;Acc:MGI:3651145]	Multiple_Complex
TC0100003483.mm.1	4,5	5,1	-1,51	0,0003	0,0057	Mgst3	microsomal glutathione S-transferase 3	Multiple_Complex
TC1400000052.mm.1	7,68	8,41	-1,65	0,0003	0,0058	Gm17046	predicted gene 17046 [Source:MGI Symbol;Acc:MGI:4937873]	Pseudogene
TC0600000738.mm.1	5,2	4,59	1,52	0,0003	0,0058			NonCoding
TC1000002989.mm.1	9,14	9,83	-1,61	0,0003	0,0058	Gm9048	predicted gene 9048 [Source:MGI Symbol;Acc:MGI:3644213]	Pseudogene
TC1000003212.mm.1	14,65	15,5	-1,8	0,0003	0,0058	Gm20746	predicted gene, 20746	Multiple_Complex
TC1500001960.mm.1	5,23	4,58	1,58	0,0003	0,0058	Tbrg3	transforming growth factor beta regulated gene 3; transforming growth factor beta regulated gene 3 (Tbrg3), non-coding RNA.	Multiple_Complex
TCUn_GL45638500000002.mm.1	17,35	16,65	1,63	0,0003	0,0058			Precursor_microRNA
TC1700000418.mm.1	11,54	12,3	-1,7	0,0003	0,0058	Atp6v0e	ATPase, H+ transporting, lysosomal V0 subunit E	Coding
TC0X00003024.mm.1	8,39	9,02	-1,56	0,0003	0,0058			NonCoding
TC1500001905.mm.1	8,21	8,98	-1,7	0,0003	0,0059	Rps19bp1	ribosomal protein S19 binding protein 1	Coding
TC1900000742.mm.1	11,41	12,43	-2,03	0,0003	0,0059	Rpl31-ps18	ribosomal protein L31, pseudogene 18	Multiple_Complex
TC0100003773.mm.1	13,17	11,52	3,14	0,0003	0,0059	Gm24557	predicted gene, 24557 [Source:MGI Symbol;Acc:MGI:5454334]	Precursor_microRNA
TC0200004310.mm.1	7,03	8,04	-2,01	0,0003	0,0059	Gm13935	predicted gene 13935 [Source:MGI Symbol;Acc:MGI:3651886]	Pseudogene
TC0500001785.mm.1	9,6	8,98	1,54	0,0003	0,0059			NonCoding
TC0200003552.mm.1	8,86	9,59	-1,66	0,0003	0,0059	Rprm	reprimo, TP53 dependent G2 arrest mediator candidate	Coding
TCX_GL456233_random00000004.mm.1	5,33	4,26	2,1	0,0003	0,0059			NonCoding
TC0700003342.mm.1	5,86	4,98	1,84	0,0003	0,0059			NonCoding
TC1200000122.mm.1	6,2	6,94	-1,67	0,0003	0,0059	Gm4804	predicted gene 4804 [Source:MGI Symbol;Acc:MGI:3646648]	Pseudogene
TC1900000056.mm.1	6,18	6,76	-1,5	0,0003	0,0059	Yif1a	Yip1 interacting factor homolog A (S. cerevisiae)	Coding
TC0800001486.mm.1	4,88	4,15	1,66	0,0003	0,0059			NonCoding
TC1600000591.mm.1	5,21	4,34	1,83	0,0003	0,0059			NonCoding
TC0300002656.mm.1	13,94	14,69	-1,69	0,0003	0,0059	Gm6485	predicted gene 6485 [Source:MGI Symbol;Acc:MGI:3644007]	Multiple_Complex
TC0400000610.mm.1	12,06	12,99	-1,91	0,0003	0,0059	Gm12508	predicted gene 12508	Multiple_Complex
TC0X00002496.mm.1	6,78	7,42	-1,55	0,0003	0,0059	Gm14706	predicted gene 14706 [Source:MGI Symbol;Acc:MGI:3646357]	Multiple_Complex
TC1800000975.mm.1	13,38	14,09	-1,63	0,0003	0,0059	Gm10349	predicted gene 10349 [Source:MGI Symbol;Acc:MGI:3704482]; predicted gene 10349	Pseudogene
TC0200000822.mm.1	5,71	5,11	1,51	0,0003	0,0059			NonCoding
TC1100002094.mm.1	4,2	4,89	-1,62	0,0003	0,0059	Gm11949	predicted gene 11949 [Source:MGI Symbol;Acc:MGI:3650314]	Multiple_Complex
TC1400000895.mm.1	13,75	14,4	-1,58	0,0003	0,0060	Ctsb	cathepsin B	Coding
TC0100002528.mm.1	5,28	4,04	2,36	0,0003	0,0060			NonCoding
TC1000000262.mm.1	8,46	7,53	1,91	0,0003	0,0060			NonCoding
TC0200001869.mm.1	5,02	4,34	1,6	0,0003	0,0060			NonCoding
TC0100003342.mm.1	8,04	8,79	-1,69	0,0003	0,0060	Gm4953	predicted pseudogene 4953 [Source:MGI Symbol;Acc:MGI:3647627]	Pseudogene
TC1200001894.mm.1	4,59	5,57	-1,98	0,0003	0,0060			NonCoding
TC1400002597.mm.1	14,62	15,54	-1,88	0,0003	0,0060	Rpl36a-ps1	ribosomal protein L36A, pseudogene 1 [Source:MGI Symbol;Acc:MGI:3642585]	Multiple_Complex
TC0400000054.mm.1	5,22	4,34	1,84	0,0003	0,0060			NonCoding
TC0100001000.mm.1	5,93	5,03	1,87	0,0003	0,0060			NonCoding
TC1900000302.mm.1	4	3,28	1,65	0,0003	0,0060			NonCoding
TC0400000565.mm.1	7,58	8,7	-2,18	0,0003	0,0061	Gm12466	predicted gene 12466 [Source:MGI Symbol;Acc:MGI:3651763]	Pseudogene
TC0400002910.mm.1	6,95	6,34	1,52	0,0003	0,0061	Gm11261; RP23-189G9.1	predicted gene 11261 [Source:MGI Symbol;Acc:MGI:3650239]; novel transcript	NonCoding
[truncated: 1,703 more rows]
