# Supplementary material for: Microglia-Derived Extracellular Vesicles Enhance Oligodendrocyte Maturation by Transcriptionally Regulating Mitochondrial Molecular Pathways
Source: Cell Mol Neurobiol. 2025 Oct 21;45:89. doi: 10.1007/s10571-025-01612-7 (PMC12540241; doi:10.1007/s10571-025-01612-7)
Supplement: Supplementary file 2 — Supplementary file2 (XLSX 243 KB) [file 10571_2025_1612_MOESM2_ESM.xlsx]

## Sheet: Metascape Functional Enrichment
_MEMBER_IL4-EVs	_MEMBER_MSC-EVs	_LogP_IL4-EVs	_LogP_MSC-EVs	GO	_PATTERN_	_RANK_	GiniIndex	Category	CategoryID	Description	PARENT_GO	LogP	Enrichment	Z-score	#TotalGeneInLibrary	#GeneInGO	#GeneInHitList	#GeneInGOAndHitList	%InGO	STDV %InGO	GeneID	Hits	Log(q-value)	EvidenceCutoff	GROUP_ID	FirstInGroupByEnrichment	FirstInGroupByLogP	BestLogPInGroup	BestEnrichmentInGroup	URL	antilog(q-value)	Gene ratio
1	1	-5.37777	-45.6839	mmu03010	M11	2	0	KEGG Pathway	24	Ribosome - Mus musculus (house mouse)		-45.6839	10.8367	23.8176	21162	177	673	61	9.06389	1.10667	11837|19804|19944|19981|27207|54217|56040|66258|66419|66481|66489|67115|67248|67281|67671|67941|68028|68052|75617|78294|107734|216767|225058|225215|619547|621697|625281|665562|100040298|100043813|100861471|100861472|100861473|100861474|100861475|100861477|100861478|100861479|100861480|100861481|100861482|100861483|100861484|100861486|100861487|100861488|100861489|100861490|100861492|100861493|100…	Rplp0|Rn5s|Rpl29|Rpl37a|Rps11|Rpl36|Rplp1|Mrps17|Mrpl11|Rps21|Rpl35|Rpl14|Rpl39|Rpl37|Rpl38|Rps27l|Rpl22l1|Rps13|Rps25|Rps27a|Mrpl30|Mrpl22|Gm4832|Rsl24d1|Rpl34-ps1|Rpl32l|Gm6570|Rpl31-ps12|Gm15501|Rps27rt|n-R5s100|n-R5s103|n-R5s104|n-R5s105|n-R5s108|n-R5s110|n-R5s111|n-R5s113|Gm25018|n-R5s117|n-R5s121|n-R5s122|n-R5s123|n-R5s124|n-R5s128|Gm26391|n-R5s133|n-R5s134|n-R5s138|n-R5s139|Gm22109|n-R5s14…	-41.2984	0	1	1	1	-45.6839	10.8367		41.2984	0.344633
0	1	0	-25.6706	mmu03008	M01	1	0	KEGG Pathway	24	Ribosome biogenesis in eukaryotes - Mus musculus (house mouse)		-25.8146	8.84671	16.8315	21162	121	771	39	5.05837	0.789235	19804|19861|52530|59028|66161|73736|100019|227522|237082|100861471|100861472|100861473|100861474|100861475|100861477|100861478|100861479|100861480|100861481|100861482|100861483|100861484|100861486|100861487|100861488|100861489|100861490|100861492|100861493|100861494|100861495|100861496|100861497|100861498|100861499|100861500|100861501|100861502|100861503	Rn5s|Snord3b4|Nhp2|Rcl1|Pop4|Fcf1|Mdn1|Rpp38|Nxt2|n-R5s100|n-R5s103|n-R5s104|n-R5s105|n-R5s108|n-R5s110|n-R5s111|n-R5s113|Gm25018|n-R5s117|n-R5s121|n-R5s122|n-R5s123|n-R5s124|n-R5s128|Gm26391|n-R5s133|n-R5s134|n-R5s138|n-R5s139|Gm22109|n-R5s141|n-R5s142|n-R5s143|n-R5s144|Gm25212|n-R5s146|Gm22291|Gm23284|n-R5s149	-22.1281	0	1	0	0	-45.6839	10.8367		22.1281	0.322314
1	1	-32.9401	-24.5095	GO:0098798	M11	2	0	GO Cellular Components	20	mitochondrial protein-containing complex		-32.9401	8.48992	19.0461	21162	303	436	53	12.156	1.56498	12858|12859|12866|14548|17991|17992|17993|18120|20463|21855|28028|54405|64655|66047|66052|66108|66121|66152|66169|66419|66445|66477|66495|66541|66576|66594|66925|66928|67003|67105|67270|67840|67942|68375|68512|68836|70257|73078|75398|78330|94063|94067|104130|105675|107734|110323|216767|225887|230075|239760|432491|100041273|100042503	Cox5a|Cox5b|Cox7a2|Mrps33|Ndufa2|Ndufa4|Ndufs4|Mrpl49|Cox7a2l|Timm17b|Mrpl50|Ndufa1|Mrps22|Mrpl54|Sdhc|Ndufa9|Chchd1|Uqcr10|Tomm7|Mrpl11|Cyc1|Atp5mk|Ndufb3|Immp1l|Uqcrh|Uqcr11|Sdhd|Dmac1|Uqcrc2|Timm21|Mrpl42|Mrpl57|Atp5mc2|Ndufa8|Tomm5|Mrpl52|Atp5mj|Pmpcb|Mrpl32|Ndufv3|Mrpl16|Mrpl43|Ndufb11|Ppif|Mrpl30|Cox6b1|Mrpl22|Ndufs8|Ndufb6|Ndufa11b|Atg5lrt|Ndufb4c|Ndufb4b	-28.8557	0	2	1	1	-32.9401	13.7946		28.8557	0.174917
1	1	-22.8476	-19.0733	GO:0005746	M11	2	0	GO Cellular Components	20	mitochondrial respirasome		-22.8476	13.7946	18.1277	21162	95	436	27	6.19266	1.15429	12858|12859|12866|17991|17992|17993|20463|54405|66052|66108|66152|66445|66495|66576|66594|66925|66928|67003|68375|78330|104130|110323|225887|230075|239760|100041273|100042503	Cox5a|Cox5b|Cox7a2|Ndufa2|Ndufa4|Ndufs4|Cox7a2l|Ndufa1|Sdhc|Ndufa9|Uqcr10|Cyc1|Ndufb3|Uqcrh|Uqcr11|Sdhd|Dmac1|Uqcrc2|Ndufa8|Ndufv3|Ndufb11|Cox6b1|Ndufs8|Ndufb6|Ndufa11b|Ndufb4c|Ndufb4b	-19.5761	0	2	0	0	-32.9401	13.7946		19.5761	0.284211
1	1	-22.7124	-17.8265	GO:0098803	M11	2	0	GO Cellular Components	20	respiratory chain complex		-22.7124	13.6509	18.0186	21162	96	436	27	6.19266	1.15429	12858|12859|12866|17991|17992|17993|20463|54405|66052|66108|66152|66445|66495|66576|66594|66925|66928|67003|68375|78330|104130|110323|225887|230075|239760|100041273|100042503	Cox5a|Cox5b|Cox7a2|Ndufa2|Ndufa4|Ndufs4|Cox7a2l|Ndufa1|Sdhc|Ndufa9|Uqcr10|Cyc1|Ndufb3|Uqcrh|Uqcr11|Sdhd|Dmac1|Uqcrc2|Ndufa8|Ndufv3|Ndufb11|Cox6b1|Ndufs8|Ndufb6|Ndufa11b|Ndufb4c|Ndufb4b	-19.4731	0	2	0	0	-32.9401	13.7946		19.4731	0.28125
1	1	-21.8125	-18.0282	GO:0070469	M11	2	0	GO Cellular Components	20	respirasome		-21.8125	12.7232	17.2982	21162	103	436	27	6.19266	1.15429	12858|12859|12866|17991|17992|17993|20463|54405|66052|66108|66152|66445|66495|66576|66594|66925|66928|67003|68375|78330|104130|110323|225887|230075|239760|100041273|100042503	Cox5a|Cox5b|Cox7a2|Ndufa2|Ndufa4|Ndufs4|Cox7a2l|Ndufa1|Sdhc|Ndufa9|Uqcr10|Cyc1|Ndufb3|Uqcrh|Uqcr11|Sdhd|Dmac1|Uqcrc2|Ndufa8|Ndufv3|Ndufb11|Cox6b1|Ndufs8|Ndufb6|Ndufa11b|Ndufb4c|Ndufb4b	-18.6031	0	2	0	0	-32.9401	13.7946		18.6031	0.262136
1	1	-15.9003	-24.4241	GO:0044391	M11	2	0	GO Cellular Components	20	ribosomal subunit		-28.4565	6.76612	16.5241	21162	215	771	53	6.87419	0.91121	11837|14548|18120|19944|19952|19981|27207|28028|52530|54217|56040|64655|66047|66121|66184|66229|66258|66419|66481|66489|67115|67248|67270|67281|67671|67840|67941|68052|68836|75398|75617|78294|94063|94067|107734|194905|216767|229317|234384|619547|621697|623174|624713|626888|666586|100038991|100039740|100040416|100042388|100042823|100043718|100043787|100043813	Rplp0|Mrps33|Mrpl49|Rpl29|Rpl32-ps|Rpl37a|Rps11|Mrpl50|Nhp2|Rpl36|Rplp1|Mrps22|Mrpl54|Chchd1|Rps4l|Rpl7l1|Mrps17|Mrpl11|Rps21|Rpl35|Rpl14|Rpl39|Mrpl42|Rpl37|Rpl38|Mrpl57|Rps27l|Rps13|Mrpl52|Mrpl32|Rps25|Rps27a|Mrpl16|Mrpl43|Mrpl30|Rpl9-ps1|Mrpl22|Eif2a|Mpv17l2|Rpl34-ps1|Rpl32l|Rpl34-ps2|Gm6525|Rpl36-ps4|Uba52rt|Rpl35rt|Rps18-ps6|Rpl13-ps6|Rps18-ps5|Rpl9-ps6|Rpl36-ps12|Rpl36a-ps1|Rps27rt	-24.5482	0	3	1	1	-28.4565	9.95072		24.5482	0.246512
1	1	-24.9011	-21.2387	mmu05016	M11	2	0	KEGG Pathway	24	Huntington disease - Mus musculus (house mouse)		-24.9011	7.23229	15.8215	21162	302	436	45	10.3211	1.45702	12367|12858|12859|12866|12914|17991|17992|17993|19166|19170|19175|20020|20021|20022|20463|26442|26443|53598|54405|59029|66052|66108|66152|66420|66445|66491|66495|66576|66594|66925|67003|67089|67942|68375|69241|69833|78330|104130|105675|110323|225887|230075|328572|100041273|100042503	Casp3|Cox5a|Cox5b|Cox7a2|Crebbp|Ndufa2|Ndufa4|Ndufs4|Psma2|Psmb1|Psmb6|Polr2a|Polr2c|Polr2j|Cox7a2l|Psma5|Psma6|Dctn3|Ndufa1|Psmd14|Sdhc|Ndufa9|Uqcr10|Polr2e|Cyc1|Polr2l|Ndufb3|Uqcrh|Uqcr11|Sdhd|Uqcrc2|Psmc6|Atp5mc2|Ndufa8|Polr2d|Polr2f|Ndufv3|Ndufb11|Ppif|Cox6b1|Ndufs8|Ndufb6|Ep300|Ndufb4c|Ndufb4b	-21.3608	0	2	0	0	-32.9401	13.7946		21.3608	0.149007
1	1	-24.6682	-23.6479	GO:0098800	M11	2	0	GO Cellular Components	20	inner mitochondrial membrane protein complex		-25.5473	7.6639	16.1389	21162	154	771	43	5.57717	0.826453	12858|12859|12866|17991|17992|17993|18673|20463|21855|54405|56322|66043|66052|66108|66148|66152|66445|66477|66495|66541|66576|66594|66925|66928|67003|67105|67126|67130|67264|67942|68375|70257|78330|104130|110323|224904|225887|230075|239760|432491|100041273|100042503|102640946	Cox5a|Cox5b|Cox7a2|Ndufa2|Ndufa4|Ndufs4|Phb1|Cox7a2l|Timm17b|Ndufa1|Timm22|Atp5f1d|Sdhc|Ndufa9|Dnajc15|Uqcr10|Cyc1|Atp5mk|Ndufb3|Immp1l|Uqcrh|Uqcr11|Sdhd|Dmac1|Uqcrc2|Timm21|Atp5f1e|Ndufa6|Ndufb8|Atp5mc2|Ndufa8|Atp5mj|Ndufv3|Ndufb11|Cox6b1|Micos13|Ndufs8|Ndufb6|Ndufa11b|Atg5lrt|Ndufb4c|Ndufb4b|Cox6c2	-22.0069	0	2	0	0	-32.9401	13.7946		22.0069	0.279221
1	1	-28.1035	-20.4957	GO:0005743	M11	2	0	GO Cellular Components	20	mitochondrial inner membrane		-28.1035	5.5295	15.6544	21162	553	436	63	14.4495	1.68382	12858|12859|12866|14548|15107|15204|16832|17991|17992|17993|18082|18120|20463|21855|28028|52469|54405|57279|64655|66047|66052|66092|66108|66121|66152|66154|66271|66419|66445|66477|66495|66541|66576|66594|66925|66928|67003|67105|67270|67840|67942|68375|68836|69186|70257|70397|70544|73078|75398|78330|94063|94067|104130|105675|107734|110323|216767|225887|230075|239760|432491|100041273|100042503	Cox5a|Cox5b|Cox7a2|Mrps33|Hadh|Herc2|Ldhb|Ndufa2|Ndufa4|Ndufs4|Nipsnap1|Mrpl49|Cox7a2l|Timm17b|Mrpl50|Coa3|Ndufa1|Slc25a20|Mrps22|Mrpl54|Sdhc|Ghitm|Ndufa9|Chchd1|Uqcr10|Tmem14c|Tmem126a|Mrpl11|Cyc1|Atp5mk|Ndufb3|Immp1l|Uqcrh|Uqcr11|Sdhd|Dmac1|Uqcrc2|Timm21|Mrpl42|Mrpl57|Atp5mc2|Ndufa8|Mrpl52|Tmem256|Atp5mj|Tmem70|Tmem242|Pmpcb|Mrpl32|Ndufv3|Mrpl16|Mrpl43|Ndufb11|Ppif|Mrpl30|Cox6b1|Mrpl22|Ndufs8|N…	-24.1952	0	2	0	0	-32.9401	13.7946		24.1952	0.113924
1	1	-14.9788	-22.8517	GO:0005840	M11	2	0	GO Cellular Components	20	ribosome		-27.0771	5.85957	15.5385	21162	267	771	57	7.393	0.942334	11837|14548|17751|18120|19944|19952|19981|27207|28028|52530|54217|56040|64655|66047|66121|66184|66229|66258|66419|66481|66489|67115|67248|67270|67281|67671|67840|67941|68028|68052|68135|68836|75398|75617|78294|94063|94067|107734|194905|216767|225215|229317|234384|619547|621697|623174|624713|626888|666586|100038991|100039740|100040416|100042388|100042823|100043718|100043787|100043813	Rplp0|Mrps33|Mt3|Mrpl49|Rpl29|Rpl32-ps|Rpl37a|Rps11|Mrpl50|Nhp2|Rpl36|Rplp1|Mrps22|Mrpl54|Chchd1|Rps4l|Rpl7l1|Mrps17|Mrpl11|Rps21|Rpl35|Rpl14|Rpl39|Mrpl42|Rpl37|Rpl38|Mrpl57|Rps27l|Rpl22l1|Rps13|Eif3h|Mrpl52|Mrpl32|Rps25|Rps27a|Mrpl16|Mrpl43|Mrpl30|Rpl9-ps1|Mrpl22|Rsl24d1|Eif2a|Mpv17l2|Rpl34-ps1|Rpl32l|Rpl34-ps2|Gm6525|Rpl36-ps4|Uba52rt|Rpl35rt|Rps18-ps6|Rpl13-ps6|Rps18-ps5|Rpl9-ps6|Rpl36-ps12|Rp…	-23.2937	0	3	0	0	-28.4565	9.95072		23.2937	0.213483
1	1	-18.8914	-11.374	mmu04932	M11	2	0	KEGG Pathway	24	Non-alcoholic fatty liver disease - Mus musculus (house mouse)		-18.8914	9.02285	14.5872	21162	156	436	29	6.65138	1.19335	12367|12858|12859|12866|13665|17991|17992|17993|19082|20463|21428|54405|66052|66108|66152|66445|66495|66576|66594|66925|67003|68375|78330|104130|110323|225887|230075|100041273|100042503	Casp3|Cox5a|Cox5b|Cox7a2|Eif2s1|Ndufa2|Ndufa4|Ndufs4|Prkag1|Cox7a2l|Mlx|Ndufa1|Sdhc|Ndufa9|Uqcr10|Cyc1|Ndufb3|Uqcrh|Uqcr11|Sdhd|Uqcrc2|Ndufa8|Ndufv3|Ndufb11|Cox6b1|Ndufs8|Ndufb6|Ndufb4c|Ndufb4b	-15.8861	0	2	0	0	-32.9401	13.7946		15.8861	0.185897
1	1	-19.5796	-14.937	mmu05012	M11	2	0	KEGG Pathway	24	Parkinson disease - Mus musculus (house mouse)		-19.5796	6.80249	13.76	21162	264	436	37	8.48624	1.33462	12367|12858|12859|12866|13665|17991|17992|17993|19166|19170|19175|20463|22166|26442|26443|54405|59029|66052|66108|66152|66445|66495|66576|66594|66925|67003|67089|67942|68375|78330|104130|105675|110323|225887|230075|100041273|100042503	Casp3|Cox5a|Cox5b|Cox7a2|Eif2s1|Ndufa2|Ndufa4|Ndufs4|Psma2|Psmb1|Psmb6|Cox7a2l|Txn1|Psma5|Psma6|Ndufa1|Psmd14|Sdhc|Ndufa9|Uqcr10|Cyc1|Ndufb3|Uqcrh|Uqcr11|Sdhd|Uqcrc2|Psmc6|Atp5mc2|Ndufa8|Ndufv3|Ndufb11|Ppif|Cox6b1|Ndufs8|Ndufb6|Ndufb4c|Ndufb4b	-16.4951	0	2	0	0	-32.9401	13.7946		16.4951	0.140152
1	1	-18.4874	-17.5673	mmu00190	M11	2	0	KEGG Pathway	24	Oxidative phosphorylation - Mus musculus (house mouse)		-18.7462	6.9127	13.4011	21162	135	771	34	4.40986	0.739421	11973|11974|12858|12859|12866|17991|17992|17993|20463|54405|66043|66052|66108|66152|66445|66495|66576|66594|66925|67003|67126|67130|67264|67942|68375|76429|78330|104130|110323|114143|225887|230075|100041273|100042503	Atp6v1e1|Atp6v0e|Cox5a|Cox5b|Cox7a2|Ndufa2|Ndufa4|Ndufs4|Cox7a2l|Ndufa1|Atp5f1d|Sdhc|Ndufa9|Uqcr10|Cyc1|Ndufb3|Uqcrh|Uqcr11|Sdhd|Uqcrc2|Atp5f1e|Ndufa6|Ndufb8|Atp5mc2|Ndufa8|Lhpp|Ndufv3|Ndufb11|Cox6b1|Atp6v0b|Ndufs8|Ndufb6|Ndufb4c|Ndufb4b	-15.5912	0	2	0	0	-32.9401	13.7946		15.5912	0.251852
1	1	-18.4926	-14.7693	mmu05020	M11	2	0	KEGG Pathway	24	Prion disease - Mus musculus (house mouse)		-18.4926	6.54427	13.2231	21162	267	436	36	8.25688	1.31811	12367|12858|12859|12866|13665|17991|17992|17993|19166|19170|19175|20463|26442|26443|54405|59029|66052|66108|66152|66445|66495|66576|66594|66925|67003|67089|67942|68375|78330|104130|105675|110323|225887|230075|100041273|100042503	Casp3|Cox5a|Cox5b|Cox7a2|Eif2s1|Ndufa2|Ndufa4|Ndufs4|Psma2|Psmb1|Psmb6|Cox7a2l|Psma5|Psma6|Ndufa1|Psmd14|Sdhc|Ndufa9|Uqcr10|Cyc1|Ndufb3|Uqcrh|Uqcr11|Sdhd|Uqcrc2|Psmc6|Atp5mc2|Ndufa8|Ndufv3|Ndufb11|Ppif|Cox6b1|Ndufs8|Ndufb6|Ndufb4c|Ndufb4b	-15.5333	0	2	0	0	-32.9401	13.7946		15.5333	0.134831
1	1	-15.2081	-10.4695	mmu05415	M11	2	0	KEGG Pathway	24	Diabetic cardiomyopathy - Mus musculus (house mouse)		-15.2081	6.67092	12.0073	21162	211	436	29	6.65138	1.19335	12858|12859|12866|17991|17992|17993|18751|19045|20463|54405|66052|66108|66152|66445|66495|66576|66594|66925|67003|67942|68375|78330|104130|105675|110323|225887|230075|100041273|100042503	Cox5a|Cox5b|Cox7a2|Ndufa2|Ndufa4|Ndufs4|Prkcb|Ppp1ca|Cox7a2l|Ndufa1|Sdhc|Ndufa9|Uqcr10|Cyc1|Ndufb3|Uqcrh|Uqcr11|Sdhd|Uqcrc2|Atp5mc2|Ndufa8|Ndufv3|Ndufb11|Ppif|Cox6b1|Ndufs8|Ndufb6|Ndufb4c|Ndufb4b	-12.379	0	2	0	0	-32.9401	13.7946		12.379	0.137441
1	1	-10.2292	-19.3548	GO:0015934	M11	2	0	GO Cellular Components	20	large ribosomal subunit		-22.5201	7.61317	15.1	21162	137	771	38	4.92866	0.779583	11837|18120|19944|19952|19981|28028|52530|54217|56040|66047|66229|66419|66489|67115|67248|67270|67281|67671|67840|68836|75398|94063|94067|107734|194905|216767|234384|619547|621697|623174|624713|626888|666586|100038991|100040416|100042823|100043718|100043787	Rplp0|Mrpl49|Rpl29|Rpl32-ps|Rpl37a|Mrpl50|Nhp2|Rpl36|Rplp1|Mrpl54|Rpl7l1|Mrpl11|Rpl35|Rpl14|Rpl39|Mrpl42|Rpl37|Rpl38|Mrpl57|Mrpl52|Mrpl32|Mrpl16|Mrpl43|Mrpl30|Rpl9-ps1|Mrpl22|Mpv17l2|Rpl34-ps1|Rpl32l|Rpl34-ps2|Gm6525|Rpl36-ps4|Uba52rt|Rpl35rt|Rpl13-ps6|Rpl9-ps6|Rpl36-ps12|Rpl36a-ps1	-19.176	0	3	0	0	-28.4565	9.95072		19.176	0.277372
1	1	-17.0641	-14.6359	mmu05014	M11	2	0	KEGG Pathway	24	Amyotrophic lateral sclerosis - Mus musculus (house mouse)		-17.0641	5.26143	11.9774	21162	369	436	40	9.17431	1.38244	12367|12858|12859|12866|13665|13869|17991|17992|17993|19166|19170|19175|20463|26442|26443|53598|54405|59029|66052|66108|66152|66445|66495|66576|66594|66925|67003|67089|67942|68375|69482|69912|78330|104130|110323|225887|230075|237082|100041273|100042503	Casp3|Cox5a|Cox5b|Cox7a2|Eif2s1|Erbb4|Ndufa2|Ndufa4|Ndufs4|Psma2|Psmb1|Psmb6|Cox7a2l|Psma5|Psma6|Dctn3|Ndufa1|Psmd14|Sdhc|Ndufa9|Uqcr10|Cyc1|Ndufb3|Uqcrh|Uqcr11|Sdhd|Uqcrc2|Psmc6|Atp5mc2|Ndufa8|Nup35|Nup43|Ndufv3|Ndufb11|Cox6b1|Ndufs8|Ndufb6|Nxt2|Ndufb4c|Ndufb4b	-14.1838	0	2	0	0	-32.9401	13.7946		14.1838	0.108401
1	1	-15.0293	-12.3068	mmu04714	M11	2	0	KEGG Pathway	24	Thermogenesis - Mus musculus (house mouse)		-15.0293	6.30347	11.755	21162	231	436	30	6.88073	1.21225	12858|12859|12866|17991|17992|17993|19082|20463|52469|54405|56456|57279|66052|66108|66152|66445|66495|66576|66594|66925|67003|67942|68375|78330|104130|110323|225887|230075|100041273|100042503	Cox5a|Cox5b|Cox7a2|Ndufa2|Ndufa4|Ndufs4|Prkag1|Cox7a2l|Coa3|Ndufa1|Actl6a|Slc25a20|Sdhc|Ndufa9|Uqcr10|Cyc1|Ndufb3|Uqcrh|Uqcr11|Sdhd|Uqcrc2|Atp5mc2|Ndufa8|Ndufv3|Ndufb11|Cox6b1|Ndufs8|Ndufb6|Ndufb4c|Ndufb4b	-12.212	0	2	0	0	-32.9401	13.7946		12.212	0.12987
1	1	-16.4946	-11.5198	mmu05010	M11	2	0	KEGG Pathway	24	Alzheimer disease - Mus musculus (house mouse)		-16.4946	5.06911	11.6557	21162	383	436	40	9.17431	1.38244	11789|12367|12858|12859|12866|13544|13665|16971|16974|17991|17992|17993|19166|19170|19175|20463|26442|26443|54405|59029|66052|66108|66152|66445|66495|66576|66594|66925|67003|67089|67942|68375|78330|104130|105675|110323|225887|230075|100041273|100042503	Apc|Casp3|Cox5a|Cox5b|Cox7a2|Dvl3|Eif2s1|Lrp1|Lrp6|Ndufa2|Ndufa4|Ndufs4|Psma2|Psmb1|Psmb6|Cox7a2l|Psma5|Psma6|Ndufa1|Psmd14|Sdhc|Ndufa9|Uqcr10|Cyc1|Ndufb3|Uqcrh|Uqcr11|Sdhd|Uqcrc2|Psmc6|Atp5mc2|Ndufa8|Ndufv3|Ndufb11|Ppif|Cox6b1|Ndufs8|Ndufb6|Ndufb4c|Ndufb4b	-13.6406	0	2	0	0	-32.9401	13.7946		13.6406	0.104439
1	1	-14.2925	-9.89065	R-MMU-611105	M11	2	0	Reactome Gene Sets	6	Respiratory electron transport		-14.2925	10.2183	13.0606	21162	95	436	20	4.58716	1.00192	12858|17991|17992|17993|20463|54405|66108|66152|66445|66495|66576|66594|67003|68375|78330|104130|110323|225887|230075|100042503	Cox5a|Ndufa2|Ndufa4|Ndufs4|Cox7a2l|Ndufa1|Ndufa9|Uqcr10|Cyc1|Ndufb3|Uqcrh|Uqcr11|Uqcrc2|Ndufa8|Ndufv3|Ndufb11|Cox6b1|Ndufs8|Ndufb6|Ndufb4b	-11.5302	0	2	0	0	-32.9401	13.7946		11.5302	0.210526
1	1	-13.7337	-10.6213	mmu05208	M11	2	0	KEGG Pathway	24	Chemical carcinogenesis - reactive oxygen species - Mus musculus (house mouse)		-13.7337	6.12175	11.1265	21162	222	436	28	6.42202	1.17403	12408|12858|12859|12866|17991|17992|17993|20463|54405|66052|66108|66152|66445|66495|66576|66594|66925|67003|67942|68375|78330|104130|105675|110323|225887|230075|100041273|100042503	Cbr1|Cox5a|Cox5b|Cox7a2|Ndufa2|Ndufa4|Ndufs4|Cox7a2l|Ndufa1|Sdhc|Ndufa9|Uqcr10|Cyc1|Ndufb3|Uqcrh|Uqcr11|Sdhd|Uqcrc2|Atp5mc2|Ndufa8|Ndufv3|Ndufb11|Ppif|Cox6b1|Ndufs8|Ndufb6|Ndufb4c|Ndufb4b	-11.0015	0	2	0	0	-32.9401	13.7946		11.0015	0.126126
1	1	-13.746	-11.9229	GO:0006119	M11	2	0	GO Biological Processes	19	oxidative phosphorylation	19_GO:0008152 metabolic process	-13.746	8.94097	12.3303	21162	114	436	21	4.81651	1.02543	12858|12859|12866|17991|17993|20463|54405|66052|66108|66152|66445|66495|66576|66594|66925|67003|68375|78330|104130|225887|230075	Cox5a|Cox5b|Cox7a2|Ndufa2|Ndufs4|Cox7a2l|Ndufa1|Sdhc|Ndufa9|Uqcr10|Cyc1|Ndufb3|Uqcrh|Uqcr11|Sdhd|Uqcrc2|Ndufa8|Ndufv3|Ndufb11|Ndufs8|Ndufb6	-11.004	0	2	0	0	-32.9401	13.7946		11.004	0.184211
1	1	-14.1311	-11.3489	mmu05022	M11	2	0	KEGG Pathway	24	Pathways of neurodegeneration - multiple diseases - Mus musculus (house mouse)		-14.1311	4.22506	10.2662	21162	471	436	41	9.40367	1.39785	11789|12367|12858|12859|12866|13544|13665|16974|17991|17992|17993|18751|19166|19170|19175|20463|26442|26443|53598|54405|59029|66052|66108|66152|66445|66495|66576|66594|66925|67003|67089|67942|68375|78330|104130|105675|110323|225887|230075|100041273|100042503	Apc|Casp3|Cox5a|Cox5b|Cox7a2|Dvl3|Eif2s1|Lrp6|Ndufa2|Ndufa4|Ndufs4|Prkcb|Psma2|Psmb1|Psmb6|Cox7a2l|Psma5|Psma6|Dctn3|Ndufa1|Psmd14|Sdhc|Ndufa9|Uqcr10|Cyc1|Ndufb3|Uqcrh|Uqcr11|Sdhd|Uqcrc2|Psmc6|Atp5mc2|Ndufa8|Ndufv3|Ndufb11|Ppif|Cox6b1|Ndufs8|Ndufb6|Ndufb4c|Ndufb4b	-11.3791	0	2	0	0	-32.9401	13.7946		11.3791	0.0870488
1	1	-11.9402	-13.4461	R-MMU-72766	M11	2	0	Reactome Gene Sets	6	Translation		-17.8309	5.1464	12.1312	21162	224	771	42	5.44747	0.817348	11837|13665|13669|14548|18120|19944|19981|27207|28028|54217|54709|55949|56040|64655|66047|66121|66235|66258|66419|66481|66489|67115|67248|67270|67281|67671|67674|67840|67941|68028|68052|68135|68836|73830|75398|75617|94063|107734|216767|217715|619547|100043813	Rplp0|Eif2s1|Eif3a|Mrps33|Mrpl49|Rpl29|Rpl37a|Rps11|Mrpl50|Rpl36|Eif3i|Eef1b2|Rplp1|Mrps22|Mrpl54|Chchd1|Eif1ax|Mrps17|Mrpl11|Rps21|Rpl35|Rpl14|Rpl39|Mrpl42|Rpl37|Rpl38|Trmt112|Mrpl57|Rps27l|Rpl22l1|Rps13|Eif3h|Mrpl52|Eif3k|Mrpl32|Rps25|Mrpl16|Mrpl30|Mrpl22|Eif2b2|Rpl34-ps1|Rps27rt	-14.7465	0	3	0	0	-28.4565	9.95072		14.7465	0.1875
1	1	-11.4867	-8.85404	GO:0010257	M11	2	0	GO Biological Processes	19	NADH dehydrogenase complex assembly	19_GO:0009987 cellular process	-11.4867	11.2008	11.9463	21162	65	436	15	3.44037	0.872885	17991|17993|54405|66108|66271|66495|66928|67105|68375|104130|225887|230075|239760|100041273|100042503	Ndufa2|Ndufs4|Ndufa1|Ndufa9|Tmem126a|Ndufb3|Dmac1|Timm21|Ndufa8|Ndufb11|Ndufs8|Ndufb6|Ndufa11b|Ndufb4c|Ndufb4b	-8.99886	0	2	0	0	-32.9401	13.7946		8.99886	0.230769
1	1	-11.4867	-8.85404	GO:0032981	M11	2	0	GO Biological Processes	19	mitochondrial respiratory chain complex I assembly	19_GO:0009987 cellular process	-11.4867	11.2008	11.9463	21162	65	436	15	3.44037	0.872885	17991|17993|54405|66108|66271|66495|66928|67105|68375|104130|225887|230075|239760|100041273|100042503	Ndufa2|Ndufs4|Ndufa1|Ndufa9|Tmem126a|Ndufb3|Dmac1|Timm21|Ndufa8|Ndufb11|Ndufs8|Ndufb6|Ndufa11b|Ndufb4c|Ndufb4b	-8.99886	0	2	0	0	-32.9401	13.7946		8.99886	0.230769
1	1	-10.7256	-9.27114	GO:0019646	M11	2	0	GO Biological Processes	19	aerobic electron transport chain	19_GO:0008152 metabolic process	-10.7256	11.1396	11.5023	21162	61	436	14	3.21101	0.844288	12858|12859|12866|20463|66052|66152|66445|66576|66594|66925|67003|68375|225887|230075	Cox5a|Cox5b|Cox7a2|Cox7a2l|Sdhc|Uqcr10|Cyc1|Uqcrh|Uqcr11|Sdhd|Uqcrc2|Ndufa8|Ndufs8|Ndufb6	-8.29441	0	2	0	0	-32.9401	13.7946		8.29441	0.229508
1	1	-26.4747	-18.9241	GO:0019866	M11	2	0	GO Cellular Components	20	organelle inner membrane		-26.4747	5.17396	14.9269	21162	591	436	63	14.4495	1.68382	12858|12859|12866|14548|15107|15204|16832|17991|17992|17993|18082|18120|20463|21855|28028|52469|54405|57279|64655|66047|66052|66092|66108|66121|66152|66154|66271|66419|66445|66477|66495|66541|66576|66594|66925|66928|67003|67105|67270|67840|67942|68375|68836|69186|70257|70397|70544|73078|75398|78330|94063|94067|104130|105675|107734|110323|216767|225887|230075|239760|432491|100041273|100042503	Cox5a|Cox5b|Cox7a2|Mrps33|Hadh|Herc2|Ldhb|Ndufa2|Ndufa4|Ndufs4|Nipsnap1|Mrpl49|Cox7a2l|Timm17b|Mrpl50|Coa3|Ndufa1|Slc25a20|Mrps22|Mrpl54|Sdhc|Ghitm|Ndufa9|Chchd1|Uqcr10|Tmem14c|Tmem126a|Mrpl11|Cyc1|Atp5mk|Ndufb3|Immp1l|Uqcrh|Uqcr11|Sdhd|Dmac1|Uqcrc2|Timm21|Mrpl42|Mrpl57|Atp5mc2|Ndufa8|Mrpl52|Tmem256|Atp5mj|Tmem70|Tmem242|Pmpcb|Mrpl32|Ndufv3|Mrpl16|Mrpl43|Ndufb11|Ppif|Mrpl30|Cox6b1|Mrpl22|Ndufs8|N…	-22.7883	0	2	0	0	-32.9401	13.7946		22.7883	0.106599
1	1	-26.5073	-20.1119	GO:0031966	M11	2	0	GO Cellular Components	20	mitochondrial membrane		-26.5073	4.55834	14.4505	21162	756	436	71	16.2844	1.76826	12177|12858|12859|12866|14548|15107|15204|16832|17751|17991|17992|17993|18082|18103|18120|20463|21855|23897|28028|52469|53328|54405|57279|64655|66047|66052|66092|66108|66121|66152|66154|66169|66271|66419|66445|66477|66495|66541|66576|66594|66925|66928|67003|67105|67270|67391|67840|67942|68375|68512|68836|69186|70257|70397|70544|73078|75398|78330|94063|94067|104130|105675|107734|110323|216767|2258…	Bnip3l|Cox5a|Cox5b|Cox7a2|Mrps33|Hadh|Herc2|Ldhb|Mt3|Ndufa2|Ndufa4|Ndufs4|Nipsnap1|Nme2|Mrpl49|Cox7a2l|Timm17b|Hax1|Mrpl50|Coa3|Pgrmc1|Ndufa1|Slc25a20|Mrps22|Mrpl54|Sdhc|Ghitm|Ndufa9|Chchd1|Uqcr10|Tmem14c|Tomm7|Tmem126a|Mrpl11|Cyc1|Atp5mk|Ndufb3|Immp1l|Uqcrh|Uqcr11|Sdhd|Dmac1|Uqcrc2|Timm21|Mrpl42|Fundc2|Mrpl57|Atp5mc2|Ndufa8|Tomm5|Mrpl52|Tmem256|Atp5mj|Tmem70|Tmem242|Pmpcb|Mrpl32|Ndufv3|Mrpl16|Mr…	-22.7883	0	2	0	0	-32.9401	13.7946		22.7883	0.0939153
1	1	-2.91532	-17.9324	GO:0022625	M11	2	0	GO Cellular Components	20	cytosolic large ribosomal subunit		-17.9324	9.95072	14.4451	21162	79	673	25	3.71471	0.729012	11837|19944|19952|19981|52530|54217|56040|66229|66489|67115|67248|67281|67671|194905|619547|621697|623174|624713|626888|666586|100038991|100040416|100042823|100043718|100043787	Rplp0|Rpl29|Rpl32-ps|Rpl37a|Nhp2|Rpl36|Rplp1|Rpl7l1|Rpl35|Rpl14|Rpl39|Rpl37|Rpl38|Rpl9-ps1|Rpl34-ps1|Rpl32l|Rpl34-ps2|Gm6525|Rpl36-ps4|Uba52rt|Rpl35rt|Rpl13-ps6|Rpl9-ps6|Rpl36-ps12|Rpl36a-ps1	-15.0093	0	3	0	0	-28.4565	9.95072		15.0093	0.316456
1	1	-12.4046	-9.85914	R-MMU-163200	M11	2	0	Reactome Gene Sets	6	Respiratory electron transport, ATP synthesis by chemiosmotic coupling, and heat production by uncoupling proteins.		-12.4046	8.22656	11.4173	21162	118	436	20	4.58716	1.00192	12858|17991|17992|17993|20463|54405|66108|66152|66445|66495|66576|66594|67003|68375|78330|104130|110323|225887|230075|100042503	Cox5a|Ndufa2|Ndufa4|Ndufs4|Cox7a2l|Ndufa1|Ndufa9|Uqcr10|Cyc1|Ndufb3|Uqcrh|Uqcr11|Uqcrc2|Ndufa8|Ndufv3|Ndufb11|Cox6b1|Ndufs8|Ndufb6|Ndufb4b	-9.7673	0	2	0	0	-32.9401	13.7946		9.7673	0.169492
1	1	-12.8959	-9.8571	GO:0009060	M11	2	0	GO Biological Processes	19	aerobic respiration	19_GO:0008152 metabolic process	-12.8959	7.20222	11.2405	21162	155	436	23	5.27523	1.07056	12858|12859|12866|14194|14533|17991|17993|20463|54405|66052|66108|66152|66445|66495|66576|66594|66925|67003|68375|78330|104130|225887|230075	Cox5a|Cox5b|Cox7a2|Fh1|Bloc1s1|Ndufa2|Ndufs4|Cox7a2l|Ndufa1|Sdhc|Ndufa9|Uqcr10|Cyc1|Ndufb3|Uqcrh|Uqcr11|Sdhd|Uqcrc2|Ndufa8|Ndufv3|Ndufb11|Ndufs8|Ndufb6	-10.2006	0	2	0	0	-32.9401	13.7946		10.2006	0.148387
1	1	-10.7979	-9.14218	GO:0042775	M11	2	0	GO Biological Processes	19	mitochondrial ATP synthesis coupled electron transport	19_GO:0008152 metabolic process	-10.7979	10.1118	11.2328	21162	72	436	15	3.44037	0.872885	12858|12859|12866|20463|66052|66152|66445|66576|66594|66925|67003|68375|78330|225887|230075	Cox5a|Cox5b|Cox7a2|Cox7a2l|Sdhc|Uqcr10|Cyc1|Uqcrh|Uqcr11|Sdhd|Uqcrc2|Ndufa8|Ndufv3|Ndufs8|Ndufb6	-8.35688	0	2	0	0	-32.9401	13.7946		8.35688	0.208333
1	1	-10.6159	-8.95461	GO:0042773	M11	2	0	GO Biological Processes	19	ATP synthesis coupled electron transport	19_GO:0008152 metabolic process	-10.6159	9.83852	11.0467	21162	74	436	15	3.44037	0.872885	12858|12859|12866|20463|66052|66152|66445|66576|66594|66925|67003|68375|78330|225887|230075	Cox5a|Cox5b|Cox7a2|Cox7a2l|Sdhc|Uqcr10|Cyc1|Uqcrh|Uqcr11|Sdhd|Uqcrc2|Ndufa8|Ndufv3|Ndufs8|Ndufb6	-8.19425	0	2	0	0	-32.9401	13.7946		8.19425	0.202703
1	1	-12.4255	-12.1445	GO:0009206	M11	2	0	GO Biological Processes	19	purine ribonucleoside triphosphate biosynthetic process	19_GO:0008152 metabolic process	-12.9184	6.93727	11.0367	21162	91	771	23	2.98314	0.612679	17991|17993|18103|18950|23918|54405|66043|66052|66108|66401|66495|66925|67126|67130|67264|67942|68375|78330|79059|104130|225887|230075|432491	Ndufa2|Ndufs4|Nme2|Pnp|Impdh2|Ndufa1|Atp5f1d|Sdhc|Ndufa9|Nudt2|Ndufb3|Sdhd|Atp5f1e|Ndufa6|Ndufb8|Atp5mc2|Ndufa8|Ndufv3|Nme3|Ndufb11|Ndufs8|Ndufb6|Atg5lrt	-10.0892	0	2	0	0	-32.9401	13.7946		10.0892	0.252747
1	1	-12.3391	-12.0449	GO:0009145	M11	2	0	GO Biological Processes	19	purine nucleoside triphosphate biosynthetic process	19_GO:0008152 metabolic process	-12.8084	6.86187	10.9565	21162	92	771	23	2.98314	0.612679	17991|17993|18103|18950|23918|54405|66043|66052|66108|66401|66495|66925|67126|67130|67264|67942|68375|78330|79059|104130|225887|230075|432491	Ndufa2|Ndufs4|Nme2|Pnp|Impdh2|Ndufa1|Atp5f1d|Sdhc|Ndufa9|Nudt2|Ndufb3|Sdhd|Atp5f1e|Ndufa6|Ndufb8|Atp5mc2|Ndufa8|Ndufv3|Nme3|Ndufb11|Ndufs8|Ndufb6|Atg5lrt	-9.99115	0	2	0	0	-32.9401	13.7946		9.99115	0.25
1	1	-10.9661	-13.2354	GO:0006412	M11	2	0	GO Biological Processes	19	translation	19_GO:0008152 metabolic process	-16.5105	3.67717	10.7497	21162	418	771	56	7.26329	0.934685	11837|13494|13665|13669|14548|17729|17731|17732|17745|18120|19944|19981|27207|28028|54217|54709|55949|56040|64655|66047|66121|66235|66258|66317|66419|66481|66489|66521|67115|67248|67270|67281|67671|67840|67941|68028|68052|68135|68836|68969|73830|75398|75617|78294|94063|94067|107734|216767|217715|225215|229317|621697|626888|100038991|100042823|100043718	Rplp0|Drg1|Eif2s1|Eif3a|Mrps33|TrnE|TrnG|TrnH|TrnV|Mrpl49|Rpl29|Rpl37a|Rps11|Mrpl50|Rpl36|Eif3i|Eef1b2|Rplp1|Mrps22|Mrpl54|Chchd1|Eif1ax|Mrps17|Skic8|Mrpl11|Rps21|Rpl35|Rwdd1|Rpl14|Rpl39|Mrpl42|Rpl37|Rpl38|Mrpl57|Rps27l|Rpl22l1|Rps13|Eif3h|Mrpl52|Eif1b|Eif3k|Mrpl32|Rps25|Rps27a|Mrpl16|Mrpl43|Mrpl30|Mrpl22|Eif2b2|Rsl24d1|Eif2a|Rpl32l|Rpl36-ps4|Rpl35rt|Rpl9-ps6|Rpl36-ps12	-13.4868	0	3	0	0	-28.4565	9.95072		13.4868	0.133971
1	1	-12.0048	-11.66	GO:0009201	M11	2	0	GO Biological Processes	19	ribonucleoside triphosphate biosynthetic process	19_GO:0008152 metabolic process	-12.3837	6.57596	10.6473	21162	96	771	23	2.98314	0.612679	17991|17993|18103|18950|23918|54405|66043|66052|66108|66401|66495|66925|67126|67130|67264|67942|68375|78330|79059|104130|225887|230075|432491	Ndufa2|Ndufs4|Nme2|Pnp|Impdh2|Ndufa1|Atp5f1d|Sdhc|Ndufa9|Nudt2|Ndufb3|Sdhd|Atp5f1e|Ndufa6|Ndufb8|Atp5mc2|Ndufa8|Ndufv3|Nme3|Ndufb11|Ndufs8|Ndufb6|Atg5lrt	-9.62144	0	2	0	0	-32.9401	13.7946		9.62144	0.239583
1	1	-10.373	-7.52679	GO:0033108	M11	2	0	GO Biological Processes	19	mitochondrial respiratory chain complex assembly	19_GO:0009987 cellular process	-10.373	7.93388	10.2811	21162	104	436	17	3.89908	0.927047	17991|17993|52469|54405|66108|66271|66495|66928|67105|68375|72170|104130|225887|230075|239760|100041273|100042503	Ndufa2|Ndufs4|Coa3|Ndufa1|Ndufa9|Tmem126a|Ndufb3|Dmac1|Timm21|Ndufa8|Chchd4|Ndufb11|Ndufs8|Ndufb6|Ndufa11b|Ndufb4c|Ndufb4b	-7.96977	0	2	0	0	-32.9401	13.7946		7.96977	0.163462
1	1	-4.4658	-3.90288	GO:1901685	M11	2	0	GO Biological Processes	19	glutathione derivative metabolic process	19_GO:0008152 metabolic process	-4.4658	36.4025	10.2702	21162	4	436	3	0.688073	0.39589	14869|14870|100042625	Gstp2|Gstp1|Gstp-ps	-2.72082	0	32	0	0	-4.4658	36.4025		2.72082	0.75
1	1	-4.4658	-3.90288	GO:1901687	M11	2	0	GO Biological Processes	19	glutathione derivative biosynthetic process	19_GO:0008152 metabolic process	-4.4658	36.4025	10.2702	21162	4	436	3	0.688073	0.39589	14869|14870|100042625	Gstp2|Gstp1|Gstp-ps	-2.72082	0	32	0	0	-4.4658	36.4025		2.72082	0.75
1	1	-10.3049	-12.3407	GO:0043043	M11	2	0	GO Biological Processes	19	peptide biosynthetic process	19_GO:0008152 metabolic process	-15.4148	3.47751	10.2355	21162	442	771	56	7.26329	0.934685	11837|13494|13665|13669|14548|17729|17731|17732|17745|18120|19944|19981|27207|28028|54217|54709|55949|56040|64655|66047|66121|66235|66258|66317|66419|66481|66489|66521|67115|67248|67270|67281|67671|67840|67941|68028|68052|68135|68836|68969|73830|75398|75617|78294|94063|94067|107734|216767|217715|225215|229317|621697|626888|100038991|100042823|100043718	Rplp0|Drg1|Eif2s1|Eif3a|Mrps33|TrnE|TrnG|TrnH|TrnV|Mrpl49|Rpl29|Rpl37a|Rps11|Mrpl50|Rpl36|Eif3i|Eef1b2|Rplp1|Mrps22|Mrpl54|Chchd1|Eif1ax|Mrps17|Skic8|Mrpl11|Rps21|Rpl35|Rwdd1|Rpl14|Rpl39|Mrpl42|Rpl37|Rpl38|Mrpl57|Rps27l|Rpl22l1|Rps13|Eif3h|Mrpl52|Eif1b|Eif3k|Mrpl32|Rps25|Rps27a|Mrpl16|Mrpl43|Mrpl30|Mrpl22|Eif2b2|Rsl24d1|Eif2a|Rpl32l|Rpl36-ps4|Rpl35rt|Rpl9-ps6|Rpl36-ps12	-12.4096	0	3	0	0	-28.4565	9.95072		12.4096	0.126697
1	1	-11.5338	-11.1198	GO:0009142	M11	2	0	GO Biological Processes	19	nucleoside triphosphate biosynthetic process	19_GO:0008152 metabolic process	-11.7882	6.18914	10.2151	21162	102	771	23	2.98314	0.612679	17991|17993|18103|18950|23918|54405|66043|66052|66108|66401|66495|66925|67126|67130|67264|67942|68375|78330|79059|104130|225887|230075|432491	Ndufa2|Ndufs4|Nme2|Pnp|Impdh2|Ndufa1|Atp5f1d|Sdhc|Ndufa9|Nudt2|Ndufb3|Sdhd|Atp5f1e|Ndufa6|Ndufb8|Atp5mc2|Ndufa8|Ndufv3|Nme3|Ndufb11|Ndufs8|Ndufb6|Atg5lrt	-9.08393	0	2	0	0	-32.9401	13.7946		9.08393	0.22549
1	1	-10.1363	-9.6418	GO:0015986	M11	2	0	GO Biological Processes	19	proton motive force-driven ATP synthesis	19_GO:0008152 metabolic process	-10.7346	7.37395	10.1609	21162	67	771	18	2.33463	0.543816	17991|17993|54405|66043|66052|66108|66495|66925|67126|67130|67264|67942|68375|78330|104130|225887|230075|432491	Ndufa2|Ndufs4|Ndufa1|Atp5f1d|Sdhc|Ndufa9|Ndufb3|Sdhd|Atp5f1e|Ndufa6|Ndufb8|Atp5mc2|Ndufa8|Ndufv3|Ndufb11|Ndufs8|Ndufb6|Atg5lrt	-8.11997	0	2	0	0	-32.9401	13.7946		8.11997	0.268657
1	1	-10.0381	-7.21522	GO:0022900	M11	2	0	GO Biological Processes	19	electron transport chain	19_GO:0008152 metabolic process	-10.0381	7.56994	9.97405	21162	109	436	17	3.89908	0.927047	12858|12859|12866|17993|20463|66052|66152|66445|66495|66576|66594|66925|67003|68375|78330|225887|230075	Cox5a|Cox5b|Cox7a2|Ndufs4|Cox7a2l|Sdhc|Uqcr10|Cyc1|Ndufb3|Uqcrh|Uqcr11|Sdhd|Uqcrc2|Ndufa8|Ndufv3|Ndufs8|Ndufb6	-7.67797	0	2	0	0	-32.9401	13.7946		7.67797	0.155963
1	1	-9.72185	-7.04965	GO:0022904	M11	2	0	GO Biological Processes	19	respiratory electron transport chain	19_GO:0008152 metabolic process	-9.72185	7.84431	9.90013	21162	99	436	16	3.66972	0.90044	12858|12859|12866|17993|20463|66052|66152|66445|66576|66594|66925|67003|68375|78330|225887|230075	Cox5a|Cox5b|Cox7a2|Ndufs4|Cox7a2l|Sdhc|Uqcr10|Cyc1|Uqcrh|Uqcr11|Sdhd|Uqcrc2|Ndufa8|Ndufv3|Ndufs8|Ndufb6	-7.39709	0	2	0	0	-32.9401	13.7946		7.39709	0.161616
1	1	-11.0543	-8.07747	GO:0045333	M11	2	0	GO Biological Processes	19	cellular respiration	19_GO:0008152 metabolic process	-11.0543	5.90658	9.82728	21162	189	436	23	5.27523	1.07056	12858|12859|12866|14194|14533|17991|17993|20463|54405|66052|66108|66152|66445|66495|66576|66594|66925|67003|68375|78330|104130|225887|230075	Cox5a|Cox5b|Cox7a2|Fh1|Bloc1s1|Ndufa2|Ndufs4|Cox7a2l|Ndufa1|Sdhc|Ndufa9|Uqcr10|Cyc1|Ndufb3|Uqcrh|Uqcr11|Sdhd|Uqcrc2|Ndufa8|Ndufv3|Ndufb11|Ndufs8|Ndufb6	-8.59826	0	2	0	0	-32.9401	13.7946		8.59826	0.121693
1	1	-10.1861	-9.44061	GO:0006754	M11	2	0	GO Biological Processes	19	ATP biosynthetic process	19_GO:0008152 metabolic process	-10.3731	6.60129	9.69865	21162	79	771	19	2.46433	0.558347	17991|17993|54405|66043|66052|66108|66401|66495|66925|67126|67130|67264|67942|68375|78330|104130|225887|230075|432491	Ndufa2|Ndufs4|Ndufa1|Atp5f1d|Sdhc|Ndufa9|Nudt2|Ndufb3|Sdhd|Atp5f1e|Ndufa6|Ndufb8|Atp5mc2|Ndufa8|Ndufv3|Ndufb11|Ndufs8|Ndufb6|Atg5lrt	-7.76583	0	2	0	0	-32.9401	13.7946		7.76583	0.240506
1	1	-2.53136	-10.7905	GO:0002181	M11	2	0	GO Biological Processes	19	cytoplasmic translation	19_GO:0008152 metabolic process	-10.7905	5.9126	9.65706	21162	117	673	22	3.26895	0.685455	11837|13494|13669|19944|19981|27207|54217|54709|56040|66481|66521|67115|67248|67671|68028|68052|75617|78294|621697|626888|100042823|100043718	Rplp0|Drg1|Eif3a|Rpl29|Rpl37a|Rps11|Rpl36|Eif3i|Rplp1|Rps21|Rwdd1|Rpl14|Rpl39|Rpl38|Rpl22l1|Rps13|Rps25|Rps27a|Rpl32l|Rpl36-ps4|Rpl9-ps6|Rpl36-ps12	-8.3544	0	3	0	0	-28.4565	9.95072		8.3544	0.188034
1	1	-9.9807	-11.7047	GO:0006518	M11	2	0	GO Biological Processes	19	peptide metabolic process	19_GO:0008152 metabolic process	-14.2442	3.11313	9.57084	21162	529	771	60	7.7821	0.964781	11837|12874|13494|13665|13669|14548|17729|17731|17732|17745|18120|18453|19944|19981|27207|28028|54217|54709|55949|56040|64655|66047|66121|66235|66258|66317|66419|66481|66489|66521|66541|67115|67180|67248|67270|67281|67671|67840|67941|68028|68052|68135|68836|68969|73830|75398|75617|78294|94063|94067|107734|216767|217715|225215|229317|621697|626888|100038991|100042823|100043718	Rplp0|Cpd|Drg1|Eif2s1|Eif3a|Mrps33|TrnE|TrnG|TrnH|TrnV|Mrpl49|P4hb|Rpl29|Rpl37a|Rps11|Mrpl50|Rpl36|Eif3i|Eef1b2|Rplp1|Mrps22|Mrpl54|Chchd1|Eif1ax|Mrps17|Skic8|Mrpl11|Rps21|Rpl35|Rwdd1|Immp1l|Rpl14|Yipf5|Rpl39|Mrpl42|Rpl37|Rpl38|Mrpl57|Rps27l|Rpl22l1|Rps13|Eif3h|Mrpl52|Eif1b|Eif3k|Mrpl32|Rps25|Rps27a|Mrpl16|Mrpl43|Mrpl30|Mrpl22|Eif2b2|Rsl24d1|Eif2a|Rpl32l|Rpl36-ps4|Rpl35rt|Rpl9-ps6|Rpl36-ps12	-11.2737	0	3	0	0	-28.4565	9.95072		11.2737	0.113422
1	1	-8.3682	-8.17311	GO:0042776	M11	2	0	GO Biological Processes	19	proton motive force-driven mitochondrial ATP synthesis	19_GO:0008152 metabolic process	-9.32648	7.08322	9.32747	21162	62	771	16	2.07523	0.513395	17991|17993|54405|66043|66052|66108|66495|66925|67126|67130|67264|68375|78330|104130|225887|230075	Ndufa2|Ndufs4|Ndufa1|Atp5f1d|Sdhc|Ndufa9|Ndufb3|Sdhd|Atp5f1e|Ndufa6|Ndufb8|Ndufa8|Ndufv3|Ndufb11|Ndufs8|Ndufb6	-6.79228	0	2	0	0	-32.9401	13.7946		6.79228	0.258065
1	1	-10.9382	-11.8457	GO:0007005	M11	2	0	GO Biological Processes	19	mitochondrion organization	19_GO:0009987 cellular process	-13.4616	3.13685	9.30588	21162	490	771	56	7.26329	0.934685	11757|12177|12866|13869|15108|15194|15356|17991|17993|18673|18950|20463|21855|27061|30954|52469|54405|56322|57436|65114|66043|66092|66108|66148|66169|66271|66400|66437|66495|66541|66928|67044|67105|67130|67264|67388|67391|68375|68512|70397|70544|72170|73078|93739|104130|105675|224904|225887|230075|235180|239760|320528|380773|100041273|100042503|100043324	Prdx3|Bnip3l|Cox7a2|Erbb4|Hsd17b10|Htt|Hmgcl|Ndufa2|Ndufs4|Phb1|Pnp|Cox7a2l|Timm17b|Bcap31|Siva1|Coa3|Ndufa1|Timm22|Gabarapl1|Vps35|Atp5f1d|Ghitm|Ndufa9|Dnajc15|Tomm7|Tmem126a|Alkbh7|Fis1|Ndufb3|Immp1l|Dmac1|Higd2a|Timm21|Ndufa6|Ndufb8|Rab5if|Fundc2|Ndufa8|Tomm5|Tmem70|Tmem242|Chchd4|Pmpcb|Gabarapl2|Ndufb11|Ppif|Micos13|Ndufs8|Ndufb6|Fez1|Ndufa11b|Vps13c|Slirp|Ndufb4c|Ndufb4b|Bnip3l-ps	-10.5675	0	5	1	1	-13.4616	3.13685		10.5675	0.114286
1	1	-9.43589	-8.74225	GO:0009205	M11	2	0	GO Biological Processes	19	purine ribonucleoside triphosphate metabolic process	19_GO:0008152 metabolic process	-9.43589	6.47156	9.25003	21162	135	436	18	4.12844	0.952784	17991|17993|18103|18950|54405|66052|66108|66401|66495|66925|67942|68375|78330|79059|104130|225887|230075|432491	Ndufa2|Ndufs4|Nme2|Pnp|Ndufa1|Sdhc|Ndufa9|Nudt2|Ndufb3|Sdhd|Atp5mc2|Ndufa8|Ndufv3|Nme3|Ndufb11|Ndufs8|Ndufb6|Atg5lrt	-7.13678	0	2	0	0	-32.9401	13.7946		7.13678	0.133333
1	1	-5.38995	-4.47679	GO:0006122	M11	2	0	GO Biological Processes	19	mitochondrial electron transport, ubiquinol to cytochrome c	19_GO:0008152 metabolic process	-5.38995	18.668	9.24202	21162	13	436	5	1.14679	0.50991	66152|66445|66576|66594|67003	Uqcr10|Cyc1|Uqcrh|Uqcr11|Uqcrc2	-3.49304	0	22	0	0	-5.38995	18.668		3.49304	0.384615
1	1	-10.0809	-7.9414	GO:0046390	M11	2	0	GO Biological Processes	19	ribose phosphate biosynthetic process	19_GO:0008152 metabolic process	-10.0809	5.5615	9.209	21162	192	436	22	5.04587	1.04829	17991|17993|18103|18950|19139|54195|54391|54405|66052|66108|66401|66495|66925|67942|68375|78330|79059|104130|105446|225887|230075|432491	Ndufa2|Ndufs4|Nme2|Pnp|Prps1|Gucy1b1|Rfk|Ndufa1|Sdhc|Ndufa9|Nudt2|Ndufb3|Sdhd|Atp5mc2|Ndufa8|Ndufv3|Nme3|Ndufb11|Gmpr2|Ndufs8|Ndufb6|Atg5lrt	-7.71661	0	2	0	0	-32.9401	13.7946		7.71661	0.114583
1	1	-10.4967	-6.59149	GO:0015980	M11	2	0	GO Biological Processes	19	energy derivation by oxidation of organic compounds	19_GO:0008152 metabolic process	-10.4967	4.87241	9.09453	21162	259	436	26	5.9633	1.13409	12858|12859|12866|14194|14533|17751|17991|17993|19045|20463|54405|57436|66052|66108|66152|66445|66495|66576|66594|66925|67003|68375|78330|104130|225887|230075	Cox5a|Cox5b|Cox7a2|Fh1|Bloc1s1|Mt3|Ndufa2|Ndufs4|Ppp1ca|Cox7a2l|Ndufa1|Gabarapl1|Sdhc|Ndufa9|Uqcr10|Cyc1|Ndufb3|Uqcrh|Uqcr11|Sdhd|Uqcrc2|Ndufa8|Ndufv3|Ndufb11|Ndufs8|Ndufb6	-8.07975	0	2	0	0	-32.9401	13.7946		8.07975	0.100386
1	1	-9.61727	-8.31094	GO:0009260	M11	2	0	GO Biological Processes	19	ribonucleotide biosynthetic process	19_GO:0008152 metabolic process	-9.61727	5.53951	8.96995	21162	184	436	21	4.81651	1.02543	17991|17993|18103|18950|54195|54391|54405|66052|66108|66401|66495|66925|67942|68375|78330|79059|104130|105446|225887|230075|432491	Ndufa2|Ndufs4|Nme2|Pnp|Gucy1b1|Rfk|Ndufa1|Sdhc|Ndufa9|Nudt2|Ndufb3|Sdhd|Atp5mc2|Ndufa8|Ndufv3|Nme3|Ndufb11|Gmpr2|Ndufs8|Ndufb6|Atg5lrt	-7.30368	0	2	0	0	-32.9401	13.7946		7.30368	0.11413
1	1	-9.07155	-8.33473	GO:0009199	M11	2	0	GO Biological Processes	19	ribonucleoside triphosphate metabolic process	19_GO:0008152 metabolic process	-9.07155	6.15254	8.93517	21162	142	436	18	4.12844	0.952784	17991|17993|18103|18950|54405|66052|66108|66401|66495|66925|67942|68375|78330|79059|104130|225887|230075|432491	Ndufa2|Ndufs4|Nme2|Pnp|Ndufa1|Sdhc|Ndufa9|Nudt2|Ndufb3|Sdhd|Atp5mc2|Ndufa8|Ndufv3|Nme3|Ndufb11|Ndufs8|Ndufb6|Atg5lrt	-6.8132	0	2	0	0	-32.9401	13.7946		6.8132	0.126761
1	1	-9.33273	-8.9082	GO:0009152	M11	2	0	GO Biological Processes	19	purine ribonucleotide biosynthetic process	19_GO:0008152 metabolic process	-9.33273	5.6438	8.86922	21162	172	436	20	4.58716	1.00192	17991|17993|18103|18950|54195|54405|66052|66108|66401|66495|66925|67942|68375|78330|79059|104130|105446|225887|230075|432491	Ndufa2|Ndufs4|Nme2|Pnp|Gucy1b1|Ndufa1|Sdhc|Ndufa9|Nudt2|Ndufb3|Sdhd|Atp5mc2|Ndufa8|Ndufv3|Nme3|Ndufb11|Gmpr2|Ndufs8|Ndufb6|Atg5lrt	-7.04418	0	2	0	0	-32.9401	13.7946		7.04418	0.116279
1	1	-8.97153	-8.22315	GO:0009144	M11	2	0	GO Biological Processes	19	purine nucleoside triphosphate metabolic process	19_GO:0008152 metabolic process	-8.97153	6.06709	8.84907	21162	144	436	18	4.12844	0.952784	17991|17993|18103|18950|54405|66052|66108|66401|66495|66925|67942|68375|78330|79059|104130|225887|230075|432491	Ndufa2|Ndufs4|Nme2|Pnp|Ndufa1|Sdhc|Ndufa9|Nudt2|Ndufb3|Sdhd|Atp5mc2|Ndufa8|Ndufv3|Nme3|Ndufb11|Ndufs8|Ndufb6|Atg5lrt	-6.7196	0	2	0	0	-32.9401	13.7946		6.7196	0.125
1	1	-9.09892	-8.14988	GO:0009141	M11	2	0	GO Biological Processes	19	nucleoside triphosphate metabolic process	19_GO:0008152 metabolic process	-9.09892	5.79998	8.81153	21162	159	436	19	4.3578	0.977721	17991|17993|18103|18950|54405|66052|66108|66401|66422|66495|66925|67942|68375|78330|79059|104130|225887|230075|432491	Ndufa2|Ndufs4|Nme2|Pnp|Ndufa1|Sdhc|Ndufa9|Nudt2|Dctpp1|Ndufb3|Sdhd|Atp5mc2|Ndufa8|Ndufv3|Nme3|Ndufb11|Ndufs8|Ndufb6|Atg5lrt	-6.83403	0	2	0	0	-32.9401	13.7946		6.83403	0.119497
1	1	-8.40764	-9.57082	GO:0043604	M11	2	0	GO Biological Processes	19	amide biosynthetic process	19_GO:0008152 metabolic process	-12.4507	2.89973	8.76969	21162	549	771	58	7.5227	0.949898	11837|13494|13665|13669|14194|14548|15194|17729|17731|17732|17745|18120|19944|19981|27207|28028|54217|54709|55949|56040|64655|66047|66121|66235|66258|66317|66419|66481|66489|66521|67115|67248|67270|67281|67671|67840|67941|68028|68052|68135|68836|68969|73830|75398|75617|78294|94063|94067|107734|216767|217715|225215|229317|621697|626888|100038991|100042823|100043718	Rplp0|Drg1|Eif2s1|Eif3a|Fh1|Mrps33|Htt|TrnE|TrnG|TrnH|TrnV|Mrpl49|Rpl29|Rpl37a|Rps11|Mrpl50|Rpl36|Eif3i|Eef1b2|Rplp1|Mrps22|Mrpl54|Chchd1|Eif1ax|Mrps17|Skic8|Mrpl11|Rps21|Rpl35|Rwdd1|Rpl14|Rpl39|Mrpl42|Rpl37|Rpl38|Mrpl57|Rps27l|Rpl22l1|Rps13|Eif3h|Mrpl52|Eif1b|Eif3k|Mrpl32|Rps25|Rps27a|Mrpl16|Mrpl43|Mrpl30|Mrpl22|Eif2b2|Rsl24d1|Eif2a|Rpl32l|Rpl36-ps4|Rpl35rt|Rpl9-ps6|Rpl36-ps12	-9.67797	0	3	0	0	-28.4565	9.95072		9.67797	0.105647
1	1	-8.21202	-2.63162	GO:0032543	M11	2	0	GO Biological Processes	19	mitochondrial translation	19_GO:0008152 metabolic process	-8.21202	6.74121	8.67564	21162	108	436	15	3.44037	0.872885	14548|18120|28028|64655|66047|66121|66419|67270|67840|68836|75398|94063|94067|107734|216767	Mrps33|Mrpl49|Mrpl50|Mrps22|Mrpl54|Chchd1|Mrpl11|Mrpl42|Mrpl57|Mrpl52|Mrpl32|Mrpl16|Mrpl43|Mrpl30|Mrpl22	-6.0414	0	8	0	0	-9.27666	10.2183		6.0414	0.138889
1	1	-13.2344	-9.28312	R-MMU-1428517	M11	2	0	Reactome Gene Sets	6	The citric acid (TCA) cycle and respiratory electron transport		-13.2344	7.05988	11.3339	21162	165	436	24	5.50459	1.09226	12858|14194|16832|17991|17992|17993|20463|54405|66052|66108|66152|66445|66495|66576|66594|66925|67003|68375|78330|104130|110323|225887|230075|100042503	Cox5a|Fh1|Ldhb|Ndufa2|Ndufa4|Ndufs4|Cox7a2l|Ndufa1|Sdhc|Ndufa9|Uqcr10|Cyc1|Ndufb3|Uqcrh|Uqcr11|Sdhd|Uqcrc2|Ndufa8|Ndufv3|Ndufb11|Cox6b1|Ndufs8|Ndufb6|Ndufb4b	-10.5302	0	2	0	0	-32.9401	13.7946		10.5302	0.145455
1	1	-8.10035	-7.15514	GO:0046034	M11	2	0	GO Biological Processes	19	ATP metabolic process	19_GO:0008152 metabolic process	-8.10035	6.61864	8.56909	21162	110	436	15	3.44037	0.872885	17991|17993|54405|66052|66108|66401|66495|66925|67942|68375|78330|104130|225887|230075|432491	Ndufa2|Ndufs4|Ndufa1|Sdhc|Ndufa9|Nudt2|Ndufb3|Sdhd|Atp5mc2|Ndufa8|Ndufv3|Ndufb11|Ndufs8|Ndufb6|Atg5lrt	-5.93761	0	2	0	0	-32.9401	13.7946		5.93761	0.136364
1	1	-8.98547	-7.63497	GO:0006164	M11	2	0	GO Biological Processes	19	purine nucleotide biosynthetic process	19_GO:0008152 metabolic process	-8.98547	5.12196	8.4734	21162	199	436	21	4.81651	1.02543	17991|17993|18103|18950|19139|54195|54405|66052|66108|66401|66495|66925|67942|68375|78330|79059|104130|105446|225887|230075|432491	Ndufa2|Ndufs4|Nme2|Pnp|Prps1|Gucy1b1|Ndufa1|Sdhc|Ndufa9|Nudt2|Ndufb3|Sdhd|Atp5mc2|Ndufa8|Ndufv3|Nme3|Ndufb11|Gmpr2|Ndufs8|Ndufb6|Atg5lrt	-6.73034	0	2	0	0	-32.9401	13.7946		6.73034	0.105528
1	1	-8.67271	-7.93918	GO:0072522	M11	2	0	GO Biological Processes	19	purine-containing compound biosynthetic process	19_GO:0008152 metabolic process	-8.67271	4.92401	8.22859	21162	207	436	21	4.81651	1.02543	17991|17993|18103|18950|19139|54195|54405|66052|66108|66401|66495|66925|67942|68375|78330|79059|104130|105446|225887|230075|432491	Ndufa2|Ndufs4|Nme2|Pnp|Prps1|Gucy1b1|Ndufa1|Sdhc|Ndufa9|Nudt2|Ndufb3|Sdhd|Atp5mc2|Ndufa8|Ndufv3|Nme3|Ndufb11|Gmpr2|Ndufs8|Ndufb6|Atg5lrt	-6.4575	0	2	0	0	-32.9401	13.7946		6.4575	0.101449
1	1	-8.46984	-6.33634	GO:0009165	M11	2	0	GO Biological Processes	19	nucleotide biosynthetic process	19_GO:0008152 metabolic process	-8.46984	4.58286	7.97605	21162	233	436	22	5.04587	1.04829	17991|17993|18103|18950|19139|54195|54391|54405|66052|66108|66401|66495|66925|67942|68375|78330|79059|104130|105446|225887|230075|432491	Ndufa2|Ndufs4|Nme2|Pnp|Prps1|Gucy1b1|Rfk|Ndufa1|Sdhc|Ndufa9|Nudt2|Ndufb3|Sdhd|Atp5mc2|Ndufa8|Ndufv3|Nme3|Ndufb11|Gmpr2|Ndufs8|Ndufb6|Atg5lrt	-6.26047	0	2	0	0	-32.9401	13.7946		6.26047	0.0944206
1	1	-16.9815	-12.6482	GO:1990204	M11	2	0	GO Cellular Components	20	oxidoreductase complex		-16.9815	9.55447	14.0242	21162	127	436	25	5.73394	1.11343	16832|17991|17992|17993|18453|54405|66052|66108|66152|66445|66495|66576|66594|66925|66928|67003|68375|78330|104130|105446|225887|230075|239760|100041273|100042503	Ldhb|Ndufa2|Ndufa4|Ndufs4|P4hb|Ndufa1|Sdhc|Ndufa9|Uqcr10|Cyc1|Ndufb3|Uqcrh|Uqcr11|Sdhd|Dmac1|Uqcrc2|Ndufa8|Ndufv3|Ndufb11|Gmpr2|Ndufs8|Ndufb6|Ndufa11b|Ndufb4c|Ndufb4b	-14.1146	0	2	0	0	-32.9401	13.7946		14.1146	0.19685
1	1	-6.68283	-5.27021	mmu03020	M11	2	0	KEGG Pathway	24	RNA polymerase - Mus musculus (house mouse)		-6.68283	12.1342	9.14191	21162	32	436	8	1.83486	0.642743	20018|20020|20021|20022|66420|66491|69241|69833	Polr1d|Polr2a|Polr2c|Polr2j|Polr2e|Polr2l|Polr2d|Polr2f	-4.63182	0	10	0	0	-8.34192	32.3578		4.63182	0.25
1	1	-5.10212	-18.8359	GO:0022626	M11	2	0	GO Cellular Components	20	cytosolic ribosome		-18.8359	7.30747	13.6678	21162	142	673	33	4.90342	0.832385	11837|19944|19952|19981|27207|52530|54217|56040|66229|66481|66489|67115|67248|67281|67671|67941|68052|75617|78294|194905|229317|619547|621697|623174|624713|626888|666586|100038991|100040416|100042823|100043718|100043787|100043813	Rplp0|Rpl29|Rpl32-ps|Rpl37a|Rps11|Nhp2|Rpl36|Rplp1|Rpl7l1|Rps21|Rpl35|Rpl14|Rpl39|Rpl37|Rpl38|Rps27l|Rps13|Rps25|Rps27a|Rpl9-ps1|Eif2a|Rpl34-ps1|Rpl32l|Rpl34-ps2|Gm6525|Rpl36-ps4|Uba52rt|Rpl35rt|Rpl13-ps6|Rpl9-ps6|Rpl36-ps12|Rpl36a-ps1|Rps27rt	-15.8484	0	3	0	0	-28.4565	9.95072		15.8484	0.232394
1	1	-8.4007	-6.26845	GO:1901293	M11	2	0	GO Biological Processes	19	nucleoside phosphate biosynthetic process	19_GO:0008152 metabolic process	-8.4007	4.54386	7.92338	21162	235	436	22	5.04587	1.04829	17991|17993|18103|18950|19139|54195|54391|54405|66052|66108|66401|66495|66925|67942|68375|78330|79059|104130|105446|225887|230075|432491	Ndufa2|Ndufs4|Nme2|Pnp|Prps1|Gucy1b1|Rfk|Ndufa1|Sdhc|Ndufa9|Nudt2|Ndufb3|Sdhd|Atp5mc2|Ndufa8|Ndufv3|Nme3|Ndufb11|Gmpr2|Ndufs8|Ndufb6|Atg5lrt	-6.20276	0	2	0	0	-32.9401	13.7946		6.20276	0.093617
1	1	-7.98902	-8.75787	GO:0043603	M11	2	0	GO Biological Processes	19	amide metabolic process	19_GO:0008152 metabolic process	-10.9992	2.40466	7.87045	21162	799	771	70	9.07912	1.03473	11837|12874|13494|13665|13669|14104|14194|14548|15194|15356|17729|17731|17732|17745|17855|18120|18453|18950|19944|19981|26897|27207|28028|54217|54709|55949|56040|64655|66047|66121|66235|66258|66317|66419|66481|66489|66521|66541|67115|67180|67248|67270|67281|67671|67840|67941|68028|68052|68135|68836|68969|72621|73724|73830|75398|75617|78294|94063|94067|107734|216767|217715|225215|229317|381101|621…	Rplp0|Cpd|Drg1|Eif2s1|Eif3a|Fasn|Fh1|Mrps33|Htt|Hmgcl|TrnE|TrnG|TrnH|TrnV|Mvk|Mrpl49|P4hb|Pnp|Rpl29|Rpl37a|Acot1|Rps11|Mrpl50|Rpl36|Eif3i|Eef1b2|Rplp1|Mrps22|Mrpl54|Chchd1|Eif1ax|Mrps17|Skic8|Mrpl11|Rps21|Rpl35|Rwdd1|Immp1l|Rpl14|Yipf5|Rpl39|Mrpl42|Rpl37|Rpl38|Mrpl57|Rps27l|Rpl22l1|Rps13|Eif3h|Mrpl52|Eif1b|Pdzd11|Mcee|Eif3k|Mrpl32|Rps25|Rps27a|Mrpl16|Mrpl43|Mrpl30|Mrpl22|Eif2b2|Rsl24d1|Eif2a|Dnph…	-8.36961	0	3	0	0	-28.4565	9.95072		8.36961	0.0876095
1	1	-12.6462	-9.96717	GO:0005747	M11	2	0	GO Cellular Components	20	mitochondrial respiratory chain complex I		-12.6462	13.2373	13.1797	21162	55	436	15	3.44037	0.872885	17991|17992|17993|54405|66108|66495|66928|68375|78330|104130|225887|230075|239760|100041273|100042503	Ndufa2|Ndufa4|Ndufs4|Ndufa1|Ndufa9|Ndufb3|Dmac1|Ndufa8|Ndufv3|Ndufb11|Ndufs8|Ndufb6|Ndufa11b|Ndufb4c|Ndufb4b	-9.99314	0	2	0	0	-32.9401	13.7946		9.99314	0.272727
1	1	-12.6462	-9.96717	GO:0030964	M11	2	0	GO Cellular Components	20	NADH dehydrogenase complex		-12.6462	13.2373	13.1797	21162	55	436	15	3.44037	0.872885	17991|17992|17993|54405|66108|66495|66928|68375|78330|104130|225887|230075|239760|100041273|100042503	Ndufa2|Ndufa4|Ndufs4|Ndufa1|Ndufa9|Ndufb3|Dmac1|Ndufa8|Ndufv3|Ndufb11|Ndufs8|Ndufb6|Ndufa11b|Ndufb4c|Ndufb4b	-9.99314	0	2	0	0	-32.9401	13.7946		9.99314	0.272727
1	1	-12.6462	-9.96717	GO:0045271	M11	2	0	GO Cellular Components	20	respiratory chain complex I		-12.6462	13.2373	13.1797	21162	55	436	15	3.44037	0.872885	17991|17992|17993|54405|66108|66495|66928|68375|78330|104130|225887|230075|239760|100041273|100042503	Ndufa2|Ndufa4|Ndufs4|Ndufa1|Ndufa9|Ndufb3|Dmac1|Ndufa8|Ndufv3|Ndufb11|Ndufs8|Ndufb6|Ndufa11b|Ndufb4c|Ndufb4b	-9.99314	0	2	0	0	-32.9401	13.7946		9.99314	0.272727
1	1	-11.602	-20.2179	GO:0003735	M11	2	0	GO Molecular Functions	21	structural constituent of ribosome		-21.8388	6.47637	14.2671	21162	178	771	42	5.44747	0.817348	11837|18120|19944|19981|27207|54217|56040|64655|66047|66229|66258|66419|66481|66489|67115|67248|67281|67671|67840|67941|68028|68052|68836|75398|75617|78294|94063|94067|107734|194905|216767|225215|619547|621697|623174|626888|666586|100038991|100040416|100042823|100043718|100043813	Rplp0|Mrpl49|Rpl29|Rpl37a|Rps11|Rpl36|Rplp1|Mrps22|Mrpl54|Rpl7l1|Mrps17|Mrpl11|Rps21|Rpl35|Rpl14|Rpl39|Rpl37|Rpl38|Mrpl57|Rps27l|Rpl22l1|Rps13|Mrpl52|Mrpl32|Rps25|Rps27a|Mrpl16|Mrpl43|Mrpl30|Rpl9-ps1|Mrpl22|Rsl24d1|Rpl34-ps1|Rpl32l|Rpl34-ps2|Rpl36-ps4|Uba52rt|Rpl35rt|Rpl13-ps6|Rpl9-ps6|Rpl36-ps12|Rps27rt	-18.5325	0	3	0	0	-28.4565	9.95072		18.5325	0.235955
1	1	-8.34192	-7.04522	GO:0005665	M11	2	0	GO Cellular Components	20	RNA polymerase II, core complex		-8.34192	24.2683	12.6313	21162	14	436	7	1.6055	0.601933	20020|20021|20022|66420|66491|69241|69833	Polr2a|Polr2c|Polr2j|Polr2e|Polr2l|Polr2d|Polr2f	-6.14958	0	10	1	1	-8.34192	32.3578		6.14958	0.5
1	1	-9.34316	-7.38621	GO:0070069	M11	2	0	GO Cellular Components	20	cytochrome complex		-9.34316	13.022	11.1755	21162	41	436	11	2.52294	0.751037	12858|12859|12866|17992|20463|66152|66445|66576|66594|67003|110323	Cox5a|Cox5b|Cox7a2|Ndufa4|Cox7a2l|Uqcr10|Cyc1|Uqcrh|Uqcr11|Uqcrc2|Cox6b1	-7.05111	0	7	1	1	-9.34316	13.9752		7.05111	0.268293
1	1	-5.12308	-12.1451	R-MMU-72689	M11	2	0	Reactome Gene Sets	6	Formation of a pool of free 40S subunits		-12.1451	6.84925	10.6791	21162	101	673	22	3.26895	0.685455	11837|13669|19944|19981|27207|54217|54709|56040|66481|66489|67115|67248|67281|67671|67941|68028|68052|68135|73830|75617|619547|100043813	Rplp0|Eif3a|Rpl29|Rpl37a|Rps11|Rpl36|Eif3i|Rplp1|Rps21|Rpl35|Rpl14|Rpl39|Rpl37|Rpl38|Rps27l|Rpl22l1|Rps13|Eif3h|Eif3k|Rps25|Rpl34-ps1|Rps27rt	-9.55138	0	3	0	0	-28.4565	9.95072		9.55138	0.217822
1	1	-8.84758	-4.99308	GO:0006091	M11	2	0	GO Biological Processes	19	generation of precursor metabolites and energy	19_GO:0008152 metabolic process	-8.84758	3.83906	7.81294	21162	354	436	28	6.42202	1.17403	12858|12859|12866|14194|14533|17751|17991|17993|19045|19139|20463|54405|57436|66052|66108|66152|66445|66495|66576|66594|66925|67003|68375|74114|78330|104130|225887|230075	Cox5a|Cox5b|Cox7a2|Fh1|Bloc1s1|Mt3|Ndufa2|Ndufs4|Ppp1ca|Prps1|Cox7a2l|Ndufa1|Gabarapl1|Sdhc|Ndufa9|Uqcr10|Cyc1|Ndufb3|Uqcrh|Uqcr11|Sdhd|Uqcrc2|Ndufa8|Crot|Ndufv3|Ndufb11|Ndufs8|Ndufb6	-6.61134	0	2	0	0	-32.9401	13.7946		6.61134	0.079096
1	1	-8.26252	-5.4711	GO:0009117	M11	2	0	GO Biological Processes	19	nucleotide metabolic process	19_GO:0008152 metabolic process	-8.26252	3.33623	7.27371	21162	451	436	31	7.11009	1.23077	14104|16832|17991|17993|18103|18950|19139|26897|54195|54391|54405|66052|66108|66401|66422|66495|66925|67942|67993|68375|73724|74114|78330|79059|104130|105446|225887|230075|246703|381101|432491	Fasn|Ldhb|Ndufa2|Ndufs4|Nme2|Pnp|Prps1|Acot1|Gucy1b1|Rfk|Ndufa1|Sdhc|Ndufa9|Nudt2|Dctpp1|Ndufb3|Sdhd|Atp5mc2|Nudt12|Ndufa8|Mcee|Crot|Ndufv3|Nme3|Ndufb11|Gmpr2|Ndufs8|Ndufb6|Naxe|Dnph1|Atg5lrt	-6.07846	0	2	0	0	-32.9401	13.7946		6.07846	0.0687361
1	1	-7.8897	-12.8208	GO:0005198	M11	2	0	GO Molecular Functions	21	structural molecule activity		-14.6389	2.83252	9.50203	21162	688	771	71	9.20882	1.04135	11426|11837|13003|13518|15270|15356|16001|18039|18120|19944|19981|20742|22151|27207|50708|51788|54217|56040|59042|64655|66047|66229|66258|66419|66481|66489|67115|67248|67281|67671|67771|67840|67941|68028|68052|68836|69482|75398|75617|77605|78294|78303|80838|94063|94067|107734|108989|109676|110379|194905|216767|225215|226519|227613|319160|319161|319169|319177|320332|619547|621697|621832|621893|623…	Macf1|Rplp0|Vcan|Dst|H2ax|Hmgcl|Igf1r|Nefl|Mrpl49|Rpl29|Rpl37a|Sptbn1|Tubb2a|Rps11|H1f2|H2az1|Rpl36|Rplp1|Cope|Mrps22|Mrpl54|Rpl7l1|Mrps17|Mrpl11|Rps21|Rpl35|Rpl14|Rpl39|Rpl37|Rpl38|Arpc5|Mrpl57|Rps27l|Rpl22l1|Rps13|Mrpl52|Nup35|Mrpl32|Rps25|H2az2|Rps27a|H2bc27|H1f1|Mrpl16|Mrpl43|Mrpl30|Tpr|Ank2|Sec13|Rpl9-ps1|Mrpl22|Rsl24d1|Lamc1|Tubb4b|H4c12|H4c18|H2ac15|H2bc1|H4c16|Rpl34-ps1|Rpl32l|Nutf2-ps2|H…	-11.6514	0	3	0	0	-28.4565	9.95072		11.6514	0.103198
0	1	0	-3.51536	GO:0071672	M01	1	0	GO Biological Processes	19	negative regulation of smooth muscle cell chemotaxis	19_GO:0040011 locomotion	-3.51536	18.8666	7.24126	21162	5	673	3	0.445765	0.256788	14869|14870|23789	Gstp2|Gstp1|Coro1b	-1.87886	0	32	0	0	-4.4658	36.4025		1.87886	0.6
1	1	-10.4466	-7.72803	R-MMU-9018519	M11	2	0	Reactome Gene Sets	6	Estrogen-dependent gene expression		-10.4466	8.7257	10.5931	21162	89	436	16	3.66972	0.90044	13869|20020|20021|66420|66491|68024|69241|69833|78303|319152|319160|319177|319181|320332|328572|360198	Erbb4|Polr2a|Polr2c|Polr2e|Polr2l|H2bc4|Polr2d|Polr2f|H2bc27|H3c10|H4c12|H2bc1|H2bc8|H4c16|Ep300|H3c1	-8.03886	0	6	1	1	-10.4466	9.36673		8.03886	0.179775
1	1	-7.82191	-5.66713	GO:0019693	M11	2	0	GO Biological Processes	19	ribose phosphate metabolic process	19_GO:0008152 metabolic process	-7.82191	3.65784	7.21909	21162	345	436	26	5.9633	1.13409	14104|17991|17993|18103|18950|19139|26897|54195|54391|54405|66052|66108|66401|66495|66925|67942|68375|73724|74114|78330|79059|104130|105446|225887|230075|432491	Fasn|Ndufa2|Ndufs4|Nme2|Pnp|Prps1|Acot1|Gucy1b1|Rfk|Ndufa1|Sdhc|Ndufa9|Nudt2|Ndufb3|Sdhd|Atp5mc2|Ndufa8|Mcee|Crot|Ndufv3|Nme3|Ndufb11|Gmpr2|Ndufs8|Ndufb6|Atg5lrt	-5.68687	0	2	0	0	-32.9401	13.7946		5.68687	0.0753623
1	1	-11.8143	-7.98643	R-MMU-8878171	M11	2	0	Reactome Gene Sets	6	Transcriptional regulation by RUNX1		-11.8143	6.09885	10.2668	21162	191	436	24	5.50459	1.09226	15258|15270|19166|19170|19175|26442|26443|53380|56456|59029|67089|68024|77605|78303|109594|319152|319160|319166|319169|319177|319181|320332|328572|360198	Hipk2|H2ax|Psma2|Psmb1|Psmb6|Psma5|Psma6|Psmd10|Actl6a|Psmd14|Psmc6|H2bc4|H2az2|H2bc27|Lmo1|H3c10|H4c12|H2ac8|H2ac15|H2bc1|H2bc8|H4c16|Ep300|H3c1	-9.26765	0	4	0	0	-13.6548	18.2013		9.26765	0.125654
1	1	-5.18492	-11.5124	R-MMU-72613	M11	2	0	Reactome Gene Sets	6	Eukaryotic Translation Initiation		-12.0167	5.76628	10.1385	21162	119	771	25	3.24254	0.637908	11837|13665|13669|19944|19981|27207|54217|54709|56040|66235|66481|66489|67115|67248|67281|67671|67941|68028|68052|68135|73830|75617|217715|619547|100043813	Rplp0|Eif2s1|Eif3a|Rpl29|Rpl37a|Rps11|Rpl36|Eif3i|Rplp1|Eif1ax|Rps21|Rpl35|Rpl14|Rpl39|Rpl37|Rpl38|Rps27l|Rpl22l1|Rps13|Eif3h|Eif3k|Rps25|Eif2b2|Rpl34-ps1|Rps27rt	-9.27472	0	3	0	0	-28.4565	9.95072		9.27472	0.210084
1	1	-5.18492	-11.5124	R-MMU-72737	M11	2	0	Reactome Gene Sets	6	Cap-dependent Translation Initiation		-12.0167	5.76628	10.1385	21162	119	771	25	3.24254	0.637908	11837|13665|13669|19944|19981|27207|54217|54709|56040|66235|66481|66489|67115|67248|67281|67671|67941|68028|68052|68135|73830|75617|217715|619547|100043813	Rplp0|Eif2s1|Eif3a|Rpl29|Rpl37a|Rps11|Rpl36|Eif3i|Rplp1|Eif1ax|Rps21|Rpl35|Rpl14|Rpl39|Rpl37|Rpl38|Rps27l|Rpl22l1|Rps13|Eif3h|Eif3k|Rps25|Eif2b2|Rpl34-ps1|Rps27rt	-9.27472	0	3	0	0	-28.4565	9.95072		9.27472	0.210084
1	1	-5.5019	-11.2688	R-MMU-156827	M11	2	0	Reactome Gene Sets	6	L13a-mediated translational silencing of Ceruloplasmin expression		-11.8489	5.93459	10.1357	21162	111	771	24	3.11284	0.625438	11837|13665|13669|19944|19981|27207|54217|54709|56040|66235|66481|66489|67115|67248|67281|67671|67941|68028|68052|68135|73830|75617|619547|100043813	Rplp0|Eif2s1|Eif3a|Rpl29|Rpl37a|Rps11|Rpl36|Eif3i|Rplp1|Eif1ax|Rps21|Rpl35|Rpl14|Rpl39|Rpl37|Rpl38|Rps27l|Rpl22l1|Rps13|Eif3h|Eif3k|Rps25|Rpl34-ps1|Rps27rt	-9.13558	0	3	0	0	-28.4565	9.95072		9.13558	0.216216
1	1	-5.46072	-11.1868	R-MMU-72706	M11	2	0	Reactome Gene Sets	6	GTP hydrolysis and joining of the 60S ribosomal subunit		-11.7592	5.8816	10.0721	21162	112	771	24	3.11284	0.625438	11837|13665|13669|19944|19981|27207|54217|54709|56040|66235|66481|66489|67115|67248|67281|67671|67941|68028|68052|68135|73830|75617|619547|100043813	Rplp0|Eif2s1|Eif3a|Rpl29|Rpl37a|Rps11|Rpl36|Eif3i|Rplp1|Eif1ax|Rps21|Rpl35|Rpl14|Rpl39|Rpl37|Rpl38|Rps27l|Rpl22l1|Rps13|Eif3h|Eif3k|Rps25|Rpl34-ps1|Rps27rt	-9.06391	0	3	0	0	-28.4565	9.95072		9.06391	0.214286
1	1	-5.0999	-8.22962	GO:0042254	M11	2	0	GO Biological Processes	19	ribosome biogenesis	19_GO:0009987 cellular process	-8.22962	3.23542	7.19767	21162	311	673	32	4.75483	0.820316	11837|18150|27207|52530|59028|66161|66164|66229|66249|66481|66489|66538|66596|67115|67671|67674|67936|67941|68052|68731|73736|75617|100019|107071|192119|225215|227522|229317|234384|320790|100038991|100043813	Rplp0|Npm3|Rps11|Nhp2|Rcl1|Pop4|Nip7|Rpl7l1|Pno1|Rps21|Rpl35|Rps19bp1|Gtf3a|Rpl14|Rpl38|Trmt112|Wdr55|Rps27l|Rps13|Rbfa|Fcf1|Rps25|Mdn1|Wdr74|Dicer1|Rsl24d1|Rpp38|Eif2a|Mpv17l2|Chd7|Rpl35rt|Rps27rt	-6.05098	0	9	0	0	-8.71981	3.23542		6.05098	0.102894
1	1	-7.08452	-8.40392	GO:0022613	M11	2	0	GO Biological Processes	19	ribonucleoprotein complex biogenesis	19_GO:0009987 cellular process	-8.71981	2.76403	7.16051	21162	427	771	43	5.57717	0.826453	11837|13669|18150|20630|20641|23992|27207|27275|50783|52530|59028|66161|66164|66229|66249|66481|66489|66538|66596|67115|67671|67674|67936|67941|68052|68731|69241|70285|73736|75617|100019|107071|107686|192119|225215|227522|229317|234384|320632|320790|100038991|100043813|102632439	Rplp0|Eif3a|Npm3|Snrpc|Snrpd1|Prkra|Rps11|Nufip1|Lsm4|Nhp2|Rcl1|Pop4|Nip7|Rpl7l1|Pno1|Rps21|Rpl35|Rps19bp1|Gtf3a|Rpl14|Rpl38|Trmt112|Wdr55|Rps27l|Rps13|Rbfa|Polr2d|Rpf1|Fcf1|Rps25|Mdn1|Wdr74|Snrpd2|Dicer1|Rsl24d1|Rpp38|Eif2a|Mpv17l2|Snrnp200|Chd7|Rpl35rt|Rps27rt|Snrpert	-6.23198	0	9	1	1	-8.71981	3.23542		6.23198	0.100703
1	1	-6.12236	-5.03258	R-MMU-6803529	M11	2	0	Reactome Gene Sets	6	FGFR2 alternative splicing		-6.12236	17.1306	9.64994	21162	17	436	6	1.37615	0.557931	20020|20021|66420|66491|69241|69833	Polr2a|Polr2c|Polr2e|Polr2l|Polr2d|Polr2f	-4.12959	0	10	0	0	-8.34192	32.3578		4.12959	0.352941
1	1	-8.83481	-2.89494	R-MMU-5389840	M11	2	0	Reactome Gene Sets	6	Mitochondrial translation elongation		-8.83481	8.18691	9.51503	21162	83	436	14	3.21101	0.844288	14548|18120|28028|64655|66047|66121|66419|67270|67840|68836|75398|94063|107734|216767	Mrps33|Mrpl49|Mrpl50|Mrps22|Mrpl54|Chchd1|Mrpl11|Mrpl42|Mrpl57|Mrpl52|Mrpl32|Mrpl16|Mrpl30|Mrpl22	-6.60164	0	8	0	0	-9.27666	10.2183		6.60164	0.168675
1	1	-10.1029	-6.24243	R-MMU-9711123	M11	2	0	Reactome Gene Sets	6	Cellular response to chemical stress		-10.1029	6.22265	9.49588	21162	156	436	20	4.58716	1.00192	11757|12858|14870|17992|18453|19166|19170|19175|20463|22166|22230|26442|26443|53380|56438|59029|66401|67089|110323|328572	Prdx3|Cox5a|Gstp1|Ndufa4|P4hb|Psma2|Psmb1|Psmb6|Cox7a2l|Txn1|Ufd1|Psma5|Psma6|Psmd10|Rbx1|Psmd14|Nudt2|Psmc6|Cox6b1|Ep300	-7.73451	0	4	0	0	-13.6548	18.2013		7.73451	0.128205
1	1	-12.3004	-9.56284	R-MMU-8953897	M11	2	0	Reactome Gene Sets	6	Cellular responses to stimuli		-13.6548	3.29868	9.48566	21162	441	771	53	6.87419	0.91121	11757|11973|11974|12858|13424|13665|14775|14870|17222|17751|17992|18453|19166|19170|19173|19175|20463|21672|22151|22166|22194|22230|26442|26443|53380|53598|56032|56438|56692|59029|66401|66538|67089|67673|67923|68196|68441|68576|69482|69912|69957|75560|77891|78294|80838|108989|110323|110379|110920|114143|227613|328572|665113	Prdx3|Atp6v1e1|Atp6v0e|Cox5a|Dync1h1|Eif2s1|Gpx1|Gstp1|Anapc1|Mt3|Ndufa4|P4hb|Psma2|Psmb1|Psmb5|Psmb6|Cox7a2l|Prdx2|Tubb2a|Txn1|Ube2e1|Ufd1|Psma5|Psma6|Psmd10|Dctn3|Nprl2|Rbx1|Lamtor3|Psmd14|Nudt2|Rps19bp1|Psmc6|Elob|Eloc|Hsbp1|Rraga|Lamtor5|Nup35|Nup43|Cdc16|Ep400|Ube2s|Rps27a|H1f1|Tpr|Cox6b1|Sec13|Hspa13|Atp6v0b|Tubb4b|Ep300|Tnik	-10.7317	0	4	1	1	-13.6548	18.2013		10.7317	0.120181
1	1	-12.0596	-7.6364	R-MMU-68886	M11	2	0	Reactome Gene Sets	6	M Phase		-13.1415	3.4489	9.39194	21162	382	771	48	6.22568	0.870178	12237|12442|13424|15270|17222|18751|19166|19170|19173|19175|22151|22194|22218|23825|26442|26443|53380|53598|59029|67037|67089|68024|68953|69482|69912|69957|73738|76789|77605|77891|78294|78303|100986|108989|110379|216965|225745|227613|319160|319161|319163|319166|319169|319177|319179|319181|320332|100043813	Bub3|Ccnb2|Dync1h1|H2ax|Anapc1|Prkcb|Psma2|Psmb1|Psmb5|Psmb6|Tubb2a|Ube2e1|Sumo1|Banf1|Psma5|Psma6|Psmd10|Dctn3|Psmd14|Pmf1|Psmc6|H2bc4|Chmp2a|Nup35|Nup43|Cdc16|Haus7|Mzt1|H2az2|Ube2s|Rps27a|H2bc27|Akap9|Tpr|Sec13|Taok1|Haus1|Tubb4b|H4c12|H4c18|H2ac1|H2ac8|H2ac15|H2bc1|H2bc6|H2bc8|H4c16|Rps27rt	-10.2875	0	4	0	0	-13.6548	18.2013		10.2875	0.125654
1	1	-8.69375	-2.82143	R-MMU-5419276	M11	2	0	Reactome Gene Sets	6	Mitochondrial translation termination		-8.69375	7.99428	9.37134	21162	85	436	14	3.21101	0.844288	14548|18120|28028|64655|66047|66121|66419|67270|67840|68836|75398|94063|107734|216767	Mrps33|Mrpl49|Mrpl50|Mrps22|Mrpl54|Chchd1|Mrpl11|Mrpl42|Mrpl57|Mrpl52|Mrpl32|Mrpl16|Mrpl30|Mrpl22	-6.4756	0	8	0	0	-9.27666	10.2183		6.4756	0.164706
1	1	-8.62472	-2.78557	R-MMU-5368287	M11	2	0	Reactome Gene Sets	6	Mitochondrial translation		-8.62472	7.90132	9.30124	21162	86	436	14	3.21101	0.844288	14548|18120|28028|64655|66047|66121|66419|67270|67840|68836|75398|94063|107734|216767	Mrps33|Mrpl49|Mrpl50|Mrps22|Mrpl54|Chchd1|Mrpl11|Mrpl42|Mrpl57|Mrpl52|Mrpl32|Mrpl16|Mrpl30|Mrpl22	-6.41244	0	8	0	0	-9.27666	10.2183		6.41244	0.162791
1	1	-7.89802	-3.52938	mmu05322	M11	2	0	KEGG Pathway	24	Systemic lupus erythematosus - Mus musculus (house mouse)		-7.89802	5.53774	8.062	21162	149	436	17	3.89908	0.927047	15270|20641|51788|68024|77605|78303|319152|319160|319166|319169|319177|319181|320332|360198|621893|625328|105242736	H2ax|Snrpd1|H2az1|H2bc4|H2az2|H2bc27|H3c10|H4c12|H2ac8|H2ac15|H2bc1|H2bc8|H4c16|H3c1|H2ac21|H3f3c|Gm6749	-5.75807	0	6	0	0	-10.4466	9.36673		5.75807	0.114094
1	1	-6.59617	-2.23973	GO:0140053	M11	2	0	GO Biological Processes	19	mitochondrial gene expression	19_GO:0008152 metabolic process	-6.59617	5.12712	7.15695	21162	142	436	15	3.44037	0.872885	14548|18120|28028|64655|66047|66121|66419|67270|67840|68836|75398|94063|94067|107734|216767	Mrps33|Mrpl49|Mrpl50|Mrps22|Mrpl54|Chchd1|Mrpl11|Mrpl42|Mrpl57|Mrpl52|Mrpl32|Mrpl16|Mrpl43|Mrpl30|Mrpl22	-4.55115	0	8	0	0	-9.27666	10.2183		4.55115	0.105634
1	1	-8.08334	-5.30552	GO:0006753	M11	2	0	GO Biological Processes	19	nucleoside phosphate metabolic process	19_GO:0008152 metabolic process	-8.08334	3.27808	7.15668	21162	459	436	31	7.11009	1.23077	14104|16832|17991|17993|18103|18950|19139|26897|54195|54391|54405|66052|66108|66401|66422|66495|66925|67942|67993|68375|73724|74114|78330|79059|104130|105446|225887|230075|246703|381101|432491	Fasn|Ldhb|Ndufa2|Ndufs4|Nme2|Pnp|Prps1|Acot1|Gucy1b1|Rfk|Ndufa1|Sdhc|Ndufa9|Nudt2|Dctpp1|Ndufb3|Sdhd|Atp5mc2|Nudt12|Ndufa8|Mcee|Crot|Ndufv3|Nme3|Ndufb11|Gmpr2|Ndufs8|Ndufb6|Naxe|Dnph1|Atg5lrt	-5.92319	0	2	0	0	-32.9401	13.7946		5.92319	0.0675381
0	1	0	-3.94907	GO:0097250	M01	1	0	GO Biological Processes	19	mitochondrial respirasome assembly	19_GO:0009987 cellular process	-3.94907	13.9752	7.05612	21162	9	673	4	0.594354	0.296292	12866|20463|67044|67388	Cox7a2|Cox7a2l|Higd2a|Rab5if	-2.25291	0	7	0	0	-9.34316	13.9752		2.25291	0.444444
1	1	-11.7168	-9.65459	R-MMU-2262752	M11	2	0	Reactome Gene Sets	6	Cellular responses to stress		-13.1917	3.2586	9.28787	21162	438	771	52	6.74449	0.903201	11757|11973|11974|12858|13424|13665|14775|14870|17222|17992|18453|19166|19170|19173|19175|20463|21672|22151|22166|22194|22230|26442|26443|53380|53598|56032|56438|56692|59029|66401|66538|67089|67673|67923|68196|68441|68576|69482|69912|69957|75560|77891|78294|80838|108989|110323|110379|110920|114143|227613|328572|665113	Prdx3|Atp6v1e1|Atp6v0e|Cox5a|Dync1h1|Eif2s1|Gpx1|Gstp1|Anapc1|Ndufa4|P4hb|Psma2|Psmb1|Psmb5|Psmb6|Cox7a2l|Prdx2|Tubb2a|Txn1|Ube2e1|Ufd1|Psma5|Psma6|Psmd10|Dctn3|Nprl2|Rbx1|Lamtor3|Psmd14|Nudt2|Rps19bp1|Psmc6|Elob|Eloc|Hsbp1|Rraga|Lamtor5|Nup35|Nup43|Cdc16|Ep400|Ube2s|Rps27a|H1f1|Tpr|Cox6b1|Sec13|Hspa13|Atp6v0b|Tubb4b|Ep300|Tnik	-10.3248	0	4	0	0	-13.6548	18.2013		10.3248	0.118721
1	1	-7.70547	-5.8207	R-MMU-6799198	M11	2	0	Reactome Gene Sets	6	Complex I biogenesis		-7.70547	9.36673	9.1739	21162	57	436	11	2.52294	0.751037	17991|17993|54405|66108|66495|68375|78330|104130|225887|230075|100042503	Ndufa2|Ndufs4|Ndufa1|Ndufa9|Ndufb3|Ndufa8|Ndufv3|Ndufb11|Ndufs8|Ndufb6|Ndufb4b	-5.58246	0	2	0	0	-32.9401	13.7946		5.58246	0.192982
1	1	-2.53381	-9.23901	R-MMU-1799339	M11	2	0	Reactome Gene Sets	6	SRP-dependent cotranslational protein targeting to membrane		-9.23901	6.15214	8.97562	21162	92	673	18	2.67459	0.62192	11837|19944|19981|27207|54217|56040|66481|66489|67115|67248|67281|67671|67941|68028|68052|75617|619547|100043813	Rplp0|Rpl29|Rpl37a|Rps11|Rpl36|Rplp1|Rps21|Rpl35|Rpl14|Rpl39|Rpl37|Rpl38|Rps27l|Rpl22l1|Rps13|Rps25|Rpl34-ps1|Rps27rt	-6.96749	0	3	0	0	-28.4565	9.95072		6.96749	0.195652
1	1	-2.48138	-9.07905	R-MMU-975956	M11	2	0	Reactome Gene Sets	6	Nonsense Mediated Decay (NMD) independent of the Exon Junction Complex (EJC)		-9.07905	6.02124	8.84258	21162	94	673	18	2.67459	0.62192	11837|19944|19981|27207|54217|56040|66481|66489|67115|67248|67281|67671|67941|68028|68052|75617|619547|100043813	Rplp0|Rpl29|Rpl37a|Rps11|Rpl36|Rplp1|Rps21|Rpl35|Rpl14|Rpl39|Rpl37|Rpl38|Rps27l|Rpl22l1|Rps13|Rps25|Rpl34-ps1|Rps27rt	-6.81744	0	3	0	0	-28.4565	9.95072		6.81744	0.191489
1	1	-7.12673	-4.53707	R-MMU-6781823	M11	2	0	Reactome Gene Sets	6	Formation of TC-NER Pre-Incision Complex		-7.12673	9.517	8.83224	21162	51	436	10	2.29358	0.716927	20020|20021|26572|26891|56438|66420|66491|69241|69833|328572	Polr2a|Polr2c|Cops3|Cops4|Rbx1|Polr2e|Polr2l|Polr2d|Polr2f|Ep300	-5.0509	0	10	0	0	-8.34192	32.3578		5.0509	0.196078
1	1	-7.90697	-4.97895	R-MMU-8936459	M11	2	0	Reactome Gene Sets	6	RUNX1 regulates genes involved in megakaryocyte differentiation and platelet function		-7.90697	7.69484	8.80979	21162	82	436	13	2.98165	0.814539	15270|68024|77605|78303|319152|319160|319166|319169|319177|319181|320332|328572|360198	H2ax|H2bc4|H2az2|H2bc27|H3c10|H4c12|H2ac8|H2ac15|H2bc1|H2bc8|H4c16|Ep300|H3c1	-5.76455	0	6	0	0	-10.4466	9.36673		5.76455	0.158537
1	1	-10.3432	-9.96159	R-MMU-8953854	M11	2	0	Reactome Gene Sets	6	Metabolism of RNA		-12.6578	2.83779	8.80358	21162	590	771	61	7.9118	0.972104	11837|19166|19170|19173|19175|19944|19981|20020|20021|20630|20641|26442|26443|27207|50783|53317|53380|54217|56040|59028|59029|66055|66094|66101|66164|66249|66317|66420|66481|66489|66491|66618|67039|67089|67115|67178|67248|67281|67671|67941|68028|68052|69241|69482|69833|69912|73736|74255|75617|75956|78294|107686|108989|110379|116748|230596|231889|320632|386612|619547|100043813	Rplp0|Psma2|Psmb1|Psmb5|Psmb6|Rpl29|Rpl37a|Polr2a|Polr2c|Snrpc|Snrpd1|Psma5|Psma6|Rps11|Lsm4|Plrg1|Psmd10|Rpl36|Rplp1|Rcl1|Psmd14|Sf3b6|Lsm7|Ppih|Nip7|Pno1|Skic8|Polr2e|Rps21|Rpl35|Polr2l|Snrnp27|Rbm25|Psmc6|Rpl14|Zmat5|Rpl39|Rpl37|Rpl38|Rps27l|Rpl22l1|Rps13|Polr2d|Nup35|Polr2f|Nup43|Fcf1|Smu1|Rps25|Srrm2|Rps27a|Snrpd2|Tpr|Sec13|Lsm10|Prpf38a|Bud31|Snrnp200|Thoc6|Rpl34-ps1|Rps27rt	-9.86336	0	3	0	0	-28.4565	9.95072		9.86336	0.10339
1	1	-6.87818	-4.33141	R-MMU-9759194	M11	2	0	Reactome Gene Sets	6	Nuclear events mediated by NFE2L2		-6.87818	8.98828	8.52472	21162	54	436	10	2.29358	0.716927	19166|19170|19175|26442|26443|53380|56438|59029|67089|328572	Psma2|Psmb1|Psmb6|Psma5|Psma6|Psmd10|Rbx1|Psmd14|Psmc6|Ep300	-4.817	0	4	0	0	-13.6548	18.2013		4.817	0.185185
1	1	-6.54837	-5.93766	R-MMU-72165	M11	2	0	Reactome Gene Sets	6	mRNA Splicing - Minor Pathway		-6.54837	9.70734	8.48065	21162	45	436	9	2.06422	0.680935	20020|20021|20641|66055|66420|66491|69241|69833|107686	Polr2a|Polr2c|Snrpd1|Sf3b6|Polr2e|Polr2l|Polr2d|Polr2f|Snrpd2	-4.51121	0	10	0	0	-8.34192	32.3578		4.51121	0.2
1	1	-7.98402	-7.24347	R-MMU-5689603	M11	2	0	Reactome Gene Sets	6	UCH proteinases		-8.823	5.43231	8.46352	21162	96	771	19	2.46433	0.558347	15161|18002|19166|19170|19173|19175|22223|26442|26443|53380|56456|59029|67089|78294|104416|319163|319166|319169|621893	Hcfc1|Nedd8|Psma2|Psmb1|Psmb5|Psmb6|Uchl1|Psma5|Psma6|Psmd10|Actl6a|Psmd14|Psmc6|Rps27a|Bap1|H2ac1|H2ac8|H2ac15|H2ac21	-6.32402	0	4	0	0	-13.6548	18.2013		6.32402	0.197917
1	1	-8.21717	-4.91761	R-MMU-212165	M11	2	0	Reactome Gene Sets	6	Epigenetic regulation of gene expression		-8.21717	5.81073	8.34243	21162	142	436	17	3.89908	0.927047	15161|15270|66420|66491|68024|69833|77605|78303|319152|319160|319166|319169|319177|319181|320332|328572|360198	Hcfc1|H2ax|Polr2e|Polr2l|H2bc4|Polr2f|H2az2|H2bc27|H3c10|H4c12|H2ac8|H2ac15|H2bc1|H2bc8|H4c16|Ep300|H3c1	-6.0439	0	6	0	0	-10.4466	9.36673		6.0439	0.119718
1	1	-6.64576	-4.13992	R-MMU-4641258	M11	2	0	Reactome Gene Sets	6	Degradation of DVL		-6.64576	8.51521	8.24023	21162	57	436	10	2.29358	0.716927	13544|19166|19170|19175|26442|26443|53380|56438|59029|67089	Dvl3|Psma2|Psmb1|Psmb6|Psma5|Psma6|Psmd10|Rbx1|Psmd14|Psmc6	-4.59676	0	4	0	0	-13.6548	18.2013		4.59676	0.175439
1	1	-7.13061	-4.40582	R-MMU-212300	M11	2	0	Reactome Gene Sets	6	PRC2 methylates histones and DNA		-7.13061	7.37266	8.23042	21162	79	436	12	2.75229	0.783509	15270|68024|77605|78303|319152|319160|319166|319169|319177|319181|320332|360198	H2ax|H2bc4|H2az2|H2bc27|H3c10|H4c12|H2ac8|H2ac15|H2bc1|H2bc8|H4c16|H3c1	-5.05265	0	6	0	0	-10.4466	9.36673		5.05265	0.151899
1	1	-10.1209	-5.34312	R-MMU-69278	M11	2	0	Reactome Gene Sets	6	Cell Cycle, Mitotic		-10.1209	3.50868	8.21686	21162	498	436	36	8.25688	1.31811	12237|12442|13424|15270|18751|19166|19170|19175|22218|26442|26443|53380|53598|56438|59029|67037|67089|68024|69482|69912|69957|73738|76789|77605|77891|78303|100986|109145|225745|319160|319166|319169|319177|319181|320332|100043813	Bub3|Ccnb2|Dync1h1|H2ax|Prkcb|Psma2|Psmb1|Psmb6|Sumo1|Psma5|Psma6|Psmd10|Dctn3|Rbx1|Psmd14|Pmf1|Psmc6|H2bc4|Nup35|Nup43|Cdc16|Haus7|Mzt1|H2az2|Ube2s|H2bc27|Akap9|Gins4|Haus1|H4c12|H2ac8|H2ac15|H2bc1|H2bc8|H4c16|Rps27rt	-7.74827	0	4	0	0	-13.6548	18.2013		7.74827	0.0722892
1	1	-6.74069	-4.91423	R-MMU-1234174	M11	2	0	Reactome Gene Sets	6	Cellular response to hypoxia		-6.74069	7.6272	8.05515	21162	70	436	11	2.52294	0.751037	19166|19170|19175|26442|26443|53380|56438|59029|67089|67923|328572	Psma2|Psmb1|Psmb6|Psma5|Psma6|Psmd10|Rbx1|Psmd14|Psmc6|Eloc|Ep300	-4.68767	0	4	0	0	-13.6548	18.2013		4.68767	0.157143
1	1	-5.48978	-4.27057	R-MMU-113418	M11	2	0	Reactome Gene Sets	6	Formation of the Early Elongation Complex		-5.48978	10.6174	7.89654	21162	32	436	7	1.6055	0.601933	20020|20021|20922|66420|66491|69241|69833	Polr2a|Polr2c|Supt4a|Polr2e|Polr2l|Polr2d|Polr2f	-3.58144	0	10	0	0	-8.34192	32.3578		3.58144	0.21875
1	1	-6.06017	-3.71933	R-MMU-350562	M11	2	0	Reactome Gene Sets	6	Regulation of ornithine decarboxylase (ODC)		-6.06017	8.5653	7.84532	21162	51	436	9	2.06422	0.680935	18263|19166|19170|19175|26442|26443|53380|59029|67089	Odc1|Psma2|Psmb1|Psmb6|Psma5|Psma6|Psmd10|Psmd14|Psmc6	-4.07438	0	4	0	0	-13.6548	18.2013		4.07438	0.176471
1	1	-6.06017	-3.71933	R-MMU-9762114	M11	2	0	Reactome Gene Sets	6	GSK3B and BTRC:CUL1-mediated-degradation of NFE2L2		-6.06017	8.5653	7.84532	21162	51	436	9	2.06422	0.680935	19166|19170|19175|26442|26443|53380|56438|59029|67089	Psma2|Psmb1|Psmb6|Psma5|Psma6|Psmd10|Rbx1|Psmd14|Psmc6	-4.07438	0	4	0	0	-13.6548	18.2013		4.07438	0.176471
1	1	-6.15657	-5.30307	R-MMU-174084	M11	2	0	Reactome Gene Sets	6	Autodegradation of Cdh1 by Cdh1:APC/C		-7.24444	6.00413	7.79604	21162	64	771	14	1.81582	0.480873	17222|19166|19170|19173|19175|22194|26442|26443|53380|59029|67089|69957|77891|78294	Anapc1|Psma2|Psmb1|Psmb5|Psmb6|Ube2e1|Psma5|Psma6|Psmd10|Psmd14|Psmc6|Cdc16|Ube2s|Rps27a	-4.88836	0	4	0	0	-13.6548	18.2013		4.88836	0.21875
1	1	-5.71116	-5.26019	R-MMU-6796648	M11	2	0	Reactome Gene Sets	6	TP53 Regulates Transcription of DNA Repair Genes		-5.71116	9.24509	7.75758	21162	42	436	8	1.83486	0.642743	20020|20021|20922|66420|66491|67923|69241|69833	Polr2a|Polr2c|Supt4a|Polr2e|Polr2l|Eloc|Polr2d|Polr2f	-3.7666	0	10	0	0	-8.34192	32.3578		3.7666	0.190476
1	1	-5.98554	-3.65889	R-MMU-8939902	M11	2	0	Reactome Gene Sets	6	Regulation of RUNX2 expression and activity		-5.98554	8.40058	7.74956	21162	52	436	9	2.06422	0.680935	19166|19170|19175|26442|26443|53380|56438|59029|67089	Psma2|Psmb1|Psmb6|Psma5|Psma6|Psmd10|Rbx1|Psmd14|Psmc6	-4.00662	0	4	0	0	-13.6548	18.2013		4.00662	0.173077
1	1	-6.54873	-4.73568	R-MMU-174184	M11	2	0	Reactome Gene Sets	6	Cdc20:Phospho-APC/C mediated degradation of Cyclin A		-7.32841	5.63989	7.72178	21162	73	771	15	1.94553	0.497422	12237|17222|19166|19170|19173|19175|22194|26442|26443|53380|59029|67089|69957|77891|78294	Bub3|Anapc1|Psma2|Psmb1|Psmb5|Psmb6|Ube2e1|Psma5|Psma6|Psmd10|Psmd14|Psmc6|Cdc16|Ube2s|Rps27a	-4.95998	0	4	0	0	-13.6548	18.2013		4.95998	0.205479
1	1	-7.76396	-2.48469	R-MMU-72163	M11	2	0	Reactome Gene Sets	6	mRNA Splicing - Major Pathway		-7.76396	4.82826	7.70836	21162	191	436	19	4.3578	0.977721	20020|20021|20630|20641|50783|53317|66055|66094|66101|66420|66491|66618|69241|69833|74255|75956|107686|230596|231889	Polr2a|Polr2c|Snrpc|Snrpd1|Lsm4|Plrg1|Sf3b6|Lsm7|Ppih|Polr2e|Polr2l|Snrnp27|Polr2d|Polr2f|Smu1|Srrm2|Snrpd2|Prpf38a|Bud31	-5.63135	0	11	1	1	-7.76396	20.8014		5.63135	0.0994764
1	1	-6.426	-3.89526	R-MMU-9755511	M11	2	0	Reactome Gene Sets	6	KEAP1-NFE2L2 pathway		-6.426	7.11872	7.69905	21162	75	436	11	2.52294	0.751037	19166|19170|19175|22230|26442|26443|53380|56438|59029|67089|328572	Psma2|Psmb1|Psmb6|Ufd1|Psma5|Psma6|Psmd10|Rbx1|Psmd14|Psmc6|Ep300	-4.39656	0	4	0	0	-13.6548	18.2013		4.39656	0.146667
1	1	-2.0282	-7.68851	R-MMU-927802	M11	2	0	Reactome Gene Sets	6	Nonsense-Mediated Decay (NMD)		-7.68851	4.96489	7.69295	21162	114	673	18	2.67459	0.62192	11837|19944|19981|27207|54217|56040|66481|66489|67115|67248|67281|67671|67941|68028|68052|75617|619547|100043813	Rplp0|Rpl29|Rpl37a|Rps11|Rpl36|Rplp1|Rps21|Rpl35|Rpl14|Rpl39|Rpl37|Rpl38|Rps27l|Rpl22l1|Rps13|Rps25|Rpl34-ps1|Rps27rt	-5.57022	0	3	0	0	-28.4565	9.95072		5.57022	0.157895
1	1	-2.0282	-7.68851	R-MMU-975957	M11	2	0	Reactome Gene Sets	6	Nonsense Mediated Decay (NMD) enhanced by the Exon Junction Complex (EJC)		-7.68851	4.96489	7.69295	21162	114	673	18	2.67459	0.62192	11837|19944|19981|27207|54217|56040|66481|66489|67115|67248|67281|67671|67941|68028|68052|75617|619547|100043813	Rplp0|Rpl29|Rpl37a|Rps11|Rpl36|Rplp1|Rps21|Rpl35|Rpl14|Rpl39|Rpl37|Rpl38|Rps27l|Rpl22l1|Rps13|Rps25|Rpl34-ps1|Rps27rt	-5.57022	0	3	0	0	-28.4565	9.95072		5.57022	0.157895
1	1	-7.47335	-4.88179	R-MMU-69481	M11	2	0	Reactome Gene Sets	6	G2/M Checkpoints		-7.47335	5.18946	7.69076	21162	159	436	17	3.89908	0.927047	12442|15204|15270|19166|19170|19175|26442|26443|53380|59029|67089|68024|78303|319160|319177|319181|320332	Ccnb2|Herc2|H2ax|Psma2|Psmb1|Psmb6|Psma5|Psma6|Psmd10|Psmd14|Psmc6|H2bc4|H2bc27|H4c12|H2bc1|H2bc8|H4c16	-5.37118	0	4	0	0	-13.6548	18.2013		5.37118	0.106918
1	1	-7.47335	-5.48479	R-MMU-8939211	M11	2	0	Reactome Gene Sets	6	ESR-mediated signaling		-7.47335	5.18946	7.69076	21162	159	436	17	3.89908	0.927047	13869|16589|20020|20021|66420|66491|68024|69241|69833|78303|319152|319160|319177|319181|320332|328572|360198	Erbb4|Uhmk1|Polr2a|Polr2c|Polr2e|Polr2l|H2bc4|Polr2d|Polr2f|H2bc27|H3c10|H4c12|H2bc1|H2bc8|H4c16|Ep300|H3c1	-5.37118	0	6	0	0	-10.4466	9.36673		5.37118	0.106918
1	1	-6.77804	-5.24327	R-MMU-68875	M11	2	0	Reactome Gene Sets	6	Mitotic Prophase		-7.96051	4.61302	7.68539	21162	119	771	20	2.59403	0.572471	12442|15270|18751|23825|68024|69482|69912|77605|78303|108989|110379|319160|319161|319163|319166|319169|319177|319179|319181|320332	Ccnb2|H2ax|Prkcb|Banf1|H2bc4|Nup35|Nup43|H2az2|H2bc27|Tpr|Sec13|H4c12|H4c18|H2ac1|H2ac8|H2ac15|H2bc1|H2bc6|H2bc8|H4c16	-5.53883	0	6	0	0	-10.4466	9.36673		5.53883	0.168067
1	1	-5.91263	-4.3983	R-MMU-8941858	M11	2	0	Reactome Gene Sets	6	Regulation of RUNX3 expression and activity		-5.91263	8.24208	7.65634	21162	53	436	9	2.06422	0.680935	19166|19170|19175|26442|26443|53380|59029|67089|328572	Psma2|Psmb1|Psmb6|Psma5|Psma6|Psmd10|Psmd14|Psmc6|Ep300	-3.9421	0	4	0	0	-13.6548	18.2013		3.9421	0.169811
1	1	-6.48686	-4.67828	R-MMU-179419	M11	2	0	Reactome Gene Sets	6	APC:Cdc20 mediated degradation of cell cycle proteins prior to satisfation of the cell cycle checkpoint		-7.24474	5.56368	7.64696	21162	74	771	15	1.94553	0.497422	12237|17222|19166|19170|19173|19175|22194|26442|26443|53380|59029|67089|69957|77891|78294	Bub3|Anapc1|Psma2|Psmb1|Psmb5|Psmb6|Ube2e1|Psma5|Psma6|Psmd10|Psmd14|Psmc6|Cdc16|Ube2s|Rps27a	-4.88836	0	4	0	0	-13.6548	18.2013		4.88836	0.202703
1	1	-9.35924	-5.31802	R-MMU-1640170	M11	2	0	Reactome Gene Sets	6	Cell Cycle		-9.91619	2.58938	7.56706	21162	583	771	55	7.13359	0.92695	12237|12442|13424|15204|15270|17222|18751|19166|19170|19173|19175|22151|22194|22218|22589|23825|26442|26443|52530|53380|53598|56438|59029|67037|67089|68024|68251|68953|69482|69912|69957|70645|73738|76789|77605|77891|78294|78303|100986|108989|109145|110379|216965|225745|227613|319160|319161|319163|319166|319169|319177|319179|319181|320332|100043813	Bub3|Ccnb2|Dync1h1|Herc2|H2ax|Anapc1|Prkcb|Psma2|Psmb1|Psmb5|Psmb6|Tubb2a|Ube2e1|Sumo1|Atrx|Banf1|Psma5|Psma6|Nhp2|Psmd10|Dctn3|Rbx1|Psmd14|Pmf1|Psmc6|H2bc4|Babam1|Chmp2a|Nup35|Nup43|Cdc16|Oip5|Haus7|Mzt1|H2az2|Ube2s|Rps27a|H2bc27|Akap9|Tpr|Gins4|Sec13|Taok1|Haus1|Tubb4b|H4c12|H4c18|H2ac1|H2ac8|H2ac15|H2bc1|H2bc6|H2bc8|H4c16|Rps27rt	-7.33691	0	4	0	0	-13.6548	18.2013		7.33691	0.0943396
1	1	-5.84135	-3.54241	R-MMU-8854050	M11	2	0	Reactome Gene Sets	6	FBXL7 down-regulates AURKA during mitotic entry and in early mitosis		-5.84135	8.08945	7.56553	21162	54	436	9	2.06422	0.680935	19166|19170|19175|26442|26443|53380|56438|59029|67089	Psma2|Psmb1|Psmb6|Psma5|Psma6|Psmd10|Rbx1|Psmd14|Psmc6	-3.88402	0	4	0	0	-13.6548	18.2013		3.88402	0.166667
1	1	-5.84135	-4.33141	R-MMU-112382	M11	2	0	Reactome Gene Sets	6	Formation of RNA Pol II elongation complex		-5.84135	8.08945	7.56553	21162	54	436	9	2.06422	0.680935	20020|20021|20922|66317|66420|66491|67923|69241|69833	Polr2a|Polr2c|Supt4a|Skic8|Polr2e|Polr2l|Eloc|Polr2d|Polr2f	-3.88402	0	10	0	0	-8.34192	32.3578		3.88402	0.166667
1	1	-5.84135	-4.33141	R-MMU-75955	M11	2	0	Reactome Gene Sets	6	RNA Polymerase II Transcription Elongation		-5.84135	8.08945	7.56553	21162	54	436	9	2.06422	0.680935	20020|20021|20922|66317|66420|66491|67923|69241|69833	Polr2a|Polr2c|Supt4a|Skic8|Polr2e|Polr2l|Eloc|Polr2d|Polr2f	-3.88402	0	10	0	0	-8.34192	32.3578		3.88402	0.166667
1	1	-4.92112	-3.86917	R-MMU-77075	M11	2	0	Reactome Gene Sets	6	RNA Pol II CTD phosphorylation and interaction with CE		-4.92112	11.2008	7.54852	21162	26	436	6	1.37615	0.557931	20020|20021|66420|66491|69241|69833	Polr2a|Polr2c|Polr2e|Polr2l|Polr2d|Polr2f	-3.09325	0	10	0	0	-8.34192	32.3578		3.09325	0.230769
1	1	-7.54527	-2.78412	R-MMU-72172	M11	2	0	Reactome Gene Sets	6	mRNA Splicing		-7.54527	4.6812	7.52886	21162	197	436	19	4.3578	0.977721	20020|20021|20630|20641|50783|53317|66055|66094|66101|66420|66491|66618|69241|69833|74255|75956|107686|230596|231889	Polr2a|Polr2c|Snrpc|Snrpd1|Lsm4|Plrg1|Sf3b6|Lsm7|Ppih|Polr2e|Polr2l|Snrnp27|Polr2d|Polr2f|Smu1|Srrm2|Snrpd2|Prpf38a|Bud31	-5.43396	0	11	0	0	-7.76396	20.8014		5.43396	0.0964467
1	1	-6.36612	-4.56647	R-MMU-176409	M11	2	0	Reactome Gene Sets	6	APC/C:Cdc20 mediated degradation of mitotic proteins		-7.08176	5.41726	7.50134	21162	76	771	15	1.94553	0.497422	12237|17222|19166|19170|19173|19175|22194|26442|26443|53380|59029|67089|69957|77891|78294	Bub3|Anapc1|Psma2|Psmb1|Psmb5|Psmb6|Ube2e1|Psma5|Psma6|Psmd10|Psmd14|Psmc6|Cdc16|Ube2s|Rps27a	-4.73769	0	4	0	0	-13.6548	18.2013		4.73769	0.197368
1	1	-5.98554	-5.3294	R-MMU-72695	M11	2	0	Reactome Gene Sets	6	Formation of the ternary complex, and subsequently, the 43S complex		-6.56658	6.33403	7.4884	21162	52	771	12	1.55642	0.44579	13665|13669|27207|54709|66235|66481|67941|68052|68135|73830|75617|100043813	Eif2s1|Eif3a|Rps11|Eif3i|Eif1ax|Rps21|Rps27l|Rps13|Eif3h|Eif3k|Rps25|Rps27rt	-4.3013	0	16	1	1	-6.56658	11.7916		4.3013	0.230769
1	1	-5.77165	-4.26609	R-MMU-4641257	M11	2	0	Reactome Gene Sets	6	Degradation of AXIN		-5.77165	7.94237	7.47703	21162	55	436	9	2.06422	0.680935	19166|19170|19175|21951|26442|26443|53380|59029|67089	Psma2|Psmb1|Psmb6|Tnks|Psma5|Psma6|Psmd10|Psmd14|Psmc6	-3.81867	0	4	0	0	-13.6548	18.2013		3.81867	0.163636
1	1	-5.90526	-5.03889	R-MMU-174154	M11	2	0	Reactome Gene Sets	6	APC/C:Cdc20 mediated degradation of Securin		-6.89228	5.65095	7.46952	21162	68	771	14	1.81582	0.480873	17222|19166|19170|19173|19175|22194|26442|26443|53380|59029|67089|69957|77891|78294	Anapc1|Psma2|Psmb1|Psmb5|Psmb6|Ube2e1|Psma5|Psma6|Psmd10|Psmd14|Psmc6|Cdc16|Ube2s|Rps27a	-4.575	0	4	0	0	-13.6548	18.2013		4.575	0.205882
1	1	-6.1921	-3.70462	R-MMU-606279	M11	2	0	Reactome Gene Sets	6	Deposition of new CENPA-containing nucleosomes at the centromere		-6.1921	6.75827	7.43692	21162	79	436	11	2.52294	0.751037	15270|68024|70645|77605|78303|319160|319166|319169|319177|319181|320332	H2ax|H2bc4|Oip5|H2az2|H2bc27|H4c12|H2ac8|H2ac15|H2bc1|H2bc8|H4c16	-4.19045	0	6	0	0	-10.4466	9.36673		4.19045	0.139241
1	1	-6.1921	-3.70462	R-MMU-774815	M11	2	0	Reactome Gene Sets	6	Nucleosome assembly		-6.1921	6.75827	7.43692	21162	79	436	11	2.52294	0.751037	15270|68024|70645|77605|78303|319160|319166|319169|319177|319181|320332	H2ax|H2bc4|Oip5|H2az2|H2bc27|H4c12|H2ac8|H2ac15|H2bc1|H2bc8|H4c16	-4.19045	0	6	0	0	-10.4466	9.36673		4.19045	0.139241
1	1	-6.3072	-4.512	R-MMU-176814	M11	2	0	Reactome Gene Sets	6	Activation of APC/C and APC/C:Cdc20 mediated degradation of mitotic proteins		-7.00237	5.34691	7.43045	21162	77	771	15	1.94553	0.497422	12237|17222|19166|19170|19173|19175|22194|26442|26443|53380|59029|67089|69957|77891|78294	Bub3|Anapc1|Psma2|Psmb1|Psmb5|Psmb6|Ube2e1|Psma5|Psma6|Psmd10|Psmd14|Psmc6|Cdc16|Ube2s|Rps27a	-4.67799	0	4	0	0	-13.6548	18.2013		4.67799	0.194805
1	1	-5.96637	-3.58553	R-MMU-5658442	M11	2	0	Reactome Gene Sets	6	Regulation of RAS by GAPs		-5.96637	7.24428	7.42478	21162	67	436	10	2.29358	0.716927	18015|19166|19170|19175|26442|26443|53380|56438|59029|67089	Nf1|Psma2|Psmb1|Psmb6|Psma5|Psma6|Psmd10|Rbx1|Psmd14|Psmc6	-3.98915	0	4	0	0	-13.6548	18.2013		3.98915	0.149254
1	1	-8.43691	-5.51237	R-MMU-69620	M11	2	0	Reactome Gene Sets	6	Cell Cycle Checkpoints		-8.61954	3.26992	7.39449	21162	277	771	33	4.28016	0.72896	12237|12442|13424|15204|15270|17222|19166|19170|19173|19175|22194|26442|26443|53380|59029|67037|67089|68024|68251|69912|69957|77891|78294|78303|110379|216965|319160|319161|319177|319179|319181|320332|100043813	Bub3|Ccnb2|Dync1h1|Herc2|H2ax|Anapc1|Psma2|Psmb1|Psmb5|Psmb6|Ube2e1|Psma5|Psma6|Psmd10|Psmd14|Pmf1|Psmc6|H2bc4|Babam1|Nup43|Cdc16|Ube2s|Rps27a|H2bc27|Sec13|Taok1|H4c12|H4c18|H2bc1|H2bc6|H2bc8|H4c16|Rps27rt	-6.14787	0	4	0	0	-13.6548	18.2013		6.14787	0.119134
1	1	-5.70347	-3.4314	R-MMU-5610780	M11	2	0	Reactome Gene Sets	6	Degradation of GLI1 by the proteasome		-5.70347	7.80054	7.39074	21162	56	436	9	2.06422	0.680935	19166|19170|19175|26442|26443|53380|56438|59029|67089	Psma2|Psmb1|Psmb6|Psma5|Psma6|Psmd10|Rbx1|Psmd14|Psmc6	-3.76049	0	4	0	0	-13.6548	18.2013		3.76049	0.160714
1	1	-8.81267	-3.37781	GO:0000315	M11	2	0	GO Cellular Components	20	organellar large ribosomal subunit		-8.81267	10.2183	10.1076	21162	57	436	12	2.75229	0.783509	18120|28028|66047|66419|67270|67840|68836|75398|94063|94067|107734|216767	Mrpl49|Mrpl50|Mrpl54|Mrpl11|Mrpl42|Mrpl57|Mrpl52|Mrpl32|Mrpl16|Mrpl43|Mrpl30|Mrpl22	-6.58557	0	8	0	0	-9.27666	10.2183		6.58557	0.210526
1	1	-5.63674	-3.37781	R-MMU-5610785	M11	2	0	Reactome Gene Sets	6	GLI3 is processed to GLI3R by the proteasome		-5.63674	7.66369	7.30656	21162	57	436	9	2.06422	0.680935	19166|19170|19175|26442|26443|53380|56438|59029|67089	Psma2|Psmb1|Psmb6|Psma5|Psma6|Psmd10|Rbx1|Psmd14|Psmc6	-3.70459	0	4	0	0	-13.6548	18.2013		3.70459	0.157895
1	1	-6.16762	-5.71181	R-MMU-68882	M11	2	0	Reactome Gene Sets	6	Mitotic Anaphase		-8.12868	3.52536	7.28783	21162	218	771	28	3.63165	0.673739	12237|12442|13424|17222|19166|19170|19173|19175|22151|22194|22218|23825|26442|26443|53380|59029|67037|67089|68953|69482|69912|69957|77891|78294|110379|216965|227613|100043813	Bub3|Ccnb2|Dync1h1|Anapc1|Psma2|Psmb1|Psmb5|Psmb6|Tubb2a|Ube2e1|Sumo1|Banf1|Psma5|Psma6|Psmd10|Psmd14|Pmf1|Psmc6|Chmp2a|Nup35|Nup43|Cdc16|Ube2s|Rps27a|Sec13|Taok1|Tubb4b|Rps27rt	-5.69746	0	4	0	0	-13.6548	18.2013		5.69746	0.12844
1	1	-5.32471	-4.83666	mmu03050	M11	2	0	KEGG Pathway	24	Proteasome - Mus musculus (house mouse)		-5.32471	8.26157	7.22832	21162	47	436	8	1.83486	0.642743	19166|19170|19175|26442|26443|59029|66537|67089	Psma2|Psmb1|Psmb6|Psma5|Psma6|Psmd14|Pomp|Psmc6	-3.43893	0	4	0	0	-13.6548	18.2013		3.43893	0.170213
1	1	-6.13855	-5.67874	R-MMU-2555396	M11	2	0	Reactome Gene Sets	6	Mitotic Metaphase and Anaphase		-8.08424	3.50927	7.25814	21162	219	771	28	3.63165	0.673739	12237|12442|13424|17222|19166|19170|19173|19175|22151|22194|22218|23825|26442|26443|53380|59029|67037|67089|68953|69482|69912|69957|77891|78294|110379|216965|227613|100043813	Bub3|Ccnb2|Dync1h1|Anapc1|Psma2|Psmb1|Psmb5|Psmb6|Tubb2a|Ube2e1|Sumo1|Banf1|Psma5|Psma6|Psmd10|Psmd14|Pmf1|Psmc6|Chmp2a|Nup35|Nup43|Cdc16|Ube2s|Rps27a|Sec13|Taok1|Tubb4b|Rps27rt	-5.65782	0	4	0	0	-13.6548	18.2013		5.65782	0.127854
1	1	-4.8293	-5.65151	R-MMU-5693565	M11	2	0	Reactome Gene Sets	6	Recruitment and ATM-mediated phosphorylation of repair and signaling proteins at DNA double strand breaks		-6.64545	5.41218	7.24118	21162	71	771	14	1.81582	0.480873	15204|15270|22218|68024|68251|78294|78303|104416|319160|319161|319177|319179|319181|320332	Herc2|H2ax|Sumo1|H2bc4|Babam1|Rps27a|H2bc27|Bap1|H4c12|H4c18|H2bc1|H2bc6|H2bc8|H4c16	-4.37096	0	6	0	0	-10.4466	9.36673		4.37096	0.197183
1	1	-4.7224	-3.6788	R-MMU-72086	M11	2	0	Reactome Gene Sets	6	mRNA Capping		-4.7224	10.4007	7.21943	21162	28	436	6	1.37615	0.557931	20020|20021|66420|66491|69241|69833	Polr2a|Polr2c|Polr2e|Polr2l|Polr2d|Polr2f	-2.93463	0	10	0	0	-8.34192	32.3578		2.93463	0.214286
1	1	-6.22238	-4.55867	R-MMU-2299718	M11	2	0	Reactome Gene Sets	6	Condensation of Prophase Chromosomes		-6.45555	5.66376	7.20862	21162	63	771	13	1.68612	0.463687	15270|68024|77605|78303|319160|319161|319163|319166|319169|319177|319179|319181|320332	H2ax|H2bc4|H2az2|H2bc27|H4c12|H4c18|H2ac1|H2ac8|H2ac15|H2bc1|H2bc6|H2bc8|H4c16	-4.20363	0	6	0	0	-10.4466	9.36673		4.20363	0.206349
1	1	-4.77919	-5.58493	R-MMU-5693606	M11	2	0	Reactome Gene Sets	6	DNA Double Strand Break Response		-6.56619	5.33701	7.16794	21162	72	771	14	1.81582	0.480873	15204|15270|22218|68024|68251|78294|78303|104416|319160|319161|319177|319179|319181|320332	Herc2|H2ax|Sumo1|H2bc4|Babam1|Rps27a|H2bc27|Bap1|H4c12|H4c18|H2bc1|H2bc6|H2bc8|H4c16	-4.3013	0	6	0	0	-10.4466	9.36673		4.3013	0.194444
1	1	-5.72828	-3.39344	R-MMU-6781827	M11	2	0	Reactome Gene Sets	6	Transcription-Coupled Nucleotide Excision Repair (TC-NER)		-5.72828	6.83615	7.14432	21162	71	436	10	2.29358	0.716927	20020|20021|26572|26891|56438|66420|66491|69241|69833|328572	Polr2a|Polr2c|Cops3|Cops4|Rbx1|Polr2e|Polr2l|Polr2d|Polr2f|Ep300	-3.78057	0	10	0	0	-8.34192	32.3578		3.78057	0.140845
1	1	-5.50743	-3.27424	R-MMU-351202	M11	2	0	Reactome Gene Sets	6	Metabolism of polyamines		-5.50743	7.4039	7.14418	21162	59	436	9	2.06422	0.680935	18263|19166|19170|19175|26442|26443|53380|59029|67089	Odc1|Psma2|Psmb1|Psmb6|Psma5|Psma6|Psmd10|Psmd14|Psmc6	-3.59472	0	4	0	0	-13.6548	18.2013		3.59472	0.152542
1	1	-5.61528	-4.73568	R-MMU-69017	M11	2	0	Reactome Gene Sets	6	CDK-mediated phosphorylation and removal of Cdc6		-6.48837	5.2639	7.09604	21162	73	771	14	1.81582	0.480873	17222|19166|19170|19173|19175|22194|26442|26443|53380|59029|67089|69957|77891|78294	Anapc1|Psma2|Psmb1|Psmb5|Psmb6|Ube2e1|Psma5|Psma6|Psmd10|Psmd14|Psmc6|Cdc16|Ube2s|Rps27a	-4.23001	0	4	0	0	-13.6548	18.2013		4.23001	0.191781
0	1	0	-7.33254	R-MMU-6791226	M01	1	0	Reactome Gene Sets	6	Major pathway of rRNA processing in the nucleolus and cytosol		-7.33254	3.93053	7.07544	21162	176	673	22	3.26895	0.685455	11837|19944|19981|27207|54217|56040|59028|66164|66249|66481|66489|67115|67248|67281|67671|67941|68028|68052|73736|75617|619547|100043813	Rplp0|Rpl29|Rpl37a|Rps11|Rpl36|Rplp1|Rcl1|Nip7|Pno1|Rps21|Rpl35|Rpl14|Rpl39|Rpl37|Rpl38|Rps27l|Rpl22l1|Rps13|Fcf1|Rps25|Rpl34-ps1|Rps27rt	-5.24374	0	3	0	0	-28.4565	9.95072		5.24374	0.125
0	1	0	-7.33254	R-MMU-72312	M01	1	0	Reactome Gene Sets	6	rRNA processing		-7.33254	3.93053	7.07544	21162	176	673	22	3.26895	0.685455	11837|19944|19981|27207|54217|56040|59028|66164|66249|66481|66489|67115|67248|67281|67671|67941|68028|68052|73736|75617|619547|100043813	Rplp0|Rpl29|Rpl37a|Rps11|Rpl36|Rplp1|Rcl1|Nip7|Pno1|Rps21|Rpl35|Rpl14|Rpl39|Rpl37|Rpl38|Rps27l|Rpl22l1|Rps13|Fcf1|Rps25|Rpl34-ps1|Rps27rt	-5.24374	0	3	0	0	-28.4565	9.95072		5.24374	0.125
0	1	0	-7.33254	R-MMU-8868773	M01	1	0	Reactome Gene Sets	6	rRNA processing in the nucleus and cytosol		-7.33254	3.93053	7.07544	21162	176	673	22	3.26895	0.685455	11837|19944|19981|27207|54217|56040|59028|66164|66249|66481|66489|67115|67248|67281|67671|67941|68028|68052|73736|75617|619547|100043813	Rplp0|Rpl29|Rpl37a|Rps11|Rpl36|Rplp1|Rcl1|Nip7|Pno1|Rps21|Rpl35|Rpl14|Rpl39|Rpl37|Rpl38|Rps27l|Rpl22l1|Rps13|Fcf1|Rps25|Rpl34-ps1|Rps27rt	-5.24374	0	3	0	0	-28.4565	9.95072		5.24374	0.125
1	1	-5.18375	-3.06682	R-MMU-1236978	M11	2	0	Reactome Gene Sets	6	Cross-presentation of soluble exogenous antigens (endosomes)		-5.18375	7.92436	7.03811	21162	49	436	8	1.83486	0.642743	19166|19170|19175|26442|26443|53380|59029|67089	Psma2|Psmb1|Psmb6|Psma5|Psma6|Psmd10|Psmd14|Psmc6	-3.32204	0	4	0	0	-13.6548	18.2013		3.32204	0.163265
1	1	-5.56019	-4.67828	R-MMU-174178	M11	2	0	Reactome Gene Sets	6	APC/C:Cdh1 mediated degradation of Cdc20 and other APC/C:Cdh1 targeted proteins in late mitosis/early G1		-6.41193	5.19276	7.02546	21162	74	771	14	1.81582	0.480873	17222|19166|19170|19173|19175|22194|26442|26443|53380|59029|67089|69957|77891|78294	Anapc1|Psma2|Psmb1|Psmb5|Psmb6|Ube2e1|Psma5|Psma6|Psmd10|Psmd14|Psmc6|Cdc16|Ube2s|Rps27a	-4.17259	0	4	0	0	-13.6548	18.2013		4.17259	0.189189
1	1	-5.98789	-3.47198	R-MMU-5696398	M11	2	0	Reactome Gene Sets	6	Nucleotide Excision Repair		-5.98789	5.8244	7.0137	21162	100	436	12	2.75229	0.783509	20020|20021|22218|26572|26891|56438|56456|66420|66491|69241|69833|328572	Polr2a|Polr2c|Sumo1|Cops3|Cops4|Rbx1|Actl6a|Polr2e|Polr2l|Polr2d|Polr2f|Ep300	-4.00662	0	10	0	0	-8.34192	32.3578		4.00662	0.12
1	1	-6.0286	-4.37816	R-MMU-1234176	M11	2	0	Reactome Gene Sets	6	Oxygen-dependent proline hydroxylation of Hypoxia-inducible Factor Alpha		-6.20851	5.40632	6.97146	21162	66	771	13	1.68612	0.463687	19166|19170|19173|19175|26442|26443|53380|56438|59029|67089|67673|67923|78294	Psma2|Psmb1|Psmb5|Psmb6|Psma5|Psma6|Psmd10|Rbx1|Psmd14|Psmc6|Elob|Eloc|Rps27a	-4.00203	0	4	0	0	-13.6548	18.2013		4.00203	0.19697
1	1	-5.04956	-3.71933	R-MMU-75815	M11	2	0	Reactome Gene Sets	6	Ubiquitin-dependent degradation of Cyclin D		-5.04956	7.6136	6.85839	21162	51	436	8	1.83486	0.642743	19166|19170|19175|26442|26443|53380|59029|67089	Psma2|Psmb1|Psmb6|Psma5|Psma6|Psmd10|Psmd14|Psmc6	-3.20066	0	4	0	0	-13.6548	18.2013		3.20066	0.156863
1	1	-5.50743	-4.81743	R-MMU-72649	M11	2	0	Reactome Gene Sets	6	Translation initiation complex formation		-5.93383	5.58254	6.85387	21162	59	771	12	1.55642	0.44579	13665|13669|27207|54709|66235|66481|67941|68052|68135|73830|75617|100043813	Eif2s1|Eif3a|Rps11|Eif3i|Eif1ax|Rps21|Rps27l|Rps13|Eif3h|Eif3k|Rps25|Rps27rt	-3.75788	0	16	0	0	-6.56658	11.7916		3.75788	0.20339
1	1	-8.81267	-3.37781	GO:0005762	M11	2	0	GO Cellular Components	20	mitochondrial large ribosomal subunit		-8.81267	10.2183	10.1076	21162	57	436	12	2.75229	0.783509	18120|28028|66047|66419|67270|67840|68836|75398|94063|94067|107734|216767	Mrpl49|Mrpl50|Mrpl54|Mrpl11|Mrpl42|Mrpl57|Mrpl52|Mrpl32|Mrpl16|Mrpl43|Mrpl30|Mrpl22	-6.58557	0	8	0	0	-9.27666	10.2183		6.58557	0.210526
1	1	-5.50743	-4.81743	R-MMU-72702	M11	2	0	Reactome Gene Sets	6	Ribosomal scanning and start codon recognition		-5.93383	5.58254	6.85387	21162	59	771	12	1.55642	0.44579	13665|13669|27207|54709|66235|66481|67941|68052|68135|73830|75617|100043813	Eif2s1|Eif3a|Rps11|Eif3i|Eif1ax|Rps21|Rps27l|Rps13|Eif3h|Eif3k|Rps25|Rps27rt	-3.75788	0	16	0	0	-6.56658	11.7916		3.75788	0.20339
1	1	-5.26404	-3.08034	R-MMU-1169091	M11	2	0	Reactome Gene Sets	6	Activation of NF-kappaB in B cells		-5.26404	6.93381	6.84111	21162	63	436	9	2.06422	0.680935	18751|19166|19170|19175|26442|26443|53380|59029|67089	Prkcb|Psma2|Psmb1|Psmb6|Psma5|Psma6|Psmd10|Psmd14|Psmc6	-3.39313	0	4	0	0	-13.6548	18.2013		3.39313	0.142857
1	1	-5.26404	-3.79342	R-MMU-5358346	M11	2	0	Reactome Gene Sets	6	Hedgehog ligand biogenesis		-5.26404	6.93381	6.84111	21162	63	436	9	2.06422	0.680935	18453|19166|19170|19175|26442|26443|53380|59029|67089	P4hb|Psma2|Psmb1|Psmb6|Psma5|Psma6|Psmd10|Psmd14|Psmc6	-3.39313	0	4	0	0	-13.6548	18.2013		3.39313	0.142857
1	1	-5.26404	-3.08034	R-MMU-8878166	M11	2	0	Reactome Gene Sets	6	Transcriptional regulation by RUNX2		-5.26404	6.93381	6.84111	21162	63	436	9	2.06422	0.680935	19166|19170|19175|26442|26443|53380|56438|59029|67089	Psma2|Psmb1|Psmb6|Psma5|Psma6|Psmd10|Rbx1|Psmd14|Psmc6	-3.39313	0	4	0	0	-13.6548	18.2013		3.39313	0.142857
1	1	-4.98498	-5.03889	R-MMU-8948751	M11	2	0	Reactome Gene Sets	6	Regulation of PTEN stability and activity		-6.05184	5.24731	6.82127	21162	68	771	13	1.68612	0.463687	17999|19166|19170|19173|19175|19211|21951|26442|26443|53380|59029|67089|78294	Nedd4|Psma2|Psmb1|Psmb5|Psmb6|Pten|Tnks|Psma5|Psma6|Psmd10|Psmd14|Psmc6|Rps27a	-3.86237	0	4	0	0	-13.6548	18.2013		3.86237	0.191176
1	1	-5.765	-4.0143	R-MMU-174143	M11	2	0	Reactome Gene Sets	6	APC/C-mediated degradation of cell cycle proteins		-6.2765	4.73232	6.78314	21162	87	771	15	1.94553	0.497422	12237|17222|19166|19170|19173|19175|22194|26442|26443|53380|59029|67089|69957|77891|78294	Bub3|Anapc1|Psma2|Psmb1|Psmb5|Psmb6|Ube2e1|Psma5|Psma6|Psmd10|Psmd14|Psmc6|Cdc16|Ube2s|Rps27a	-4.06713	0	4	0	0	-13.6548	18.2013		4.06713	0.172414
1	1	-5.765	-4.0143	R-MMU-453276	M11	2	0	Reactome Gene Sets	6	Regulation of mitotic cell cycle		-6.2765	4.73232	6.78314	21162	87	771	15	1.94553	0.497422	12237|17222|19166|19170|19173|19175|22194|26442|26443|53380|59029|67089|69957|77891|78294	Bub3|Anapc1|Psma2|Psmb1|Psmb5|Psmb6|Ube2e1|Psma5|Psma6|Psmd10|Psmd14|Psmc6|Cdc16|Ube2s|Rps27a	-4.06713	0	4	0	0	-13.6548	18.2013		4.06713	0.172414
1	1	-4.98482	-3.65889	R-MMU-349425	M11	2	0	Reactome Gene Sets	6	Autodegradation of the E3 ubiquitin ligase COP1		-4.98482	7.46718	6.77215	21162	52	436	8	1.83486	0.642743	19166|19170|19175|26442|26443|53380|59029|67089	Psma2|Psmb1|Psmb6|Psma5|Psma6|Psmd10|Psmd14|Psmc6	-3.15324	0	4	0	0	-13.6548	18.2013		3.15324	0.153846
1	1	-4.98482	-3.65889	R-MMU-69601	M11	2	0	Reactome Gene Sets	6	Ubiquitin Mediated Degradation of Phosphorylated Cdc25A		-4.98482	7.46718	6.77215	21162	52	436	8	1.83486	0.642743	19166|19170|19175|26442|26443|53380|59029|67089	Psma2|Psmb1|Psmb6|Psma5|Psma6|Psmd10|Psmd14|Psmc6	-3.15324	0	4	0	0	-13.6548	18.2013		3.15324	0.153846
1	1	-4.98482	-3.65889	R-MMU-69610	M11	2	0	Reactome Gene Sets	6	p53-Independent DNA Damage Response		-4.98482	7.46718	6.77215	21162	52	436	8	1.83486	0.642743	19166|19170|19175|26442|26443|53380|59029|67089	Psma2|Psmb1|Psmb6|Psma5|Psma6|Psmd10|Psmd14|Psmc6	-3.15324	0	4	0	0	-13.6548	18.2013		3.15324	0.153846
1	1	-4.98482	-3.65889	R-MMU-69613	M11	2	0	Reactome Gene Sets	6	p53-Independent G1/S DNA damage checkpoint		-4.98482	7.46718	6.77215	21162	52	436	8	1.83486	0.642743	19166|19170|19175|26442|26443|53380|59029|67089	Psma2|Psmb1|Psmb6|Psma5|Psma6|Psmd10|Psmd14|Psmc6	-3.15324	0	4	0	0	-13.6548	18.2013		3.15324	0.153846
1	1	-10.3015	-5.87964	GO:0000786	M11	2	0	GO Cellular Components	20	nucleosome		-10.3015	7.2805	10.0068	21162	120	436	18	4.12844	0.952784	15270|50708|51788|56456|67019|77605|78303|80838|100683|319152|319160|319166|319169|319177|320332|360198|621893|625328	H2ax|H1f2|H2az1|Actl6a|Actr6|H2az2|H2bc27|H1f1|Trrap|H3c10|H4c12|H2ac8|H2ac15|H2bc1|H4c16|H3c1|H2ac21|H3f3c	-7.91166	0	6	0	0	-10.4466	9.36673		7.91166	0.15
1	1	-5.44474	-4.75067	R-MMU-72662	M11	2	0	Reactome Gene Sets	6	Activation of the mRNA upon binding of the cap-binding complex and eIFs, and subsequent binding to 43S		-5.85142	5.48949	6.77154	21162	60	771	12	1.55642	0.44579	13665|13669|27207|54709|66235|66481|67941|68052|68135|73830|75617|100043813	Eif2s1|Eif3a|Rps11|Eif3i|Eif1ax|Rps21|Rps27l|Rps13|Eif3h|Eif3k|Rps25|Rps27rt	-3.67814	0	16	0	0	-6.56658	11.7916		3.67814	0.2
1	1	-6.79359	-3.47119	R-MMU-72203	M11	2	0	Reactome Gene Sets	6	Processing of Capped Intron-Containing Pre-mRNA		-6.79359	3.8463	6.76263	21162	265	436	21	4.81651	1.02543	20020|20021|20630|20641|50783|53317|66055|66094|66101|66420|66491|66618|69241|69482|69833|69912|74255|75956|107686|230596|231889	Polr2a|Polr2c|Snrpc|Snrpd1|Lsm4|Plrg1|Sf3b6|Lsm7|Ppih|Polr2e|Polr2l|Snrnp27|Polr2d|Nup35|Polr2f|Nup43|Smu1|Srrm2|Snrpd2|Prpf38a|Bud31	-4.7365	0	11	0	0	-7.76396	20.8014		4.7365	0.0792453
1	1	-6.86242	-4.78372	R-MMU-3700989	M11	2	0	Reactome Gene Sets	6	Transcriptional Regulation by TP53		-6.86242	3.73359	6.75067	21162	286	436	22	5.04587	1.04829	12177|12858|15258|17992|19082|20020|20021|20463|20922|22166|23988|56692|66420|66491|67923|68441|69076|69241|69833|78757|110323|328572	Bnip3l|Cox5a|Hipk2|Ndufa4|Prkag1|Polr2a|Polr2c|Cox7a2l|Supt4a|Txn1|Pin1|Lamtor3|Polr2e|Polr2l|Eloc|Rraga|Triap1|Polr2d|Polr2f|Rictor|Cox6b1|Ep300	-4.80329	0	13	1	1	-6.86242	4.25243		4.80329	0.0769231
1	1	-6.43749	-3.88013	R-MMU-9006931	M11	2	0	Reactome Gene Sets	6	Signaling by Nuclear Receptors		-6.43749	4.18019	6.70127	21162	209	436	18	4.12844	0.952784	13869|16589|17252|20020|20021|66420|66491|68024|69241|69833|78303|319152|319160|319177|319181|320332|328572|360198	Erbb4|Uhmk1|Rdh11|Polr2a|Polr2c|Polr2e|Polr2l|H2bc4|Polr2d|Polr2f|H2bc27|H3c10|H4c12|H2bc1|H2bc8|H4c16|Ep300|H3c1	-4.40613	0	6	0	0	-10.4466	9.36673		4.40613	0.0861244
1	1	-5.09351	-2.94535	R-MMU-8939236	M11	2	0	Reactome Gene Sets	6	RUNX1 regulates transcription of genes involved in differentiation of HSCs		-5.09351	6.61864	6.63066	21162	66	436	9	2.06422	0.680935	19166|19170|19175|26442|26443|53380|59029|67089|109594	Psma2|Psmb1|Psmb6|Psma5|Psma6|Psmd10|Psmd14|Psmc6|Lmo1	-3.24334	0	4	0	0	-13.6548	18.2013		3.24334	0.136364
1	1	-6.13464	-2.39458	R-MMU-69275	M11	2	0	Reactome Gene Sets	6	G2/M Transition		-6.13464	4.43764	6.62305	21162	175	436	16	3.66972	0.90044	12442|13424|19166|19170|19175|26442|26443|53380|53598|56438|59029|67089|73738|76789|100986|225745	Ccnb2|Dync1h1|Psma2|Psmb1|Psmb6|Psma5|Psma6|Psmd10|Dctn3|Rbx1|Psmd14|Psmc6|Haus7|Mzt1|Akap9|Haus1	-4.14011	0	4	0	0	-13.6548	18.2013		4.14011	0.0914286
1	1	-6.0684	-2.35296	R-MMU-453274	M11	2	0	Reactome Gene Sets	6	Mitotic G2-G2/M phases		-6.0684	4.3875	6.56394	21162	177	436	16	3.66972	0.90044	12442|13424|19166|19170|19175|26442|26443|53380|53598|56438|59029|67089|73738|76789|100986|225745	Ccnb2|Dync1h1|Psma2|Psmb1|Psmb6|Psma5|Psma6|Psmd10|Dctn3|Rbx1|Psmd14|Psmc6|Haus7|Mzt1|Akap9|Haus1	-4.07914	0	4	0	0	-13.6548	18.2013		4.07914	0.0903955
1	1	-5.56919	-3.83622	R-MMU-69052	M11	2	0	Reactome Gene Sets	6	Switching of origins to a post-replicative state		-6.0165	4.52431	6.55131	21162	91	771	15	1.94553	0.497422	17222|19166|19170|19173|19175|22194|26442|26443|53380|56438|59029|67089|69957|77891|78294	Anapc1|Psma2|Psmb1|Psmb5|Psmb6|Ube2e1|Psma5|Psma6|Psmd10|Rbx1|Psmd14|Psmc6|Cdc16|Ube2s|Rps27a	-3.83243	0	4	0	0	-13.6548	18.2013		3.83243	0.164835
1	1	-5.22942	-4.66659	R-MMU-2467813	M11	2	0	Reactome Gene Sets	6	Separation of Sister Chromatids		-6.66263	3.46864	6.50378	21162	182	771	23	2.98314	0.612679	12237|13424|17222|19166|19170|19173|19175|22151|22194|26442|26443|53380|59029|67037|67089|69912|69957|77891|78294|110379|216965|227613|100043813	Bub3|Dync1h1|Anapc1|Psma2|Psmb1|Psmb5|Psmb6|Tubb2a|Ube2e1|Psma5|Psma6|Psmd10|Psmd14|Pmf1|Psmc6|Nup43|Cdc16|Ube2s|Rps27a|Sec13|Taok1|Tubb4b|Rps27rt	-4.37754	0	4	0	0	-13.6548	18.2013		4.37754	0.126374
1	1	-9.27666	-3.83622	GO:0000313	M11	2	0	GO Cellular Components	20	organellar ribosome		-9.27666	8.00055	9.70653	21162	91	436	15	3.44037	0.872885	14548|18120|28028|64655|66047|66121|66419|67270|67840|68836|75398|94063|94067|107734|216767	Mrps33|Mrpl49|Mrpl50|Mrps22|Mrpl54|Chchd1|Mrpl11|Mrpl42|Mrpl57|Mrpl52|Mrpl32|Mrpl16|Mrpl43|Mrpl30|Mrpl22	-6.9984	0	8	1	1	-9.27666	10.2183		6.9984	0.164835
1	1	-5.14993	-4.25304	R-MMU-68867	M11	2	0	Reactome Gene Sets	6	Assembly of the pre-replicative complex		-5.84579	4.68615	6.50311	21162	82	771	14	1.81582	0.480873	17222|19166|19170|19173|19175|22194|26442|26443|53380|59029|67089|69957|77891|78294	Anapc1|Psma2|Psmb1|Psmb5|Psmb6|Ube2e1|Psma5|Psma6|Psmd10|Psmd14|Psmc6|Cdc16|Ube2s|Rps27a	-3.67517	0	4	0	0	-13.6548	18.2013		3.67517	0.170732
1	1	-4.74014	-3.4314	R-MMU-450408	M11	2	0	Reactome Gene Sets	6	AUF1 (hnRNP D0) binds and destabilizes mRNA		-4.74014	6.93381	6.44879	21162	56	436	8	1.83486	0.642743	19166|19170|19175|26442|26443|53380|59029|67089	Psma2|Psmb1|Psmb6|Psma5|Psma6|Psmd10|Psmd14|Psmc6	-2.94797	0	4	0	0	-13.6548	18.2013		2.94797	0.142857
1	1	-4.74014	-3.4314	R-MMU-69541	M11	2	0	Reactome Gene Sets	6	Stabilization of p53		-4.74014	6.93381	6.44879	21162	56	436	8	1.83486	0.642743	19166|19170|19175|26442|26443|53380|59029|67089	Psma2|Psmb1|Psmb6|Psma5|Psma6|Psmd10|Psmd14|Psmc6	-2.94797	0	4	0	0	-13.6548	18.2013		2.94797	0.142857
1	1	-6.34416	-4.88517	R-MMU-73894	M11	2	0	Reactome Gene Sets	6	DNA Repair		-6.34416	3.61443	6.41048	21162	282	436	21	4.81651	1.02543	15204|15270|20020|20021|22218|22230|26572|26891|56438|56456|66420|66491|68024|69241|69833|78303|319160|319177|319181|320332|328572	Herc2|H2ax|Polr2a|Polr2c|Sumo1|Ufd1|Cops3|Cops4|Rbx1|Actl6a|Polr2e|Polr2l|H2bc4|Polr2d|Polr2f|H2bc27|H4c12|H2bc1|H2bc8|H4c16|Ep300	-4.32606	0	6	0	0	-10.4466	9.36673		4.32606	0.0744681
1	1	-4.68227	-3.37781	R-MMU-5607761	M11	2	0	Reactome Gene Sets	6	Dectin-1 mediated noncanonical NF-kB signaling		-4.68227	6.81217	6.37289	21162	57	436	8	1.83486	0.642743	19166|19170|19175|26442|26443|53380|59029|67089	Psma2|Psmb1|Psmb6|Psma5|Psma6|Psmd10|Psmd14|Psmc6	-2.89887	0	4	0	0	-13.6548	18.2013		2.89887	0.140351
1	1	-4.68227	-3.37781	R-MMU-5676590	M11	2	0	Reactome Gene Sets	6	NIK-->noncanonical NF-kB signaling		-4.68227	6.81217	6.37289	21162	57	436	8	1.83486	0.642743	19166|19170|19175|26442|26443|53380|59029|67089	Psma2|Psmb1|Psmb6|Psma5|Psma6|Psmd10|Psmd14|Psmc6	-2.89887	0	4	0	0	-13.6548	18.2013		2.89887	0.140351
1	1	-4.88029	-2.77767	R-MMU-68949	M11	2	0	Reactome Gene Sets	6	Orc1 removal from chromatin		-4.88029	6.24043	6.36958	21162	70	436	9	2.06422	0.680935	19166|19170|19175|26442|26443|53380|56438|59029|67089	Psma2|Psmb1|Psmb6|Psma5|Psma6|Psmd10|Rbx1|Psmd14|Psmc6	-3.06067	0	4	0	0	-13.6548	18.2013		3.06067	0.128571
1	1	-9.27666	-3.83622	GO:0005761	M11	2	0	GO Cellular Components	20	mitochondrial ribosome		-9.27666	8.00055	9.70653	21162	91	436	15	3.44037	0.872885	14548|18120|28028|64655|66047|66121|66419|67270|67840|68836|75398|94063|94067|107734|216767	Mrps33|Mrpl49|Mrpl50|Mrps22|Mrpl54|Chchd1|Mrpl11|Mrpl42|Mrpl57|Mrpl52|Mrpl32|Mrpl16|Mrpl43|Mrpl30|Mrpl22	-6.9984	0	8	0	0	-9.27666	10.2183		6.9984	0.164835
1	1	-4.63385	-3.89526	R-MMU-8852276	M11	2	0	Reactome Gene Sets	6	The role of GTSE1 in G2/M progression after G2 checkpoint		-5.54785	4.75756	6.33878	21162	75	771	13	1.68612	0.463687	12442|19166|19170|19173|19175|22151|26442|26443|53380|59029|67089|78294|227613	Ccnb2|Psma2|Psmb1|Psmb5|Psmb6|Tubb2a|Psma5|Psma6|Psmd10|Psmd14|Psmc6|Rps27a|Tubb4b	-3.42246	0	4	0	0	-13.6548	18.2013		3.42246	0.173333
1	1	-5.58266	-3.52938	R-MMU-201681	M11	2	0	Reactome Gene Sets	6	TCF dependent signaling in response to WNT		-5.58266	4.5605	6.32577	21162	149	436	14	3.21101	0.844288	13544|16974|19166|19170|19175|21951|26442|26443|53380|56438|59029|67089|73739|328572	Dvl3|Lrp6|Psma2|Psmb1|Psmb6|Tnks|Psma5|Psma6|Psmd10|Rbx1|Psmd14|Psmc6|Cby1|Ep300	-3.65809	0	4	0	0	-13.6548	18.2013		3.65809	0.0939597
1	1	-4.77919	-2.69863	R-MMU-3214847	M11	2	0	Reactome Gene Sets	6	HATs acetylate histones		-4.77919	6.06709	6.24655	21162	72	436	9	2.06422	0.680935	15161|68024|78303|319152|319160|319177|319181|320332|360198	Hcfc1|H2bc4|H2bc27|H3c10|H4c12|H2bc1|H2bc8|H4c16|H3c1	-2.97806	0	6	0	0	-10.4466	9.36673		2.97806	0.125
1	1	-4.9178	-4.0143	R-MMU-4086400	M11	2	0	Reactome Gene Sets	6	PCP/CE pathway		-5.52794	4.41683	6.20977	21162	87	771	14	1.81582	0.480873	13544|18643|18751|19166|19170|19173|19175|26442|26443|53380|59029|67089|78294|232910	Dvl3|Pfn1|Prkcb|Psma2|Psmb1|Psmb5|Psmb6|Psma5|Psma6|Psmd10|Psmd14|Psmc6|Rps27a|Ap2s1	-3.40493	0	4	0	0	-13.6548	18.2013		3.40493	0.16092
1	1	-4.51578	-3.22417	R-MMU-187577	M11	2	0	Reactome Gene Sets	6	SCF(Skp2)-mediated degradation of p27/p21		-4.51578	6.47156	6.15572	21162	60	436	8	1.83486	0.642743	19166|19170|19175|26442|26443|53380|59029|67089	Psma2|Psmb1|Psmb6|Psma5|Psma6|Psmd10|Psmd14|Psmc6	-2.75666	0	4	0	0	-13.6548	18.2013		2.75666	0.133333
1	1	-4.51578	-3.22417	R-MMU-6782210	M11	2	0	Reactome Gene Sets	6	Gap-filling DNA repair synthesis and ligation in TC-NER		-4.51578	6.47156	6.15572	21162	60	436	8	1.83486	0.642743	20020|20021|56438|66420|66491|69241|69833|328572	Polr2a|Polr2c|Rbx1|Polr2e|Polr2l|Polr2d|Polr2f|Ep300	-2.75666	0	10	0	0	-8.34192	32.3578		2.75666	0.133333
1	1	-4.46252	-3.17519	R-MMU-6782135	M11	2	0	Reactome Gene Sets	6	Dual incision in TC-NER		-4.46252	6.36547	6.0866	21162	61	436	8	1.83486	0.642743	20020|20021|56438|66420|66491|69241|69833|328572	Polr2a|Polr2c|Rbx1|Polr2e|Polr2l|Polr2d|Polr2f|Ep300	-2.71854	0	10	0	0	-8.34192	32.3578		2.71854	0.131148
1	1	-4.72915	-3.66481	R-MMU-6807070	M11	2	0	Reactome Gene Sets	6	PTEN Regulation		-5.5742	3.95639	6.07244	21162	111	771	16	2.07523	0.513395	17999|19166|19170|19173|19175|19211|21951|26442|26443|53380|56692|59029|67089|68441|68576|78294	Nedd4|Psma2|Psmb1|Psmb5|Psmb6|Pten|Tnks|Psma5|Psma6|Psmd10|Lamtor3|Psmd14|Psmc6|Rraga|Lamtor5|Rps27a	-3.44159	0	4	0	0	-13.6548	18.2013		3.44159	0.144144
1	1	-4.63385	-2.58555	R-MMU-1168372	M11	2	0	Reactome Gene Sets	6	Downstream signaling events of B Cell Receptor (BCR)		-4.63385	5.8244	6.07044	21162	75	436	9	2.06422	0.680935	18751|19166|19170|19175|26442|26443|53380|59029|67089	Prkcb|Psma2|Psmb1|Psmb6|Psma5|Psma6|Psmd10|Psmd14|Psmc6	-2.86117	0	4	0	0	-13.6548	18.2013		2.86117	0.12
1	1	-6.46842	-2.16045	mmu04613	M11	2	0	KEGG Pathway	24	Neutrophil extracellular trap formation - Mus musculus (house mouse)		-6.46842	4.20029	6.72731	21162	208	436	18	4.12844	0.952784	15270|18751|51788|68024|77605|78303|105675|319152|319160|319166|319169|319177|319181|320332|360198|621893|625328|105242736	H2ax|Prkcb|H2az1|H2bc4|H2az2|H2bc27|Ppif|H3c10|H4c12|H2ac8|H2ac15|H2bc1|H2bc8|H4c16|H3c1|H2ac21|H3f3c|Gm6749	-4.43514	0	6	0	0	-10.4466	9.36673		4.43514	0.0865385
1	1	-4.63385	-3.89526	R-MMU-674695	M11	2	0	Reactome Gene Sets	6	RNA Polymerase II Pre-transcription Events		-4.63385	5.8244	6.07044	21162	75	436	9	2.06422	0.680935	20020|20021|20922|66317|66420|66491|67923|69241|69833	Polr2a|Polr2c|Supt4a|Skic8|Polr2e|Polr2l|Eloc|Polr2d|Polr2f	-2.86117	0	10	0	0	-8.34192	32.3578		2.86117	0.12
1	1	-5.0364	-3.25258	R-MMU-69306	M11	2	0	Reactome Gene Sets	6	DNA Replication		-5.0364	4.73529	6.02584	21162	123	436	12	2.75229	0.783509	19166|19170|19175|26442|26443|53380|56438|59029|67089|69957|77891|109145	Psma2|Psmb1|Psmb6|Psma5|Psma6|Psmd10|Rbx1|Psmd14|Psmc6|Cdc16|Ube2s|Gins4	-3.19377	0	4	0	0	-13.6548	18.2013		3.19377	0.097561
1	1	-4.41032	-3.12726	R-MMU-4608870	M11	2	0	Reactome Gene Sets	6	Asymmetric localization of PCP proteins		-4.41032	6.2628	6.01901	21162	62	436	8	1.83486	0.642743	19166|19170|19175|26442|26443|53380|59029|67089	Psma2|Psmb1|Psmb6|Psma5|Psma6|Psmd10|Psmd14|Psmc6	-2.67028	0	4	0	0	-13.6548	18.2013		2.67028	0.129032
1	1	-4.54088	-2.51358	R-MMU-195253	M11	2	0	Reactome Gene Sets	6	Degradation of beta-catenin by the destruction complex		-4.54088	5.67312	5.95826	21162	77	436	9	2.06422	0.680935	19166|19170|19175|26442|26443|53380|56438|59029|67089	Psma2|Psmb1|Psmb6|Psma5|Psma6|Psmd10|Rbx1|Psmd14|Psmc6	-2.77763	0	4	0	0	-13.6548	18.2013		2.77763	0.116883
1	1	-5.46454	-3.15154	R-MMU-8951664	M11	2	0	Reactome Gene Sets	6	Neddylation		-5.46454	3.75056	5.94809	21162	220	436	17	3.89908	0.927047	18002|19166|19170|19175|22230|26442|26443|26572|26891|53380|56438|59029|66199|67089|67923|69456|99311	Nedd8|Psma2|Psmb1|Psmb6|Ufd1|Psma5|Psma6|Cops3|Cops4|Psmd10|Rbx1|Psmd14|Commd4|Psmc6|Eloc|Commd10|Commd7	-3.56052	0	4	0	0	-13.6548	18.2013		3.56052	0.0772727
1	1	-3.12604	-3.59994	R-MMU-8866654	M11	2	0	Reactome Gene Sets	6	E3 ubiquitin ligases ubiquitinate target proteins		-4.73711	5.17877	5.92282	21162	53	771	10	1.29702	0.407484	22194|22209|66317|68024|68441|78294|103737|319177|319179|319181	Ube2e1|Ube2a|Skic8|H2bc4|Rraga|Rps27a|Pex12|H2bc1|H2bc6|H2bc8	-2.70958	0	25	1	1	-4.73711	5.17877		2.70958	0.188679
1	1	-4.30894	-3.03441	R-MMU-69563	M11	2	0	Reactome Gene Sets	6	p53-Dependent G1 DNA Damage Response		-4.30894	6.06709	5.88818	21162	64	436	8	1.83486	0.642743	19166|19170|19175|26442|26443|53380|59029|67089	Psma2|Psmb1|Psmb6|Psma5|Psma6|Psmd10|Psmd14|Psmc6	-2.58339	0	4	0	0	-13.6548	18.2013		2.58339	0.125
1	1	-7.73067	-5.77116	GO:0006163	M11	2	0	GO Biological Processes	19	purine nucleotide metabolic process	19_GO:0008152 metabolic process	-7.73067	3.41464	7.0533	21162	398	436	28	6.42202	1.17403	14104|16832|17991|17993|18103|18950|19139|26897|54195|54405|66052|66108|66401|66495|66925|67942|67993|68375|73724|74114|78330|79059|104130|105446|225887|230075|381101|432491	Fasn|Ldhb|Ndufa2|Ndufs4|Nme2|Pnp|Prps1|Acot1|Gucy1b1|Ndufa1|Sdhc|Ndufa9|Nudt2|Ndufb3|Sdhd|Atp5mc2|Nudt12|Ndufa8|Mcee|Crot|Ndufv3|Nme3|Ndufb11|Gmpr2|Ndufs8|Ndufb6|Dnph1|Atg5lrt	-5.60048	0	2	0	0	-32.9401	13.7946		5.60048	0.0703518
1	1	-4.30894	-3.03441	R-MMU-69580	M11	2	0	Reactome Gene Sets	6	p53-Dependent G1/S DNA damage checkpoint		-4.30894	6.06709	5.88818	21162	64	436	8	1.83486	0.642743	19166|19170|19175|26442|26443|53380|59029|67089	Psma2|Psmb1|Psmb6|Psma5|Psma6|Psmd10|Psmd14|Psmc6	-2.58339	0	4	0	0	-13.6548	18.2013		2.58339	0.125
1	1	-5.38995	-4.47679	GO:0005750	M11	2	0	GO Cellular Components	20	mitochondrial respiratory chain complex III		-5.38995	18.668	9.24202	21162	13	436	5	1.14679	0.50991	66152|66445|66576|66594|67003	Uqcr10|Cyc1|Uqcrh|Uqcr11|Uqcrc2	-3.49304	0	22	1	1	-5.38995	18.668		3.49304	0.384615
1	1	-4.35914	-3.79342	R-MMU-5693571	M11	2	0	Reactome Gene Sets	6	Nonhomologous End-Joining (NHEJ)		-4.81625	4.79242	5.8618	21162	63	771	11	1.42672	0.427092	15204|15270|68024|68251|78303|319160|319161|319177|319179|319181|320332	Herc2|H2ax|H2bc4|Babam1|H2bc27|H4c12|H4c18|H2bc1|H2bc6|H2bc8|H4c16	-2.77453	0	6	0	0	-10.4466	9.36673		2.77453	0.174603
1	1	-5.30054	-3.48569	R-MMU-69239	M11	2	0	Reactome Gene Sets	6	Synthesis of DNA		-5.31923	3.78586	5.85031	21162	116	771	16	2.07523	0.513395	17222|19166|19170|19173|19175|22194|26442|26443|53380|56438|59029|67089|69957|77891|78294|109145	Anapc1|Psma2|Psmb1|Psmb5|Psmb6|Ube2e1|Psma5|Psma6|Psmd10|Rbx1|Psmd14|Psmc6|Cdc16|Ube2s|Rps27a|Gins4	-3.21932	0	4	0	0	-13.6548	18.2013		3.21932	0.137931
1	1	-4.21136	-2.94535	R-MMU-69615	M11	2	0	Reactome Gene Sets	6	G1/S DNA Damage Checkpoints		-4.21136	5.88324	5.7628	21162	66	436	8	1.83486	0.642743	19166|19170|19175|26442|26443|53380|59029|67089	Psma2|Psmb1|Psmb6|Psma5|Psma6|Psmd10|Psmd14|Psmc6	-2.49614	0	4	0	0	-13.6548	18.2013		2.49614	0.121212
0	1	0	-6.92991	mmu05171	M01	1	0	KEGG Pathway	24	Coronavirus disease - COVID-19 - Mus musculus (house mouse)		-6.92991	3.28334	6.56866	21162	249	673	26	3.8633	0.742876	11837|19944|19981|27207|54217|56040|66481|66489|67115|67248|67281|67671|67941|68028|68052|75617|78294|225058|225215|619547|621697|625281|665562|100040298|100043813|115489434	Rplp0|Rpl29|Rpl37a|Rps11|Rpl36|Rplp1|Rps21|Rpl35|Rpl14|Rpl39|Rpl37|Rpl38|Rps27l|Rpl22l1|Rps13|Rps25|Rps27a|Gm4832|Rsl24d1|Rpl34-ps1|Rpl32l|Gm6570|Rpl31-ps12|Gm15501|Rps27rt|Gm13194	-4.86459	0	3	0	0	-28.4565	9.95072		4.86459	0.104418
1	1	-7.70547	-3.37781	GO:0030527	M11	2	0	GO Molecular Functions	21	structural constituent of chromatin		-7.70547	9.36673	9.1739	21162	57	436	11	2.52294	0.751037	15270|50708|51788|77605|78303|80838|319160|319169|319177|320332|621893	H2ax|H1f2|H2az1|H2az2|H2bc27|H1f1|H4c12|H2ac15|H2bc1|H4c16|H2ac21	-5.58246	0	6	0	0	-10.4466	9.36673		5.58246	0.192982
1	1	-4.36361	-2.37717	R-MMU-5632684	M11	2	0	Reactome Gene Sets	6	Hedgehog 'on' state		-4.36361	5.39297	5.74524	21162	81	436	9	2.06422	0.680935	19166|19170|19175|26442|26443|53380|56438|59029|67089	Psma2|Psmb1|Psmb6|Psma5|Psma6|Psmd10|Rbx1|Psmd14|Psmc6	-2.62942	0	4	0	0	-13.6548	18.2013		2.62942	0.111111
1	1	-2.98301	-3.76849	R-MMU-5689901	M11	2	0	Reactome Gene Sets	6	Metalloprotease DUBs		-4.25603	5.77841	5.73276	21162	38	771	8	1.03761	0.364944	59029|68251|78294|319163|319166|319169|328572|621893	Psmd14|Babam1|Rps27a|H2ac1|H2ac8|H2ac15|Ep300|H2ac21	-2.28407	0	33	1	1	-4.25603	5.77841		2.28407	0.210526
1	1	-4.49977	-3.5882	R-MMU-69002	M11	2	0	Reactome Gene Sets	6	DNA Replication Pre-Initiation		-4.96038	3.96149	5.68449	21162	97	771	14	1.81582	0.480873	17222|19166|19170|19173|19175|22194|26442|26443|53380|59029|67089|69957|77891|78294	Anapc1|Psma2|Psmb1|Psmb5|Psmb6|Ube2e1|Psma5|Psma6|Psmd10|Psmd14|Psmc6|Cdc16|Ube2s|Rps27a	-2.89089	0	4	0	0	-13.6548	18.2013		2.89089	0.14433
1	1	-4.58699	-3.84635	R-MMU-8878159	M11	2	0	Reactome Gene Sets	6	Transcriptional regulation by RUNX3		-4.73728	4.33381	5.66144	21162	76	771	12	1.55642	0.44579	18128|19166|19170|19173|19175|26442|26443|53380|59029|67089|78294|328572	Notch1|Psma2|Psmb1|Psmb5|Psmb6|Psma5|Psma6|Psmd10|Psmd14|Psmc6|Rps27a|Ep300	-2.70958	0	4	0	0	-13.6548	18.2013		2.70958	0.157895
1	1	-4.68227	-2.67355	mmu03420	M11	2	0	KEGG Pathway	24	Nucleotide excision repair - Mus musculus (house mouse)		-4.68227	6.81217	6.37289	21162	57	436	8	1.83486	0.642743	20020|20021|20022|56438|66420|66491|69241|69833	Polr2a|Polr2c|Polr2j|Rbx1|Polr2e|Polr2l|Polr2d|Polr2f	-2.89887	0	10	0	0	-8.34192	32.3578		2.89887	0.140351
1	1	-4.86786	-3.2806	R-MMU-3247509	M11	2	0	Reactome Gene Sets	6	Chromatin modifying enzymes		-4.86786	3.73359	5.56207	21162	195	436	15	3.44037	0.872885	15161|54343|56456|68024|78303|192195|319152|319160|319166|319169|319177|319181|320332|360198|621893	Hcfc1|Atf7ip|Actl6a|H2bc4|H2bc27|Ash1l|H3c10|H4c12|H2ac8|H2ac15|H2bc1|H2bc8|H4c16|H3c1|H2ac21	-3.0506	0	6	0	0	-10.4466	9.36673		3.0506	0.0769231
1	1	-4.86786	-3.2806	R-MMU-4839726	M11	2	0	Reactome Gene Sets	6	Chromatin organization		-4.86786	3.73359	5.56207	21162	195	436	15	3.44037	0.872885	15161|54343|56456|68024|78303|192195|319152|319160|319166|319169|319177|319181|320332|360198|621893	Hcfc1|Atf7ip|Actl6a|H2bc4|H2bc27|Ash1l|H3c10|H4c12|H2ac8|H2ac15|H2bc1|H2bc8|H4c16|H3c1|H2ac21	-3.0506	0	6	0	0	-10.4466	9.36673		3.0506	0.0769231
1	1	-4.02668	-2.77767	R-MMU-69202	M11	2	0	Reactome Gene Sets	6	Cyclin E associated events during G1/S transition		-4.02668	5.54705	5.5268	21162	70	436	8	1.83486	0.642743	19166|19170|19175|26442|26443|53380|59029|67089	Psma2|Psmb1|Psmb6|Psma5|Psma6|Psmd10|Psmd14|Psmc6	-2.31883	0	4	0	0	-13.6548	18.2013		2.31883	0.114286
1	1	-4.82198	-4.86253	R-MMU-5688426	M11	2	0	Reactome Gene Sets	6	Deubiquitination		-5.39937	2.78938	5.48916	21162	246	771	25	3.24254	0.637908	15161|17847|18002|19166|19170|19173|19175|19211|21951|22223|22230|26442|26443|53380|56456|59029|67089|68251|78294|104416|319163|319166|319169|328572|621893	Hcfc1|Usp34|Nedd8|Psma2|Psmb1|Psmb5|Psmb6|Pten|Tnks|Uchl1|Ufd1|Psma5|Psma6|Psmd10|Actl6a|Psmd14|Psmc6|Babam1|Rps27a|Bap1|H2ac1|H2ac8|H2ac15|Ep300|H2ac21	-3.29036	0	4	0	0	-13.6548	18.2013		3.29036	0.101626
1	1	-4.21608	-3.15845	R-MMU-73886	M11	2	0	Reactome Gene Sets	6	Chromosome Maintenance		-4.85242	3.48539	5.44095	21162	126	771	16	2.07523	0.513395	15270|22589|52530|68024|70645|77605|78303|319160|319161|319163|319166|319169|319177|319179|319181|320332	H2ax|Atrx|Nhp2|H2bc4|Oip5|H2az2|H2bc27|H4c12|H4c18|H2ac1|H2ac8|H2ac15|H2bc1|H2bc6|H2bc8|H4c16	-2.79329	0	6	0	0	-10.4466	9.36673		2.79329	0.126984
1	1	-5.61741	-3.04148	mmu04723	M11	2	0	KEGG Pathway	24	Retrograde endocannabinoid signaling - Mus musculus (house mouse)		-5.61741	4.59131	6.35891	21162	148	436	14	3.21101	0.844288	17991|17992|17993|18751|54405|66108|66495|68375|78330|104130|225887|230075|100041273|100042503	Ndufa2|Ndufa4|Ndufs4|Prkcb|Ndufa1|Ndufa9|Ndufb3|Ndufa8|Ndufv3|Ndufb11|Ndufs8|Ndufb6|Ndufb4c|Ndufb4b	-3.68679	0	2	0	0	-32.9401	13.7946		3.68679	0.0945946
1	1	-3.93917	-2.69863	R-MMU-69656	M11	2	0	Reactome Gene Sets	6	Cyclin A:Cdk2-associated events at S phase entry		-3.93917	5.39297	5.41551	21162	72	436	8	1.83486	0.642743	19166|19170|19175|26442|26443|53380|59029|67089	Psma2|Psmb1|Psmb6|Psma5|Psma6|Psmd10|Psmd14|Psmc6	-2.2439	0	4	0	0	-13.6548	18.2013		2.2439	0.111111
1	1	-3.57056	-3.35781	R-MMU-73776	M11	2	0	Reactome Gene Sets	6	RNA Polymerase II Promoter Escape		-3.57056	6.61864	5.41109	21162	44	436	6	1.37615	0.557931	20020|20021|66420|66491|69241|69833	Polr2a|Polr2c|Polr2e|Polr2l|Polr2d|Polr2f	-1.92642	0	10	0	0	-8.34192	32.3578		1.92642	0.136364
1	1	-3.57056	-3.35781	R-MMU-73779	M11	2	0	Reactome Gene Sets	6	RNA Polymerase II Transcription Pre-Initiation And Promoter Opening		-3.57056	6.61864	5.41109	21162	44	436	6	1.37615	0.557931	20020|20021|66420|66491|69241|69833	Polr2a|Polr2c|Polr2e|Polr2l|Polr2d|Polr2f	-1.92642	0	10	0	0	-8.34192	32.3578		1.92642	0.136364
1	1	-3.57056	-3.35781	R-MMU-75953	M11	2	0	Reactome Gene Sets	6	RNA Polymerase II Transcription Initiation		-3.57056	6.61864	5.41109	21162	44	436	6	1.37615	0.557931	20020|20021|66420|66491|69241|69833	Polr2a|Polr2c|Polr2e|Polr2l|Polr2d|Polr2f	-1.92642	0	10	0	0	-8.34192	32.3578		1.92642	0.136364
1	1	-3.57056	-3.35781	R-MMU-76042	M11	2	0	Reactome Gene Sets	6	RNA Polymerase II Transcription Initiation And Promoter Clearance		-3.57056	6.61864	5.41109	21162	44	436	6	1.37615	0.557931	20020|20021|66420|66491|69241|69833	Polr2a|Polr2c|Polr2e|Polr2l|Polr2d|Polr2f	-1.92642	0	10	0	0	-8.34192	32.3578		1.92642	0.136364
1	1	-4.02668	-2.17049	R-MMU-3214858	M11	2	0	Reactome Gene Sets	6	RMTs methylate histone arginines		-4.37098	4.31317	5.39896	21162	70	771	11	1.42672	0.427092	56456|93760|319152|319160|319161|319163|319166|319169|320332|360198|621893	Actl6a|Arid1a|H3c10|H4c12|H4c18|H2ac1|H2ac8|H2ac15|H4c16|H3c1|H2ac21	-2.38346	0	6	0	0	-10.4466	9.36673		2.38346	0.157143
1	1	-5.38995	-4.47679	GO:0045275	M11	2	0	GO Cellular Components	20	respiratory chain complex III		-5.38995	18.668	9.24202	21162	13	436	5	1.14679	0.50991	66152|66445|66576|66594|67003	Uqcr10|Cyc1|Uqcrh|Uqcr11|Uqcrc2	-3.49304	0	22	0	0	-5.38995	18.668		3.49304	0.384615
1	1	-3.27166	-3.26913	R-MMU-3299685	M11	2	0	Reactome Gene Sets	6	Detoxification of Reactive Oxygen Species		-3.81058	5.82219	5.39061	21162	33	771	7	0.907912	0.341597	11757|14775|14870|18453|21672|22166|66401	Prdx3|Gpx1|Gstp1|P4hb|Prdx2|Txn1|Nudt2	-1.90799	0	37	0	0	-3.9938	13.4761		1.90799	0.212121
1	1	-3.89653	-2.66023	R-MMU-5687128	M11	2	0	Reactome Gene Sets	6	MAPK6/MAPK4 signaling		-3.89653	5.31909	5.36141	21162	73	436	8	1.83486	0.642743	19166|19170|19175|26442|26443|53380|59029|67089	Psma2|Psmb1|Psmb6|Psma5|Psma6|Psmd10|Psmd14|Psmc6	-2.20703	0	4	0	0	-13.6548	18.2013		2.20703	0.109589
1	1	-4.37713	-2.68138	R-MMU-69242	M11	2	0	Reactome Gene Sets	6	S Phase		-4.37713	4.07301	5.34785	21162	143	436	12	2.75229	0.783509	19166|19170|19175|26442|26443|53380|56438|59029|67089|69957|77891|109145	Psma2|Psmb1|Psmb6|Psma5|Psma6|Psmd10|Rbx1|Psmd14|Psmc6|Cdc16|Ube2s|Gins4	-2.64197	0	4	0	0	-13.6548	18.2013		2.64197	0.0839161
1	1	-3.98254	-2.13717	R-MMU-5628897	M11	2	0	Reactome Gene Sets	6	TP53 Regulates Metabolic Genes		-4.31222	4.25243	5.33782	21162	71	771	11	1.42672	0.427092	12858|17992|19082|20463|21672|22166|56692|68441|68576|74747|110323	Cox5a|Ndufa4|Prkag1|Cox7a2l|Prdx2|Txn1|Lamtor3|Rraga|Lamtor5|Ddit4|Cox6b1	-2.3333	0	13	0	0	-6.86242	4.25243		2.3333	0.15493
1	1	-4.6546	-2.97934	R-MMU-195721	M11	2	0	Reactome Gene Sets	6	Signaling by WNT		-4.6546	3.40608	5.29792	21162	228	436	16	3.66972	0.90044	13544|16974|18751|19166|19170|19175|21951|26442|26443|53380|56438|59029|65114|67089|73739|328572	Dvl3|Lrp6|Prkcb|Psma2|Psmb1|Psmb6|Tnks|Psma5|Psma6|Psmd10|Rbx1|Psmd14|Vps35|Psmc6|Cby1|Ep300	-2.87766	0	4	0	0	-13.6548	18.2013		2.87766	0.0701754
0	1	0	-2.06125	R-MMU-179409	M01	1	0	Reactome Gene Sets	6	APC-Cdc20 mediated degradation of Nek2A		-3.54877	6.33403	5.29184	21162	26	771	6	0.77821	0.316464	12237|17222|22194|69957|77891|78294	Bub3|Anapc1|Ube2e1|Cdc16|Ube2s|Rps27a	-1.67918	0	44	1	1	-3.54877	8.44116		1.67918	0.230769
1	0	-2.25509	0	GO:0046982	M10	1	0	GO Molecular Functions	21	protein heterodimerization activity		-2.25509	2.17793	3.04016	21162	312	436	14	3.21101	0.844288	15270|18453|20922|21428|51788|66094|67898|68441|77605|78303|319169|319177|621893|100041294	H2ax|P4hb|Supt4a|Mlx|H2az1|Lsm7|Pef1|Rraga|H2az2|H2bc27|H2ac15|H2bc1|H2ac21|Supt4b	-0.864821	0	6	0	0	-10.4466	9.36673		0.864821	0.0448718
1	1	-6.28086	-5.03165	GO:0005751	M11	2	0	GO Cellular Components	20	mitochondrial respiratory chain complex IV		-6.28086	13.5903	9.1356	21162	25	436	7	1.6055	0.601933	12858|12859|12866|17992|20463|67003|110323	Cox5a|Cox5b|Cox7a2|Ndufa4|Cox7a2l|Uqcrc2|Cox6b1	-4.26831	0	7	0	0	-9.34316	13.9752		4.26831	0.28
1	1	-4.07457	-3.51536	GO:0097057	M11	2	0	GO Cellular Components	20	TRAF2-GSTP1 complex		-4.07457	29.122	9.12133	21162	5	436	3	0.688073	0.39589	14869|14870|100042625	Gstp2|Gstp1|Gstp-ps	-2.36489	0	32	0	0	-4.4658	36.4025		2.36489	0.6
1	1	-5.91259	-4.67625	GO:0045277	M11	2	0	GO Cellular Components	20	respiratory chain complex IV		-5.91259	12.1342	8.55066	21162	28	436	7	1.6055	0.601933	12858|12859|12866|17992|20463|67003|110323	Cox5a|Cox5b|Cox7a2|Ndufa4|Cox7a2l|Uqcrc2|Cox6b1	-3.9421	0	7	0	0	-9.34316	13.9752		3.9421	0.25
1	1	-5.88424	-2.61582	mmu05034	M11	2	0	KEGG Pathway	24	Alcoholism - Mus musculus (house mouse)		-5.88424	4.02499	6.31234	21162	205	436	17	3.89908	0.927047	15270|19045|51788|68024|77605|78303|319152|319160|319166|319169|319177|319181|320332|360198|621893|625328|105242736	H2ax|Ppp1ca|H2az1|H2bc4|H2az2|H2bc27|H3c10|H4c12|H2ac8|H2ac15|H2bc1|H2bc8|H4c16|H3c1|H2ac21|H3f3c|Gm6749	-3.91873	0	6	0	0	-10.4466	9.36673		3.91873	0.0829268
1	1	-7.43401	-5.89777	GO:0009259	M11	2	0	GO Biological Processes	19	ribonucleotide metabolic process	19_GO:0008152 metabolic process	-7.43401	3.61136	6.99821	21162	336	436	25	5.73394	1.11343	14104|17991|17993|18103|18950|26897|54195|54391|54405|66052|66108|66401|66495|66925|67942|68375|73724|74114|78330|79059|104130|105446|225887|230075|432491	Fasn|Ndufa2|Ndufs4|Nme2|Pnp|Acot1|Gucy1b1|Rfk|Ndufa1|Sdhc|Ndufa9|Nudt2|Ndufb3|Sdhd|Atp5mc2|Ndufa8|Mcee|Crot|Ndufv3|Nme3|Ndufb11|Gmpr2|Ndufs8|Ndufb6|Atg5lrt	-5.33634	0	2	0	0	-32.9401	13.7946		5.33634	0.0744048
1	1	-7.3021	-6.4177	GO:0009150	M11	2	0	GO Biological Processes	19	purine ribonucleotide metabolic process	19_GO:0008152 metabolic process	-7.3021	3.6747	6.95918	21162	317	436	24	5.50459	1.09226	14104|17991|17993|18103|18950|26897|54195|54405|66052|66108|66401|66495|66925|67942|68375|73724|74114|78330|79059|104130|105446|225887|230075|432491	Fasn|Ndufa2|Ndufs4|Nme2|Pnp|Acot1|Gucy1b1|Ndufa1|Sdhc|Ndufa9|Nudt2|Ndufb3|Sdhd|Atp5mc2|Ndufa8|Mcee|Crot|Ndufv3|Nme3|Ndufb11|Gmpr2|Ndufs8|Ndufb6|Atg5lrt	-5.21549	0	2	0	0	-32.9401	13.7946		5.21549	0.0757098
1	1	-6.88613	-5.6838	GO:0015935	M11	2	0	GO Cellular Components	20	small ribosomal subunit		-7.35981	5.29108	7.61652	21162	83	771	16	2.07523	0.513395	14548|27207|64655|66121|66184|66258|66481|67270|67941|68052|75617|78294|229317|100039740|100042388|100043813	Mrps33|Rps11|Mrps22|Chchd1|Rps4l|Mrps17|Rps21|Mrpl42|Rps27l|Rps13|Rps25|Rps27a|Eif2a|Rps18-ps6|Rps18-ps5|Rps27rt	-4.98718	0	12	1	1	-7.35981	5.48949		4.98718	0.192771
1	0	-3.5439	0	GO:0034715	M10	1	0	GO Cellular Components	20	pICln-Sm protein complex		-3.5439	20.8014	7.59964	21162	7	436	3	0.688073	0.39589	20641|107686|102632439	Snrpd1|Snrpd2|Snrpert	-1.90202	0	11	0	0	-7.76396	20.8014		1.90202	0.428571
1	1	-3.11976	-2.66023	R-MMU-8852135	M11	2	0	Reactome Gene Sets	6	Protein ubiquitination		-4.19796	4.13592	5.21885	21162	73	771	11	1.42672	0.427092	22194|22209|66317|68024|68441|77891|78294|103737|319177|319179|319181	Ube2e1|Ube2a|Skic8|H2bc4|Rraga|Ube2s|Rps27a|Pex12|H2bc1|H2bc6|H2bc8	-2.24199	0	25	0	0	-4.73711	5.17877		2.24199	0.150685
1	1	-3.96005	-3.23933	GO:0005736	M11	2	0	GO Cellular Components	20	RNA polymerase I complex		-3.96005	14.9344	7.28899	21162	13	436	4	0.917431	0.456607	20018|66420|66491|69833	Polr1d|Polr2e|Polr2l|Polr2f	-2.263	0	10	0	0	-8.34192	32.3578		2.263	0.307692
0	1	0	-4.47679	GO:0000812	M01	1	0	GO Cellular Components	20	Swr1 complex		-4.47679	12.094	7.25151	21162	13	673	5	0.742942	0.331017	23837|67019|75560|100683|100043597	Cfdp1|Actr6|Ep400|Trrap|Srcap	-2.72681	0	31	1	1	-4.47679	12.094		2.72681	0.384615
1	1	-3.60025	-3.17519	R-MMU-5654738	M11	2	0	Reactome Gene Sets	6	Signaling by FGFR2		-3.60025	5.56978	5.18397	21162	61	436	7	1.6055	0.601933	12402|20020|20021|66420|66491|69241|69833	Cbl|Polr2a|Polr2c|Polr2e|Polr2l|Polr2d|Polr2f	-1.95008	0	10	0	0	-8.34192	32.3578		1.95008	0.114754
0	1	0	-2.6326	R-MMU-1253288	M01	1	0	Reactome Gene Sets	6	Downregulation of ERBB4 signaling		-2.6326	10.4814	5.15613	21162	9	673	3	0.445765	0.256788	13869|17999|78294	Erbb4|Nedd4|Rps27a	-1.16148	0	83	1	1	-2.6326	10.4814		1.16148	0.333333
1	1	-7.51697	-5.86224	GO:0072521	M11	2	0	GO Biological Processes	19	purine-containing compound metabolic process	19_GO:0008152 metabolic process	-7.51697	3.25073	6.86327	21162	433	436	29	6.65138	1.19335	14104|16832|17991|17993|18103|18950|19139|22139|26897|54195|54405|66052|66108|66401|66495|66925|67942|67993|68375|73724|74114|78330|79059|104130|105446|225887|230075|381101|432491	Fasn|Ldhb|Ndufa2|Ndufs4|Nme2|Pnp|Prps1|Ttr|Acot1|Gucy1b1|Ndufa1|Sdhc|Ndufa9|Nudt2|Ndufb3|Sdhd|Atp5mc2|Nudt12|Ndufa8|Mcee|Crot|Ndufv3|Nme3|Ndufb11|Gmpr2|Ndufs8|Ndufb6|Dnph1|Atg5lrt	-5.41026	0	2	0	0	-32.9401	13.7946		5.41026	0.0669746
1	1	-7.46905	-4.6398	GO:0055086	M11	2	0	GO Biological Processes	19	nucleobase-containing small molecule metabolic process	19_GO:0008152 metabolic process	-7.46905	3.01587	6.71725	21162	515	436	32	7.33945	1.24892	14104|16832|17991|17993|18103|18950|19139|22139|26897|54195|54391|54405|66052|66108|66401|66422|66495|66925|67942|67993|68375|73724|74114|78330|79059|104130|105446|225887|230075|246703|381101|432491	Fasn|Ldhb|Ndufa2|Ndufs4|Nme2|Pnp|Prps1|Ttr|Acot1|Gucy1b1|Rfk|Ndufa1|Sdhc|Ndufa9|Nudt2|Dctpp1|Ndufb3|Sdhd|Atp5mc2|Nudt12|Ndufa8|Mcee|Crot|Ndufv3|Nme3|Ndufb11|Gmpr2|Ndufs8|Ndufb6|Naxe|Dnph1|Atg5lrt	-5.36915	0	2	0	0	-32.9401	13.7946		5.36915	0.0621359
1	1	-5.32471	-3.17841	GO:0071007	M11	2	0	GO Cellular Components	20	U2-type catalytic step 2 spliceosome		-5.32471	8.26157	7.22832	21162	47	436	8	1.83486	0.642743	20641|53317|75956|107686|231889|668209|668213|102632439	Snrpd1|Plrg1|Srrm2|Snrpd2|Bud31|Cdc5lrt8|Cdc5lrt9|Snrpert	-3.43893	0	11	0	0	-7.76396	20.8014		3.43893	0.170213
1	1	-6.26818	-2.02247	GO:0005684	M11	2	0	GO Cellular Components	20	U2-type spliceosomal complex		-6.26818	5.63372	7.13127	21162	112	436	13	2.98165	0.814539	20641|50783|53317|66055|66094|74255|75956|107686|230596|231889|668209|668213|102632439	Snrpd1|Lsm4|Plrg1|Sf3b6|Lsm7|Smu1|Srrm2|Snrpd2|Prpf38a|Bud31|Cdc5lrt8|Cdc5lrt9|Snrpert	-4.25929	0	11	0	0	-7.76396	20.8014		4.25929	0.116071
1	1	-5.6713	-2.1045	GO:0030532	M11	2	0	GO Cellular Components	20	small nuclear ribonucleoprotein complex		-5.6713	6.74121	7.07758	21162	72	436	10	2.29358	0.716927	20630|20641|50783|66055|66094|66101|66618|107686|116748|102632439	Snrpc|Snrpd1|Lsm4|Sf3b6|Lsm7|Ppih|Snrnp27|Snrpd2|Lsm10|Snrpert	-3.73454	0	11	0	0	-7.76396	20.8014		3.73454	0.138889
1	1	-3.17707	-2.6326	GO:0051771	M11	2	0	GO Biological Processes	19	negative regulation of nitric-oxide synthase biosynthetic process	19_GO:0048519 negative regulation of biological process	-3.17707	16.1789	6.60586	21162	9	436	3	0.688073	0.39589	14869|14870|100042625	Gstp2|Gstp1|Gstp-ps	-1.59914	0	32	0	0	-4.4658	36.4025		1.59914	0.333333
0	1	0	-4.67625	GO:0045048	M01	1	0	GO Biological Processes	19	protein insertion into ER membrane	19_GO:0051179 localization	-4.67625	7.86107	6.58408	21162	28	673	7	1.04012	0.391078	27643|56495|67388|68032|68944|232341|414077	Ubl4a|Get3|Rab5if|Emc4|Tmco1|Wnk1|Wdr83os	-2.89717	0	27	1	1	-4.67625	15.7221		2.89717	0.25
0	1	0	-3.22474	GO:0160063	M01	1	0	GO Biological Processes	19	multi-pass transmembrane protein insertion into ER membrane	19_GO:0051179 localization	-3.22474	15.7221	6.5365	21162	6	673	3	0.445765	0.256788	67388|68944|414077	Rab5if|Tmco1|Wdr83os	-1.63805	0	27	0	0	-4.67625	15.7221		1.63805	0.5
1	1	-2.57355	-3.10422	GO:0043248	M11	2	0	GO Biological Processes	19	proteasome assembly	19_GO:0009987 cellular process	-4.01581	9.80267	6.40648	21162	14	771	5	0.648508	0.28908	20422|53380|56088|66537|100043022	Sem1|Psmd10|Psmg1|Pomp|Adrm1b	-2.08367	0	36	1	1	-4.01581	10.4814		2.08367	0.357143
1	1	-3.77287	-5.3301	GO:0042273	M11	2	0	GO Biological Processes	19	ribosomal large subunit biogenesis	19_GO:0009987 cellular process	-5.48093	4.69496	6.27474	21162	76	771	13	1.68612	0.463687	11837|52530|66164|66229|66489|66596|67115|67671|70285|100019|107071|225215|100038991	Rplp0|Nhp2|Nip7|Rpl7l1|Rpl35|Gtf3a|Rpl14|Rpl38|Rpf1|Mdn1|Wdr74|Rsl24d1|Rpl35rt	-3.36498	0	21	1	1	-5.48093	5.48949		3.36498	0.171053
0	1	0	-4.83666	GO:0140236	M01	1	0	GO Biological Processes	19	translation at presynapse	19_GO:0008152 metabolic process	-4.83666	6.02124	6.24568	21162	47	673	9	1.3373	0.442775	19944|19981|27207|54217|66489|67115|67281|67671|78294	Rpl29|Rpl37a|Rps11|Rpl36|Rpl35|Rpl14|Rpl37|Rpl38|Rps27a	-3.02522	0	3	0	0	-28.4565	9.95072		3.02522	0.191489
1	1	-3.34647	-2.79834	GO:0019773	M11	2	0	GO Cellular Components	20	proteasome core complex, alpha-subunit complex		-3.34647	18.2013	7.05769	21162	8	436	3	0.688073	0.39589	19166|26442|26443	Psma2|Psma5|Psma6	-1.74061	0	4	0	0	-13.6548	18.2013		1.74061	0.375
1	1	-8.22973	-7.10604	GO:0001055	M11	2	0	GO Molecular Functions	21	RNA polymerase II activity		-8.22973	32.3578	13.6469	21162	9	436	6	1.37615	0.557931	20020|20021|20022|66420|66491|69833	Polr2a|Polr2c|Polr2j|Polr2e|Polr2l|Polr2f	-6.05098	0	10	0	0	-8.34192	32.3578		6.05098	0.666667
0	1	0	-2.6326	R-MMU-8948747	M01	1	0	Reactome Gene Sets	6	Regulation of PTEN localization		-2.6326	10.4814	5.15613	21162	9	673	3	0.445765	0.256788	17999|19211|78294	Nedd4|Pten|Rps27a	-1.16148	0	83	0	0	-2.6326	10.4814		1.16148	0.333333
1	1	-4.9178	-2.7503	mmu04260	M11	2	0	KEGG Pathway	24	Cardiac muscle contraction - Mus musculus (house mouse)		-4.9178	5.57893	6.20717	21162	87	436	10	2.29358	0.716927	12858|12859|12866|20463|66152|66445|66576|66594|67003|110323	Cox5a|Cox5b|Cox7a2|Cox7a2l|Uqcr10|Cyc1|Uqcrh|Uqcr11|Uqcrc2|Cox6b1	-3.09325	0	7	0	0	-9.34316	13.9752		3.09325	0.114943
1	1	-6.55781	-5.29999	GO:0003899	M11	2	0	GO Molecular Functions	21	DNA-directed 5'-3' RNA polymerase activity		-6.55781	14.772	9.58459	21162	23	436	7	1.6055	0.601933	20018|20020|20021|20022|66420|66491|69833	Polr1d|Polr2a|Polr2c|Polr2j|Polr2e|Polr2l|Polr2f	-4.51674	0	10	0	0	-8.34192	32.3578		4.51674	0.304348
0	1	0	-2.6326	R-MMU-418885	M01	1	0	Reactome Gene Sets	6	DCC mediated attractive signaling		-2.6326	10.4814	5.15613	21162	9	673	3	0.445765	0.256788	13176|223435|330662	Dcc|Trio|Dock1	-1.16148	0	84	1	1	-2.6326	10.4814		1.16148	0.333333
1	1	-6.41579	-5.16228	GO:0034062	M11	2	0	GO Molecular Functions	21	5'-3' RNA polymerase activity		-6.41579	14.1565	9.35339	21162	24	436	7	1.6055	0.601933	20018|20020|20021|20022|66420|66491|69833	Polr1d|Polr2a|Polr2c|Polr2j|Polr2e|Polr2l|Polr2f	-4.39206	0	10	0	0	-8.34192	32.3578		4.39206	0.291667
1	1	-6.41579	-5.16228	GO:0097747	M11	2	0	GO Molecular Functions	21	RNA polymerase activity		-6.41579	14.1565	9.35339	21162	24	436	7	1.6055	0.601933	20018|20020|20021|20022|66420|66491|69833	Polr1d|Polr2a|Polr2c|Polr2j|Polr2e|Polr2l|Polr2f	-4.39206	0	10	0	0	-8.34192	32.3578		4.39206	0.291667
1	1	-3.73299	-2.51358	R-MMU-2871837	M11	2	0	Reactome Gene Sets	6	FCERI mediated NF-kB activation		-3.73299	5.04277	5.15456	21162	77	436	8	1.83486	0.642743	19166|19170|19175|26442|26443|53380|59029|67089	Psma2|Psmb1|Psmb6|Psma5|Psma6|Psmd10|Psmd14|Psmc6	-2.06102	0	4	0	0	-13.6548	18.2013		2.06102	0.103896
1	0	-3.09268	0	R-MMU-77289	M10	1	0	Reactome Gene Sets	6	Mitochondrial Fatty Acid Beta-Oxidation		-3.09268	6.74121	5.00034	21162	36	436	5	1.14679	0.50991	15107|26897|66834|73724|93747	Hadh|Acot1|Acot13|Mcee|Echs1	-1.53135	0	61	1	1	-3.09268	6.74121		1.53135	0.138889
1	0	-3.68313	0	R-MMU-382556	M10	1	0	Reactome Gene Sets	6	ABC-family proteins mediated transport		-3.68313	4.41243	4.93599	21162	99	436	9	2.06422	0.680935	13665|19166|19170|19175|26442|26443|53380|59029|67089	Eif2s1|Psma2|Psmb1|Psmb6|Psma5|Psma6|Psmd10|Psmd14|Psmc6	-2.0203	0	4	0	0	-13.6548	18.2013		2.0203	0.0909091
1	0	-2.05714	0	R-MMU-141405	M10	1	0	Reactome Gene Sets	6	Inhibition of the proteolytic activity of APC/C required for the onset of anaphase by mitotic spindle checkpoint components		-3.10087	6.53511	4.93457	21162	21	771	5	0.648508	0.28908	12237|17222|22194|69957|77891	Bub3|Anapc1|Ube2e1|Cdc16|Ube2s	-1.29059	0	44	0	0	-3.54877	8.44116		1.29059	0.238095
1	0	-2.05714	0	R-MMU-141430	M10	1	0	Reactome Gene Sets	6	Inactivation of APC/C via direct inhibition of the APC/C complex		-3.10087	6.53511	4.93457	21162	21	771	5	0.648508	0.28908	12237|17222|22194|69957|77891	Bub3|Anapc1|Ube2e1|Cdc16|Ube2s	-1.29059	0	44	0	0	-3.54877	8.44116		1.29059	0.238095
1	0	-3.65001	0	R-MMU-983705	M10	1	0	Reactome Gene Sets	6	Signaling by the B Cell Receptor (BCR)		-3.65001	4.3683	4.89683	21162	100	436	9	2.06422	0.680935	18751|19166|19170|19175|26442|26443|53380|59029|67089	Prkcb|Psma2|Psmb1|Psmb6|Psma5|Psma6|Psmd10|Psmd14|Psmc6	-1.99371	0	4	0	0	-13.6548	18.2013		1.99371	0.09
1	1	-3.99185	-3.15605	R-MMU-5689880	M11	2	0	Reactome Gene Sets	6	Ub-specific processing proteases		-3.99185	3.48606	4.87182	21162	181	436	13	2.98165	0.814539	19166|19170|19175|21951|22230|26442|26443|53380|59029|67089|319166|319169|621893	Psma2|Psmb1|Psmb6|Tnks|Ufd1|Psma5|Psma6|Psmd10|Psmd14|Psmc6|H2ac8|H2ac15|H2ac21	-2.29123	0	4	0	0	-13.6548	18.2013		2.29123	0.0718232
1	0	-3.58503	0	R-MMU-9020702	M10	1	0	Reactome Gene Sets	6	Interleukin-1 signaling		-3.58503	4.28265	4.82002	21162	102	436	9	2.06422	0.680935	19166|19170|19175|26442|26443|53380|56438|59029|67089	Psma2|Psmb1|Psmb6|Psma5|Psma6|Psmd10|Rbx1|Psmd14|Psmc6	-1.93755	0	4	0	0	-13.6548	18.2013		1.93755	0.0882353
1	1	-4.47843	-4.71532	GO:0005839	M11	2	0	GO Cellular Components	20	proteasome core complex		-4.71532	9.92977	7.05747	21162	19	673	6	0.89153	0.36234	19166|19170|19173|19175|26442|26443	Psma2|Psmb1|Psmb5|Psmb6|Psma5|Psma6	-2.92865	0	4	0	0	-13.6548	18.2013		2.92865	0.315789
1	1	-2.73175	-2.06125	R-MMU-76061	M11	2	0	Reactome Gene Sets	6	RNA Polymerase III Transcription Initiation From Type 1 Promoter		-2.73175	7.46718	4.78568	21162	26	436	4	0.917431	0.456607	66420|66491|66596|69833	Polr2e|Polr2l|Gtf3a|Polr2f	-1.23615	0	10	0	0	-8.34192	32.3578		1.23615	0.153846
1	1	-3.61824	-5.34039	mmu04120	M11	2	0	KEGG Pathway	24	Ubiquitin mediated proteolysis - Mus musculus (house mouse)		-5.76287	3.54763	6.02708	21162	147	771	19	2.46433	0.558347	12211|12402|15204|17222|17999|22194|22209|56438|59026|63958|67673|67921|67923|69957|70790|77891|78294|235439|100041224	Birc6|Cbl|Herc2|Anapc1|Nedd4|Ube2e1|Ube2a|Rbx1|Huwe1|Ube4b|Elob|Ube2f|Eloc|Cdc16|Ubr5|Ube2s|Rps27a|Herc1|Gm3213	-3.60012	0	19	1	1	-5.76287	3.54763		3.60012	0.129252
1	1	-3.43578	-2.24997	R-MMU-450531	M11	2	0	Reactome Gene Sets	6	Regulation of mRNA stability by proteins that bind AU-rich elements		-3.43578	4.56816	4.78083	21162	85	436	8	1.83486	0.642743	19166|19170|19175|26442|26443|53380|59029|67089	Psma2|Psmb1|Psmb6|Psma5|Psma6|Psmd10|Psmd14|Psmc6	-1.80695	0	4	0	0	-13.6548	18.2013		1.80695	0.0941176
1	1	-3.82103	-2.04729	GO:0034709	M11	2	0	GO Cellular Components	20	methylosome		-3.82103	13.8676	6.98524	21162	14	436	4	0.917431	0.456607	20641|107686|100042777|102632439	Snrpd1|Snrpd2|Erhrt-ps|Snrpert	-2.13971	0	11	0	0	-7.76396	20.8014		2.13971	0.285714
1	1	-3.45988	-2.69196	R-MMU-5610787	M11	2	0	Reactome Gene Sets	6	Hedgehog 'off' state		-3.89832	3.3662	4.74889	21162	106	771	13	1.68612	0.463687	19166|19170|19173|19175|22151|26442|26443|53380|56438|59029|67089|78294|227613	Psma2|Psmb1|Psmb5|Psmb6|Tubb2a|Psma5|Psma6|Psmd10|Rbx1|Psmd14|Psmc6|Rps27a|Tubb4b	-1.98414	0	4	0	0	-13.6548	18.2013		1.98414	0.122642
1	0	-5.3231	0	GO:0071011	M10	1	0	GO Cellular Components	20	precatalytic spliceosome		-5.3231	7.04565	6.91435	21162	62	436	9	2.06422	0.680935	20641|50783|66055|66094|74255|75956|107686|230596|102632439	Snrpd1|Lsm4|Sf3b6|Lsm7|Smu1|Srrm2|Snrpd2|Prpf38a|Snrpert	-3.43869	0	11	0	0	-7.76396	20.8014		3.43869	0.145161
1	1	-4.47077	-3.73829	GO:0001054	M11	2	0	GO Molecular Functions	21	RNA polymerase I activity		-4.47077	19.4147	8.44777	21162	10	436	4	0.917431	0.456607	20018|66420|66491|69833	Polr1d|Polr2e|Polr2l|Polr2f	-2.7228	0	10	0	0	-8.34192	32.3578		2.7228	0.4
1	1	-4.47077	-3.73829	GO:0001056	M11	2	0	GO Molecular Functions	21	RNA polymerase III activity		-4.47077	19.4147	8.44777	21162	10	436	4	0.917431	0.456607	20018|66420|66491|69833	Polr1d|Polr2e|Polr2l|Polr2f	-2.7228	0	10	0	0	-8.34192	32.3578		2.7228	0.4
1	1	-4.0186	-3.07178	R-MMU-983168	M11	2	0	Reactome Gene Sets	6	Antigen processing: Ubiquitination & Proteasome degradation		-4.0186	2.89517	4.67187	21162	285	436	17	3.89908	0.927047	15204|19166|19170|19175|22209|26442|26443|53380|56438|59026|59029|67089|67923|69116|69957|77891|235439	Herc2|Psma2|Psmb1|Psmb6|Ube2a|Psma5|Psma6|Psmd10|Rbx1|Huwe1|Psmd14|Psmc6|Eloc|Ubr4|Cdc16|Ube2s|Herc1	-2.31165	0	4	0	0	-13.6548	18.2013		2.31165	0.0596491
1	0	-5.26404	0	GO:0097525	M10	1	0	GO Cellular Components	20	spliceosomal snRNP complex		-5.26404	6.93381	6.84111	21162	63	436	9	2.06422	0.680935	20630|20641|50783|66055|66094|66101|66618|107686|102632439	Snrpc|Snrpd1|Lsm4|Sf3b6|Lsm7|Ppih|Snrnp27|Snrpd2|Snrpert	-3.39313	0	11	0	0	-7.76396	20.8014		3.39313	0.142857
1	1	-3.17872	-4.57223	GO:0005753	M11	2	0	GO Cellular Components	20	mitochondrial proton-transporting ATP synthase complex		-4.57223	9.43328	6.83839	21162	20	673	6	0.89153	0.36234	66043|66477|67126|67942|70257|432491	Atp5f1d|Atp5mk|Atp5f1e|Atp5mc2|Atp5mj|Atg5lrt	-2.80481	0	15	0	0	-6.60189	9.43328		2.80481	0.3
1	1	-3.02884	-2.48803	GO:0071638	M11	2	0	GO Biological Processes	19	negative regulation of monocyte chemotactic protein-1 production	19_GO:0048519 negative regulation of biological process	-3.02884	14.561	6.22114	21162	10	436	3	0.688073	0.39589	14869|14870|100042625	Gstp2|Gstp1|Gstp-ps	-1.48096	0	32	0	0	-4.4658	36.4025		1.48096	0.3
1	1	-3.19269	-2.13717	R-MMU-6807505	M11	2	0	Reactome Gene Sets	6	RNA polymerase II transcribes snRNA genes		-3.19269	4.78531	4.63378	21162	71	436	7	1.6055	0.601933	20020|20021|20922|66420|66491|69241|69833	Polr2a|Polr2c|Supt4a|Polr2e|Polr2l|Polr2d|Polr2f	-1.61068	0	10	0	0	-8.34192	32.3578		1.61068	0.0985915
1	1	-3.39959	-2.12195	R-MMU-5621481	M11	2	0	Reactome Gene Sets	6	C-type lectin receptors (CLRs)		-3.39959	4.04472	4.60094	21162	108	436	9	2.06422	0.680935	19166|19170|19175|26442|26443|53380|59029|67089|328572	Psma2|Psmb1|Psmb6|Psma5|Psma6|Psmd10|Psmd14|Psmc6|Ep300	-1.7783	0	4	0	0	-13.6548	18.2013		1.7783	0.0833333
1	1	-3.43578	-2.82143	R-MMU-202424	M11	2	0	Reactome Gene Sets	6	Downstream TCR signaling		-3.59185	3.55203	4.58423	21162	85	771	11	1.42672	0.427092	19166|19170|19173|19175|19211|26442|26443|53380|59029|67089|78294	Psma2|Psmb1|Psmb5|Psmb6|Pten|Psma5|Psma6|Psmd10|Psmd14|Psmc6|Rps27a	-1.71289	0	4	0	0	-13.6548	18.2013		1.71289	0.129412
1	1	-3.43578	-2.82143	R-MMU-5693607	M11	2	0	Reactome Gene Sets	6	Processing of DNA double-strand break ends		-3.59185	3.55203	4.58423	21162	85	771	11	1.42672	0.427092	15204|15270|68024|68251|78303|319160|319161|319177|319179|319181|320332	Herc2|H2ax|H2bc4|Babam1|H2bc27|H4c12|H4c18|H2bc1|H2bc6|H2bc8|H4c16	-1.71289	0	6	0	0	-10.4466	9.36673		1.71289	0.129412
1	1	-3.26748	-2.10255	R-MMU-5607764	M11	2	0	Reactome Gene Sets	6	CLEC7A (Dectin-1) signaling		-3.26748	4.31437	4.57008	21162	90	436	8	1.83486	0.642743	19166|19170|19175|26442|26443|53380|59029|67089	Psma2|Psmb1|Psmb6|Psma5|Psma6|Psmd10|Psmd14|Psmc6	-1.67441	0	4	0	0	-13.6548	18.2013		1.67441	0.0888889
1	1	-3.26329	-5.49207	GO:0016469	M11	2	0	GO Cellular Components	20	proton-transporting two-sector ATPase complex		-5.49207	6.28886	6.78574	21162	50	673	10	1.48588	0.466374	11973|11974|66043|66477|67126|67942|69668|70257|114143|432491	Atp6v1e1|Atp6v0e|Atp5f1d|Atp5mk|Atp5f1e|Atp5mc2|Ccdc115|Atp5mj|Atp6v0b|Atg5lrt	-3.58227	0	15	0	0	-6.60189	9.43328		3.58227	0.2
1	1	-3.60036	-2.6918	R-MMU-3858494	M11	2	0	Reactome Gene Sets	6	Beta-catenin independent WNT signaling		-3.76328	3.09891	4.55804	21162	124	771	14	1.81582	0.480873	13544|18643|18751|19166|19170|19173|19175|26442|26443|53380|59029|67089|78294|232910	Dvl3|Pfn1|Prkcb|Psma2|Psmb1|Psmb5|Psmb6|Psma5|Psma6|Psmd10|Psmd14|Psmc6|Rps27a|Ap2s1	-1.86637	0	4	0	0	-13.6548	18.2013		1.86637	0.112903
1	1	-3.11976	-2.66023	R-MMU-190236	M11	2	0	Reactome Gene Sets	6	Signaling by FGFR		-3.11976	4.6542	4.53607	21162	73	436	7	1.6055	0.601933	12402|20020|20021|66420|66491|69241|69833	Cbl|Polr2a|Polr2c|Polr2e|Polr2l|Polr2d|Polr2f	-1.55384	0	10	0	0	-8.34192	32.3578		1.55384	0.0958904
1	1	-5.04283	-2.22062	GO:0046540	M11	2	0	GO Cellular Components	20	U4/U6 x U5 tri-snRNP complex		-5.27037	6.67641	6.71974	21162	37	771	9	1.16732	0.386827	20641|50783|66094|66101|66618|107686|320632|665989|102632439	Snrpd1|Lsm4|Lsm7|Ppih|Snrnp27|Snrpd2|Snrnp200|Ppihl|Snrpert	-3.17716	0	11	0	0	-7.76396	20.8014		3.17716	0.243243
0	1	0	-2.18778	R-MMU-174048	M01	1	0	Reactome Gene Sets	6	APC/C:Cdc20 mediated degradation of Cyclin B		-2.82028	5.71822	4.49705	21162	24	771	5	0.648508	0.28908	17222|22194|69957|77891|78294	Anapc1|Ube2e1|Cdc16|Ube2s|Rps27a	-1.05599	0	44	0	0	-3.54877	8.44116		1.05599	0.208333
1	1	-5.10212	-4.31729	GO:0006839	M11	2	0	GO Biological Processes	19	mitochondrial transport	19_GO:0051179 localization	-5.99385	3.67255	6.2134	21162	142	771	19	2.46433	0.558347	12177|15194|21855|27061|30954|56322|57279|65114|66148|66154|66169|66400|66437|66541|67105|68512|72170|73078|105675	Bnip3l|Htt|Timm17b|Bcap31|Siva1|Timm22|Slc25a20|Vps35|Dnajc15|Tmem14c|Tomm7|Alkbh7|Fis1|Immp1l|Timm21|Tomm5|Chchd4|Pmpcb|Ppif	-3.81251	0	18	1	1	-5.99385	5.48949		3.81251	0.133803
1	0	-3.20349	0	R-MMU-1236975	M10	1	0	Reactome Gene Sets	6	Antigen processing-Cross presentation		-3.20349	4.22058	4.49003	21162	92	436	8	1.83486	0.642743	19166|19170|19175|26442|26443|53380|59029|67089	Psma2|Psmb1|Psmb6|Psma5|Psma6|Psmd10|Psmd14|Psmc6	-1.61943	0	4	0	0	-13.6548	18.2013		1.61943	0.0869565
1	1	-3.36698	-2.7503	R-MMU-69473	M11	2	0	Reactome Gene Sets	6	G2/M DNA damage checkpoint		-3.50226	3.47037	4.48966	21162	87	771	11	1.42672	0.427092	15204|15270|68024|68251|78303|319160|319161|319177|319179|319181|320332	Herc2|H2ax|H2bc4|Babam1|H2bc27|H4c12|H4c18|H2bc1|H2bc6|H2bc8|H4c16	-1.64184	0	6	0	0	-10.4466	9.36673		1.64184	0.126437
0	1	0	-4.75879	GO:0140241	M01	1	0	GO Biological Processes	19	translation at synapse	19_GO:0008152 metabolic process	-4.75879	5.8958	6.15424	21162	48	673	9	1.3373	0.442775	19944|19981|27207|54217|66489|67115|67281|67671|78294	Rpl29|Rpl37a|Rps11|Rpl36|Rpl35|Rpl14|Rpl37|Rpl38|Rps27a	-2.96328	0	3	0	0	-28.4565	9.95072		2.96328	0.1875
0	1	0	-3.03441	R-MMU-2995410	M01	1	0	Reactome Gene Sets	6	Nuclear Envelope (NE) Reassembly		-3.3063	3.8598	4.45534	21162	64	771	9	1.16732	0.386827	12442|22151|22218|23825|68953|69482|69912|110379|227613	Ccnb2|Tubb2a|Sumo1|Banf1|Chmp2a|Nup35|Nup43|Sec13|Tubb4b	-1.46738	0	50	1	1	-3.3063	5.98939		1.46738	0.140625
0	1	0	-2.18527	R-MMU-9639288	M01	1	0	Reactome Gene Sets	6	Amino acids regulate mTORC1		-3.20674	4.14301	4.45478	21162	53	771	8	1.03761	0.364944	11973|11974|56032|56692|68441|68576|110379|114143	Atp6v1e1|Atp6v0e|Nprl2|Lamtor3|Rraga|Lamtor5|Sec13|Atp6v0b	-1.37998	0	54	1	1	-3.20674	4.14301		1.37998	0.150943
1	0	-2.1205	0	GO:0016779	M10	1	0	GO Molecular Functions	21	nucleotidyltransferase activity		-2.1205	2.83426	3.12397	21162	137	436	8	1.83486	0.642743	20018|20020|20021|20022|21951|66420|66491|69833	Polr1d|Polr2a|Polr2c|Polr2j|Tnks|Polr2e|Polr2l|Polr2f	-0.765228	0	10	0	0	-8.34192	32.3578		0.765228	0.0583942
0	1	0	-2.18527	R-MMU-9711097	M01	1	0	Reactome Gene Sets	6	Cellular response to starvation		-3.20674	4.14301	4.45478	21162	53	771	8	1.03761	0.364944	11973|11974|56032|56692|68441|68576|110379|114143	Atp6v1e1|Atp6v0e|Nprl2|Lamtor3|Rraga|Lamtor5|Sec13|Atp6v0b	-1.37998	0	54	0	0	-3.20674	4.14301		1.37998	0.150943
1	0	-2.55182	0	R-MMU-5250913	M10	1	0	Reactome Gene Sets	6	Positive epigenetic regulation of rRNA expression		-2.55182	6.69472	4.45086	21162	29	436	4	0.917431	0.456607	66420|66491|69833|328572	Polr2e|Polr2l|Polr2f|Ep300	-1.0968	0	10	0	0	-8.34192	32.3578		1.0968	0.137931
1	0	-2.55182	0	R-MMU-5250924	M10	1	0	Reactome Gene Sets	6	B-WICH complex positively regulates rRNA expression		-2.55182	6.69472	4.45086	21162	29	436	4	0.917431	0.456607	66420|66491|69833|328572	Polr2e|Polr2l|Polr2f|Ep300	-1.0968	0	10	0	0	-8.34192	32.3578		1.0968	0.137931
1	1	-5.04283	-2.22062	GO:0097526	M11	2	0	GO Cellular Components	20	spliceosomal tri-snRNP complex		-5.27037	6.67641	6.71974	21162	37	771	9	1.16732	0.386827	20641|50783|66094|66101|66618|107686|320632|665989|102632439	Snrpd1|Lsm4|Lsm7|Ppih|Snrnp27|Snrpd2|Snrnp200|Ppihl|Snrpert	-3.17716	0	11	0	0	-7.76396	20.8014		3.17716	0.243243
1	1	-2.99425	-6.60189	GO:1904949	M11	2	0	GO Cellular Components	20	ATPase complex		-6.60189	4.03677	6.71897	21162	148	673	19	2.82318	0.638474	11973|11974|23837|56456|66043|66477|67019|67126|67942|69668|70257|75560|77044|93760|100683|114143|207165|432491|100043597	Atp6v1e1|Atp6v0e|Cfdp1|Actl6a|Atp5f1d|Atp5mk|Actr6|Atp5f1e|Atp5mc2|Ccdc115|Atp5mj|Ep400|Arid2|Arid1a|Trrap|Atp6v0b|Bptf|Atg5lrt|Srcap	-4.55488	0	15	1	1	-6.60189	9.43328		4.55488	0.128378
1	1	-3.09402	-4.4379	GO:0045259	M11	2	0	GO Cellular Components	20	proton-transporting ATP synthase complex		-4.4379	8.98408	6.63418	21162	21	673	6	0.89153	0.36234	66043|66477|67126|67942|70257|432491	Atp5f1d|Atp5mk|Atp5f1e|Atp5mc2|Atp5mj|Atg5lrt	-2.69512	0	15	0	0	-6.60189	9.43328		2.69512	0.285714
1	1	-6.40521	-2.38193	GO:0005759	M11	2	0	GO Cellular Components	20	mitochondrial matrix		-6.40521	3.51252	6.39977	21162	304	436	22	5.04587	1.04829	14194|14533|14548|18120|23897|28028|64655|66047|66108|66121|66419|66834|67270|67840|68836|73078|75398|94063|94067|105675|107734|216767	Fh1|Bloc1s1|Mrps33|Mrpl49|Hax1|Mrpl50|Mrps22|Mrpl54|Ndufa9|Chchd1|Mrpl11|Acot13|Mrpl42|Mrpl57|Mrpl52|Pmpcb|Mrpl32|Mrpl16|Mrpl43|Ppif|Mrpl30|Mrpl22	-4.38335	0	8	0	0	-9.27666	10.2183		4.38335	0.0723684
0	1	0	-4.76647	GO:0042788	M01	1	0	GO Cellular Components	20	polysomal ribosome		-4.76647	6.79876	6.39813	21162	37	673	8	1.18871	0.417766	19944|54217|66481|67248|67671|68135|621697|100043718	Rpl29|Rpl36|Rps21|Rpl39|Rpl38|Eif3h|Rpl32l|Rpl36-ps12	-2.9676	0	23	0	0	-5.35054	6.79876		2.9676	0.216216
1	1	-5.14929	-4.43713	GO:0000502	M11	2	0	GO Cellular Components	20	proteasome complex		-5.46475	5.06723	6.38588	21162	65	771	12	1.55642	0.44579	19166|19170|19173|19175|20422|26442|26443|53380|53382|59029|67089|100043022	Psma2|Psmb1|Psmb5|Psmb6|Sem1|Psma5|Psma6|Psmd10|Txnl1|Psmd14|Psmc6|Adrm1b	-3.35112	0	4	0	0	-13.6548	18.2013		3.35112	0.184615
1	0	-5.00862	0	GO:0120114	M10	1	0	GO Cellular Components	20	Sm-like protein family complex		-5.00862	5.7102	6.311	21162	85	436	10	2.29358	0.716927	20630|20641|50783|66055|66094|66101|66618|107686|116748|102632439	Snrpc|Snrpd1|Lsm4|Sf3b6|Lsm7|Ppih|Snrnp27|Snrpd2|Lsm10|Snrpert	-3.1697	0	11	0	0	-7.76396	20.8014		3.1697	0.117647
1	1	-4.8293	-2.73777	GO:0016591	M11	2	0	GO Cellular Components	20	RNA polymerase II, holoenzyme		-4.8293	6.15254	6.30747	21162	71	436	9	2.06422	0.680935	20020|20021|20022|66317|66420|66491|69241|69833|100683	Polr2a|Polr2c|Polr2j|Skic8|Polr2e|Polr2l|Polr2d|Polr2f|Trrap	-3.02018	0	10	0	0	-8.34192	32.3578		3.02018	0.126761
1	0	-3.02884	0	GO:0072534	M10	1	0	GO Cellular Components	20	perineuronal net		-3.02884	14.561	6.22114	21162	10	436	3	0.688073	0.39589	13003|13004|21960	Vcan|Ncan|Tnr	-1.48096	0	64	1	1	-3.02884	14.561		1.48096	0.3
1	0	-4.51578	0	GO:0071005	M10	1	0	GO Cellular Components	20	U2-type precatalytic spliceosome		-4.51578	6.47156	6.15572	21162	60	436	8	1.83486	0.642743	20641|50783|66094|74255|75956|107686|230596|102632439	Snrpd1|Lsm4|Lsm7|Smu1|Srrm2|Snrpd2|Prpf38a|Snrpert	-2.75666	0	11	0	0	-7.76396	20.8014		2.75666	0.133333
1	1	-3.46974	-4.49728	mmu00310	M11	2	0	KEGG Pathway	24	Lysine degradation - Mus musculus (house mouse)		-4.49728	4.91317	5.68216	21162	64	673	10	1.48588	0.466374	11669|15107|18193|69188|93747|110460|192195|214162|231051|381022	Aldh2|Hadh|Nsd1|Kmt2e|Echs1|Acat2|Ash1l|Kmt2a|Kmt2c|Kmt2d	-2.74225	0	30	1	1	-4.49728	11.7916		2.74225	0.15625
1	1	-2.26391	-5.20914	GO:0005844	M11	2	0	GO Cellular Components	20	polysome		-5.35054	4.57458	6.14995	21162	78	771	13	1.68612	0.463687	13494|19944|26443|54217|66184|66481|66521|67248|67671|68135|231207|621697|100043718	Drg1|Rpl29|Psma6|Rpl36|Rps4l|Rps21|Rwdd1|Rpl39|Rpl38|Eif3h|Cpeb2|Rpl32l|Rpl36-ps12	-3.24383	0	23	1	1	-5.35054	6.79876		3.24383	0.166667
0	1	0	-4.75879	GO:0140242	M01	1	0	GO Biological Processes	19	translation at postsynapse	19_GO:0008152 metabolic process	-4.75879	5.8958	6.15424	21162	48	673	9	1.3373	0.442775	19944|19981|27207|54217|66489|67115|67281|67671|78294	Rpl29|Rpl37a|Rps11|Rpl36|Rpl35|Rpl14|Rpl37|Rpl38|Rps27a	-2.96328	0	3	0	0	-28.4565	9.95072		2.96328	0.1875
1	1	-3.64553	-3.96104	GO:0006626	M11	2	0	GO Biological Processes	19	protein targeting to mitochondrion	19_GO:0051179 localization	-5.02763	5.03204	6.08155	21162	60	771	11	1.42672	0.427092	21855|27061|56322|66148|66169|66437|66541|67105|68512|72170|73078	Timm17b|Bcap31|Timm22|Dnajc15|Tomm7|Fis1|Immp1l|Timm21|Tomm5|Chchd4|Pmpcb	-2.94966	0	18	0	0	-5.99385	5.48949		2.94966	0.183333
1	1	-4.59355	-3.42113	GO:0009124	M11	2	0	GO Biological Processes	19	nucleoside monophosphate biosynthetic process	19_GO:0008152 metabolic process	-4.699	5.74482	6.0561	21162	43	771	9	1.16732	0.386827	11821|18103|18950|19139|23918|54391|66401|79059|105446	Aprt|Nme2|Pnp|Prps1|Impdh2|Rfk|Nudt2|Nme3|Gmpr2	-2.67527	0	26	1	1	-4.699	10.4814		2.67527	0.209302
1	1	-3.36413	-2.66288	GO:0005666	M11	2	0	GO Cellular Components	20	RNA polymerase III complex		-3.36413	10.7859	6.02419	21162	18	436	4	0.917431	0.456607	20018|66420|66491|69833	Polr1d|Polr2e|Polr2l|Polr2f	-1.75391	0	10	0	0	-8.34192	32.3578		1.75391	0.222222
1	1	-6.08179	-3.73719	GO:1902495	M11	2	0	GO Cellular Components	20	transmembrane transporter complex		-6.08179	3.06419	6.01414	21162	396	436	25	5.73394	1.11343	17991|17992|17993|20614|22218|54405|66108|66152|66445|66495|66576|66594|66928|67003|67942|68375|78330|78339|100986|104130|225887|230075|239760|100041273|100042503	Ndufa2|Ndufa4|Ndufs4|Snap25|Sumo1|Ndufa1|Ndufa9|Uqcr10|Cyc1|Ndufb3|Uqcrh|Uqcr11|Dmac1|Uqcrc2|Atp5mc2|Ndufa8|Ndufv3|Ttyh3|Akap9|Ndufb11|Ndufs8|Ndufb6|Ndufa11b|Ndufb4c|Ndufb4b	-4.09078	0	2	0	0	-32.9401	13.7946		4.09078	0.0631313
0	1	0	-2.99209	GO:0160064	M01	1	0	GO Cellular Components	20	multi-pass translocon complex		-2.99209	13.4761	5.98325	21162	7	673	3	0.445765	0.256788	67388|68944|414077	Rab5if|Tmco1|Wdr83os	-1.4511	0	27	0	0	-4.67625	15.7221		1.4511	0.428571
1	1	-2.77893	-3.388	GO:0044666	M11	2	0	GO Cellular Components	20	MLL3/4 complex		-3.388	10.4814	5.95421	21162	12	673	4	0.594354	0.296292	56406|66310|231051|381022	Ncoa6|Dpy30|Kmt2c|Kmt2d	-1.77117	0	30	0	0	-4.49728	11.7916		1.77117	0.333333
1	1	-2.77893	-3.388	GO:0006183	M11	2	0	GO Biological Processes	19	GTP biosynthetic process	19_GO:0008152 metabolic process	-3.388	10.4814	5.95421	21162	12	673	4	0.594354	0.296292	18103|18950|23918|79059	Nme2|Pnp|Impdh2|Nme3	-1.77117	0	48	1	1	-3.388	10.4814		1.77117	0.333333
1	0	-3.26855	0	GO:0006123	M10	1	0	GO Biological Processes	19	mitochondrial electron transport, cytochrome c to oxygen	19_GO:0008152 metabolic process	-3.26855	10.2183	5.83036	21162	19	436	4	0.917431	0.456607	12858|12859|12866|20463	Cox5a|Cox5b|Cox7a2|Cox7a2l	-1.67478	0	7	0	0	-9.34316	13.9752		1.67478	0.210526
1	0	-3.02884	0	GO:1990446	M10	1	0	GO Molecular Functions	21	U1 snRNP binding		-3.02884	14.561	6.22114	21162	10	436	3	0.688073	0.39589	20630|20641|107686	Snrpc|Snrpd1|Snrpd2	-1.48096	0	11	0	0	-7.76396	20.8014		1.48096	0.3
0	1	0	-3.388	GO:0072379	M01	1	0	GO Cellular Components	20	ER membrane insertion complex		-3.388	10.4814	5.95421	21162	12	673	4	0.594354	0.296292	27643|67388|68944|414077	Ubl4a|Rab5if|Tmco1|Wdr83os	-1.77117	0	27	0	0	-4.67625	15.7221		1.77117	0.333333
1	0	-2.67164	0	GO:0070990	M10	1	0	GO Molecular Functions	21	snRNP binding		-2.67164	11.2008	5.33597	21162	13	436	3	0.688073	0.39589	20630|20641|107686	Snrpc|Snrpd1|Snrpd2	-1.18818	0	11	0	0	-7.76396	20.8014		1.18818	0.230769
1	1	-4.21136	-2.94535	GO:0009123	M11	2	0	GO Biological Processes	19	nucleoside monophosphate metabolic process	19_GO:0008152 metabolic process	-4.21136	5.88324	5.7628	21162	66	436	8	1.83486	0.642743	18103|18950|19139|54391|66401|79059|105446|381101	Nme2|Pnp|Prps1|Rfk|Nudt2|Nme3|Gmpr2|Dnph1	-2.49614	0	26	0	0	-4.699	10.4814		2.49614	0.121212
1	0	-3.61782	0	GO:0005689	M10	1	0	GO Cellular Components	20	U12-type spliceosomal complex		-3.61782	8.66727	5.8882	21162	28	436	5	1.14679	0.50991	20641|66055|66094|107686|102632439	Snrpd1|Sf3b6|Lsm7|Snrpd2|Snrpert	-1.96475	0	11	0	0	-7.76396	20.8014		1.96475	0.178571
1	0	-2.89721	0	GO:0005687	M10	1	0	GO Cellular Components	20	U4 snRNP		-2.89721	13.2373	5.88802	21162	11	436	3	0.688073	0.39589	20641|107686|102632439	Snrpd1|Snrpd2|Snrpert	-1.36787	0	11	0	0	-7.76396	20.8014		1.36787	0.272727
1	0	-2.89721	0	GO:0098966	M10	1	0	GO Cellular Components	20	perisynaptic extracellular matrix		-2.89721	13.2373	5.88802	21162	11	436	3	0.688073	0.39589	13003|13004|21960	Vcan|Ncan|Tnr	-1.36787	0	64	0	0	-3.02884	14.561		1.36787	0.272727
1	1	-4.76649	-2.57289	GO:0071013	M11	2	0	GO Cellular Components	20	catalytic step 2 spliceosome		-4.76649	4.85367	5.8773	21162	110	436	11	2.52294	0.751037	20641|27886|53317|66055|66094|75956|107686|231889|668209|668213|102632439	Snrpd1|Ess2|Plrg1|Sf3b6|Lsm7|Srrm2|Snrpd2|Bud31|Cdc5lrt8|Cdc5lrt9|Snrpert	-2.9676	0	11	0	0	-7.76396	20.8014		2.9676	0.1
1	1	-3.85338	-5.68266	GO:0071824	M11	2	0	GO Biological Processes	19	protein-DNA complex organization	19_GO:0009987 cellular process	-6.43549	2.05669	5.66577	21162	734	771	55	7.13359	0.92695	14775|15161|18150|18193|18673|18751|20922|22589|23825|23837|28077|50708|51788|52463|54446|56456|58243|63830|66310|67224|67381|67674|68251|68703|69188|69790|70645|70790|71514|75560|77044|77605|80838|93760|100683|104416|192119|192195|207165|212391|213742|214162|226519|231051|234959|242466|244349|319163|319177|320790|328572|381022|625328|100041294|115488195	Gpx1|Hcfc1|Npm3|Nsd1|Phb1|Prkcb|Supt4a|Atrx|Banf1|Cfdp1|Med10|H1f2|H2az1|Tet1|Nfat5|Actl6a|Nap1l5|Kcnq1ot1|Dpy30|Med29|Med4|Trmt112|Babam1|Rere|Kmt2e|Med30|Oip5|Ubr5|Sfpq|Ep400|Arid2|H2az2|H1f1|Arid1a|Trrap|Bap1|Dicer1|Ash1l|Bptf|Lcor|Xist|Kmt2a|Lamc1|Kmt2c|Med17|Zfp462|Kat6a|H2ac1|H2bc1|Chd7|Ep300|Kmt2d|H3f3c|Supt4b|Gm20379	-4.1899	0	17	1	1	-6.43549	2.17931		4.1899	0.0749319
1	1	-4.61929	-2.51842	GO:0055029	M11	2	0	GO Cellular Components	20	nuclear DNA-directed RNA polymerase complex		-4.61929	5.16348	5.86762	21162	94	436	10	2.29358	0.716927	20018|20020|20021|20022|66317|66420|66491|69241|69833|100683	Polr1d|Polr2a|Polr2c|Polr2j|Skic8|Polr2e|Polr2l|Polr2d|Polr2f|Trrap	-2.84873	0	10	0	0	-8.34192	32.3578		2.84873	0.106383
1	1	-3.51594	-4.11694	GO:0022627	M11	2	0	GO Cellular Components	20	cytosolic small ribosomal subunit		-4.53101	5.48949	5.86224	21162	45	771	9	1.16732	0.386827	27207|66184|66481|67941|68052|75617|78294|229317|100043813	Rps11|Rps4l|Rps21|Rps27l|Rps13|Rps25|Rps27a|Eif2a|Rps27rt	-2.52212	0	12	0	0	-7.35981	5.48949		2.52212	0.2
1	1	-2.18147	-2.57118	R-MMU-373752	M11	2	0	Reactome Gene Sets	6	Netrin-1 signaling		-2.57118	6.61985	4.44154	21162	19	673	4	0.594354	0.296292	13176|13508|223435|330662	Dcc|Dscam|Trio|Dock1	-1.11308	0	84	0	0	-2.6326	10.4814		1.11308	0.210526
1	0	-3.19957	0	R-MMU-446652	M10	1	0	Reactome Gene Sets	6	Interleukin-1 family signaling		-3.19957	3.79852	4.36452	21162	115	436	9	2.06422	0.680935	19166|19170|19175|26442|26443|53380|56438|59029|67089	Psma2|Psmb1|Psmb6|Psma5|Psma6|Psmd10|Rbx1|Psmd14|Psmc6	-1.61619	0	4	0	0	-13.6548	18.2013		1.61619	0.0782609
1	1	-5.553	-5.34254	GO:0003713	M11	2	0	GO Molecular Functions	21	transcription coactivator activity		-6.84109	3.00369	6.38244	21162	265	771	29	3.76135	0.685203	11792|12914|13176|15161|15258|18103|18128|18751|56406|57748|59022|66597|67037|67381|67673|68703|69188|69790|100683|109594|231051|231889|234959|244349|327987|328365|328572|381022|668166	Apex1|Crebbp|Dcc|Hcfc1|Hipk2|Nme2|Notch1|Prkcb|Ncoa6|Jmy|Edf1|Trim13|Pmf1|Med4|Elob|Rere|Kmt2e|Med30|Trrap|Lmo1|Kmt2c|Bud31|Med17|Kat6a|Med13|Zmiz1|Ep300|Kmt2d|Zxdb	-4.53118	0	14	1	1	-6.84109	3.00369		4.53118	0.109434
1	1	-3.1564	-4.96576	GO:0003712	M11	2	0	GO Molecular Functions	21	transcription coregulator activity		-5.57435	2.20905	5.30373	21162	497	771	40	5.18807	0.798743	11792|12914|13176|15161|15258|18103|18128|18193|18673|18751|28077|54343|56381|56406|57748|59022|66597|67037|67224|67381|67673|68196|68703|69188|69790|70439|76199|100683|109594|212391|216820|231051|231889|234959|244349|327987|328365|328572|381022|668166	Apex1|Crebbp|Dcc|Hcfc1|Hipk2|Nme2|Notch1|Nsd1|Phb1|Prkcb|Med10|Atf7ip|Spen|Ncoa6|Jmy|Edf1|Trim13|Pmf1|Med29|Med4|Elob|Hsbp1|Rere|Kmt2e|Med30|Taf15|Med13l|Trrap|Lmo1|Lcor|Dhrs7b|Kmt2c|Bud31|Med17|Kat6a|Med13|Zmiz1|Ep300|Kmt2d|Zxdb	-3.44159	0	14	0	0	-6.84109	3.00369		3.44159	0.0804829
0	1	0	-2.23613	GO:0008134	M01	1	0	GO Molecular Functions	21	transcription factor binding		-2.66099	1.59006	3.14364	21162	725	771	42	5.44747	0.817348	11792|12914|15108|15161|15194|15213|15258|18193|18751|19281|21428|22218|26443|53380|54446|56381|56406|56438|57436|59022|67224|67381|67673|67923|69790|77044|93760|99311|109594|207165|212391|214162|216820|231889|234959|244349|327987|328572|433375|433806|668209|668213	Apex1|Crebbp|Hsd17b10|Hcfc1|Htt|Hey1|Hipk2|Nsd1|Prkcb|Ptprt|Mlx|Sumo1|Psma6|Psmd10|Nfat5|Spen|Ncoa6|Rbx1|Gabarapl1|Edf1|Med29|Med4|Elob|Eloc|Med30|Arid2|Arid1a|Commd7|Lmo1|Bptf|Lcor|Kmt2a|Dhrs7b|Bud31|Med17|Kat6a|Med13|Ep300|Creg1|Chchd2-ps|Cdc5lrt8|Cdc5lrt9	-0.918669	0	14	0	0	-6.84109	3.00369		0.918669	0.057931
1	0	-3.26855	0	GO:0005685	M10	1	0	GO Cellular Components	20	U1 snRNP		-3.26855	10.2183	5.83036	21162	19	436	4	0.917431	0.456607	20630|20641|107686|102632439	Snrpc|Snrpd1|Snrpd2|Snrpert	-1.67478	0	11	0	0	-7.76396	20.8014		1.67478	0.210526
1	1	-4.49977	-2.42647	GO:0000428	M11	2	0	GO Cellular Components	20	DNA-directed RNA polymerase complex		-4.49977	5.00378	5.7323	21162	97	436	10	2.29358	0.716927	20018|20020|20021|20022|66317|66420|66491|69241|69833|100683	Polr1d|Polr2a|Polr2c|Polr2j|Skic8|Polr2e|Polr2l|Polr2d|Polr2f|Trrap	-2.74371	0	10	0	0	-8.34192	32.3578		2.74371	0.103093
1	1	-5.60223	-4.83945	GO:1990351	M11	2	0	GO Cellular Components	20	transporter complex		-5.60223	2.88223	5.65785	21162	421	436	25	5.73394	1.11343	17991|17992|17993|20614|22218|54405|66108|66152|66445|66495|66576|66594|66928|67003|67942|68375|78330|78339|100986|104130|225887|230075|239760|100041273|100042503	Ndufa2|Ndufa4|Ndufs4|Snap25|Sumo1|Ndufa1|Ndufa9|Uqcr10|Cyc1|Ndufb3|Uqcrh|Uqcr11|Dmac1|Uqcrc2|Atp5mc2|Ndufa8|Ndufv3|Ttyh3|Akap9|Ndufb11|Ndufs8|Ndufb6|Ndufa11b|Ndufb4c|Ndufb4b	-3.67465	0	2	0	0	-32.9401	13.7946		3.67465	0.0593824
1	1	-4.42264	-2.36742	GO:0030880	M11	2	0	GO Cellular Components	20	RNA polymerase complex		-4.42264	4.9027	5.64516	21162	99	436	10	2.29358	0.716927	20018|20020|20021|20022|66317|66420|66491|69241|69833|100683	Polr1d|Polr2a|Polr2c|Polr2j|Skic8|Polr2e|Polr2l|Polr2d|Polr2f|Trrap	-2.68162	0	10	0	0	-8.34192	32.3578		2.68162	0.10101
0	1	0	-3.77178	GO:0097346	M01	1	0	GO Cellular Components	20	INO80-type complex		-3.77178	6.98762	5.64222	21162	27	673	6	0.89153	0.36234	23837|56456|67019|75560|100683|100043597	Cfdp1|Actl6a|Actr6|Ep400|Trrap|Srcap	-2.09559	0	31	0	0	-4.47679	12.094		2.09559	0.222222
0	1	0	-2.25109	GO:0015078	M01	1	0	GO Molecular Functions	21	proton transmembrane transporter activity		-2.29912	2.47477	3.17657	21162	122	771	11	1.42672	0.427092	11973|11974|12858|66043|66092|66445|66576|67126|67942|114143|432491	Atp6v1e1|Atp6v0e|Cox5a|Atp5f1d|Ghitm|Cyc1|Uqcrh|Atp5f1e|Atp5mc2|Atp6v0b|Atg5lrt	-0.63957	0	15	0	0	-6.60189	9.43328		0.63957	0.0901639
1	0	-3.08073	0	R-MMU-5668541	M10	1	0	Reactome Gene Sets	6	TNFR2 non-canonical NF-kB pathway		-3.08073	4.04472	4.33657	21162	96	436	8	1.83486	0.642743	19166|19170|19175|26442|26443|53380|59029|67089	Psma2|Psmb1|Psmb6|Psma5|Psma6|Psmd10|Psmd14|Psmc6	-1.5216	0	4	0	0	-13.6548	18.2013		1.5216	0.0833333
1	0	-2.83989	0	R-MMU-3214841	M10	1	0	Reactome Gene Sets	6	PKMTs methylate histone lysines		-2.83989	4.85367	4.33553	21162	60	436	6	1.37615	0.557931	54343|192195|319152|319160|320332|360198	Atf7ip|Ash1l|H3c10|H4c12|H4c16|H3c1	-1.32045	0	6	0	0	-10.4466	9.36673		1.32045	0.1
0	1	0	-2.7541	R-MMU-211000	M01	1	0	Reactome Gene Sets	6	Gene Silencing by RNA		-2.7541	4.6016	4.18356	21162	41	673	6	0.89153	0.36234	23992|69482|69912|108989|110379|213988	Prkra|Nup35|Nup43|Tpr|Sec13|Tnrc6b	-1.25399	0	50	0	0	-3.3063	5.98939		1.25399	0.146341
0	1	0	-2.77688	R-MMU-1632852	M01	1	0	Reactome Gene Sets	6	Macroautophagy		-3.32482	2.9489	4.18047	21162	121	771	13	1.68612	0.463687	13424|19082|22151|56692|57436|66169|68441|68512|68576|68953|78294|93739|227613	Dync1h1|Prkag1|Tubb2a|Lamtor3|Gabarapl1|Tomm7|Rraga|Tomm5|Lamtor5|Chmp2a|Rps27a|Gabarapl2|Tubb4b	-1.48466	0	49	1	1	-3.32482	3.93053		1.48466	0.107438
1	1	-2.58777	-3.24132	GO:0008135	M11	2	0	GO Molecular Functions	21	translation factor activity, RNA binding		-3.99331	3.65966	4.91667	21162	90	771	12	1.55642	0.44579	13665|13669|54709|55949|66235|67579|68135|68969|73830|217715|229317|231207	Eif2s1|Eif3a|Eif3i|Eef1b2|Eif1ax|Cpeb4|Eif3h|Eif1b|Eif3k|Eif2b2|Eif2a|Cpeb2	-2.07025	0	16	0	0	-6.56658	11.7916		2.07025	0.133333
1	1	-2.72389	-3.15068	GO:0090079	M11	2	0	GO Molecular Functions	21	translation regulator activity, nucleic acid binding		-3.77457	3.27355	4.6274	21162	109	771	13	1.68612	0.463687	13665|13669|54709|55949|66235|67579|67941|68135|68969|73830|217715|229317|231207	Eif2s1|Eif3a|Eif3i|Eef1b2|Eif1ax|Cpeb4|Rps27l|Eif3h|Eif1b|Eif3k|Eif2b2|Eif2a|Cpeb2	-1.87483	0	16	0	0	-6.56658	11.7916		1.87483	0.119266
1	1	-2.80241	-2.50337	GO:0003743	M11	2	0	GO Molecular Functions	21	translation initiation factor activity		-3.46504	4.04963	4.63806	21162	61	771	9	1.16732	0.386827	13665|13669|54709|66235|68135|68969|73830|217715|229317	Eif2s1|Eif3a|Eif3i|Eif1ax|Eif3h|Eif1b|Eif3k|Eif2b2|Eif2a	-1.60977	0	16	0	0	-6.56658	11.7916		1.60977	0.147541
0	1	0	-2.79834	GO:0071541	M01	1	0	GO Cellular Components	20	eukaryotic translation initiation factor 3 complex, eIF3m		-2.79834	11.7916	5.53286	21162	8	673	3	0.445765	0.256788	13669|54709|68135	Eif3a|Eif3i|Eif3h	-1.28794	0	16	0	0	-6.56658	11.7916		1.28794	0.375
0	1	0	-3.42302	GO:0045454	M01	1	0	GO Biological Processes	19	cell redox homeostasis	19_GO:0042592 homeostatic process	-3.9938	6.19782	5.63142	21162	31	771	7	0.907912	0.341597	11757|11792|14775|21672|22166|30926|53381	Prdx3|Apex1|Gpx1|Prdx2|Txn1|Glrx3|Prdx4	-2.07025	0	37	1	1	-3.9938	13.4761		2.07025	0.225806
0	1	0	-2.79834	GO:0033010	M01	1	0	GO Cellular Components	20	paranodal junction		-2.79834	11.7916	5.53286	21162	8	673	3	0.445765	0.256788	11677|20740|109676	Akr1b1|Sptan1|Ank2	-1.28794	0	74	1	1	-2.79834	11.7916		1.28794	0.375
0	1	0	-2.19497	GO:0045182	M01	1	0	GO Molecular Functions	21	translation regulator activity		-2.62499	2.4779	3.46024	21162	144	771	13	1.68612	0.463687	13665|13669|54709|55949|66235|67579|67941|68135|68969|73830|217715|229317|231207	Eif2s1|Eif3a|Eif3i|Eef1b2|Eif1ax|Cpeb4|Rps27l|Eif3h|Eif1b|Eif3k|Eif2b2|Eif2a|Cpeb2	-0.899447	0	16	0	0	-6.56658	11.7916		0.899447	0.0902778
1	1	-2.77893	-2.24541	GO:0051121	M11	2	0	GO Biological Processes	19	hepoxilin metabolic process	19_GO:0008152 metabolic process	-2.77893	12.1342	5.5956	21162	12	436	3	0.688073	0.39589	14869|14870|100042625	Gstp2|Gstp1|Gstp-ps	-1.27394	0	32	0	0	-4.4658	36.4025		1.27394	0.25
1	1	-2.77893	-2.24541	GO:0051122	M11	2	0	GO Biological Processes	19	hepoxilin biosynthetic process	19_GO:0008152 metabolic process	-2.77893	12.1342	5.5956	21162	12	436	3	0.688073	0.39589	14869|14870|100042625	Gstp2|Gstp1|Gstp-ps	-1.27394	0	32	0	0	-4.4658	36.4025		1.27394	0.25
1	0	-3.68442	0	GO:0018208	M10	1	0	GO Biological Processes	19	peptidyl-proline modification	19_GO:0008152 metabolic process	-3.68442	6.93381	5.58297	21162	42	436	6	1.37615	0.557931	18453|19038|23988|53381|66101|105675	P4hb|Ppic|Pin1|Prdx4|Ppih|Ppif	-2.02077	0	40	1	1	-3.68442	7.84213		2.02077	0.142857
1	1	-3.28472	-5.96382	GO:0006325	M11	2	0	GO Biological Processes	19	chromatin organization	19_GO:0009987 cellular process	-6.17357	2.10164	5.56034	21162	653	771	50	6.48508	0.886893	14775|15161|18150|18193|18673|18751|20922|22589|23825|23837|50708|51788|52463|54446|56456|58243|63830|66310|67674|68251|68703|69188|70645|70790|71514|75560|77044|77605|80838|93760|100683|104416|192119|192195|207165|212391|213742|214162|226519|231051|242466|244349|319163|319177|320790|328572|381022|625328|100041294|115488195	Gpx1|Hcfc1|Npm3|Nsd1|Phb1|Prkcb|Supt4a|Atrx|Banf1|Cfdp1|H1f2|H2az1|Tet1|Nfat5|Actl6a|Nap1l5|Kcnq1ot1|Dpy30|Trmt112|Babam1|Rere|Kmt2e|Oip5|Ubr5|Sfpq|Ep400|Arid2|H2az2|H1f1|Arid1a|Trrap|Bap1|Dicer1|Ash1l|Bptf|Lcor|Xist|Kmt2a|Lamc1|Kmt2c|Zfp462|Kat6a|H2ac1|H2bc1|Chd7|Ep300|Kmt2d|H3f3c|Supt4b|Gm20379	-3.96995	0	17	0	0	-6.43549	2.17931		3.96995	0.0765697
0	1	0	-2.79834	GO:0071671	M01	1	0	GO Biological Processes	19	regulation of smooth muscle cell chemotaxis	19_GO:0040011 locomotion	-2.79834	11.7916	5.53286	21162	8	673	3	0.445765	0.256788	14869|14870|23789	Gstp2|Gstp1|Coro1b	-1.28794	0	32	0	0	-4.4658	36.4025		1.28794	0.375
0	1	0	-2.79834	GO:0000447	M01	1	0	GO Biological Processes	19	endonucleolytic cleavage in ITS1 to separate SSU-rRNA from 5.8S rRNA and LSU-rRNA from tricistronic rRNA transcript (SSU-rRNA, 5.8S rRNA, LSU-rRNA)	19_GO:0008152 metabolic process	-2.79834	11.7916	5.53286	21162	8	673	3	0.445765	0.256788	59028|66481|73736	Rcl1|Rps21|Fcf1	-1.28794	0	73	1	1	-2.79834	11.7916		1.28794	0.375
0	1	0	-2.79834	GO:0030223	M01	1	0	GO Biological Processes	19	neutrophil differentiation	19_GO:0032502 developmental process	-2.79834	11.7916	5.53286	21162	8	673	3	0.445765	0.256788	14104|104416|216820	Fasn|Bap1|Dhrs7b	-1.28794	0	75	1	1	-2.79834	11.7916		1.28794	0.375
0	1	0	-4.75907	GO:0006888	M01	1	0	GO Biological Processes	19	endoplasmic reticulum to Golgi vesicle-mediated transport	19_GO:0051179 localization	-4.75907	3.828	5.51123	21162	115	673	14	2.08024	0.550154	15194|18453|27061|27096|59005|59042|66111|66366|67180|67898|68090|103694|109181|110379	Htt|P4hb|Bcap31|Trappc3|Trappc2l|Cope|Tmed3|Ergic3|Yipf5|Pef1|Yif1a|Tmed4|Trip11|Sec13	-2.96328	0	24	1	1	-4.75907	4.002		2.96328	0.121739
1	1	-3.27166	-2.43943	GO:0009156	M11	2	0	GO Biological Processes	19	ribonucleoside monophosphate biosynthetic process	19_GO:0008152 metabolic process	-3.81058	5.82219	5.39061	21162	33	771	7	0.907912	0.341597	11821|18950|19139|23918|54391|66401|105446	Aprt|Pnp|Prps1|Impdh2|Rfk|Nudt2|Gmpr2	-1.90799	0	26	0	0	-4.699	10.4814		1.90799	0.212121
1	0	-3.01394	0	GO:0090201	M10	1	0	GO Biological Processes	19	negative regulation of release of cytochrome c from mitochondria	19_GO:0048519 negative regulation of biological process	-3.01394	8.82485	5.32585	21162	22	436	4	0.917431	0.456607	53380|66092|69076|105675	Psmd10|Ghitm|Triap1|Ppif	-1.46796	0	65	1	1	-3.01394	8.82485		1.46796	0.181818
1	1	-2.35598	-4.62345	GO:0033365	M11	2	0	GO Biological Processes	19	protein localization to organelle	19_GO:0051179 localization	-5.642	1.95278	5.1981	21162	759	771	54	7.00389	0.919126	11426|12237|12402|13869|15194|17113|17999|18015|18128|21376|21855|21951|22084|22166|22218|22589|27061|27643|28113|53317|55978|56322|56327|56495|64009|65114|66148|66169|66437|66541|67105|67388|67830|68032|68441|68512|68576|68944|69482|72170|73078|73692|74081|93739|103737|104303|107338|108989|109676|110379|232341|320528|414077|621832	Macf1|Bub3|Cbl|Erbb4|Htt|M6pr|Nedd4|Nf1|Notch1|Tbrg1|Timm17b|Tnks|Tsc2|Txn1|Sumo1|Atrx|Bcap31|Ubl4a|Tinf2|Plrg1|Ift20|Timm22|Arl2|Get3|Syne1|Vps35|Dnajc15|Tomm7|Fis1|Immp1l|Timm21|Rab5if|Rer1|Emc4|Rraga|Tomm5|Lamtor5|Tmco1|Nup35|Chchd4|Pmpcb|Cplane1|Cep350|Gabarapl2|Pex12|Arl1|Gbf1|Tpr|Ank2|Sec13|Wnk1|Vps13c|Wdr83os|Nutf2-ps2	-3.49709	0	18	0	0	-5.99385	5.48949		3.49709	0.0711462
1	1	-2.93804	-2.25607	GO:0006144	M11	2	0	GO Biological Processes	19	purine nucleobase metabolic process	19_GO:0008152 metabolic process	-2.93804	8.44116	5.17865	21162	23	436	4	0.917431	0.456607	18950|19139|22139|105446	Pnp|Prps1|Ttr|Gmpr2	-1.40383	0	26	0	0	-4.699	10.4814		1.40383	0.173913
0	1	0	-2.6326	GO:0032264	M01	1	0	GO Biological Processes	19	IMP salvage	19_GO:0008152 metabolic process	-2.6326	10.4814	5.15613	21162	9	673	3	0.445765	0.256788	11821|18950|105446	Aprt|Pnp|Gmpr2	-1.16148	0	26	0	0	-4.699	10.4814		1.16148	0.333333
0	1	0	-2.6326	GO:0034182	M01	1	0	GO Biological Processes	19	regulation of maintenance of mitotic sister chromatid cohesion	19_GO:0050789 regulation of biological process	-2.6326	10.4814	5.15613	21162	9	673	3	0.445765	0.256788	21951|22589|68501	Tnks|Atrx|Nsmce2	-1.16148	0	77	0	0	-2.76106	10.4814		1.16148	0.333333
1	1	-2.88118	-2.29196	mmu03040	M11	2	0	KEGG Pathway	24	Spliceosome - Mus musculus (house mouse)		-4.47909	2.89723	4.97061	21162	180	771	19	2.46433	0.558347	19848|20630|20641|50783|53317|66055|66094|66101|66618|67039|107686|230596|231889|320632|115486988|115487687|115487919|115490087|115490317	Rnu2-10|Snrpc|Snrpd1|Lsm4|Plrg1|Sf3b6|Lsm7|Ppih|Snrnp27|Rbm25|Snrpd2|Prpf38a|Bud31|Snrnp200|Gm25813|Gm23472|Gm26316|Gm23287|Gm24265	-2.48102	0	11	0	0	-7.76396	20.8014		2.48102	0.105556
1	0	-3.25024	0	GO:0061659	M10	1	0	GO Molecular Functions	21	ubiquitin-like protein ligase activity		-3.25024	2.41343	3.93414	21162	362	436	18	4.12844	0.952784	12402|15204|22209|24017|28077|56438|59026|66622|67711|68501|69116|69790|70790|105689|207304|234959|328365|631906	Cbl|Herc2|Ube2a|Rnf13|Med10|Rbx1|Huwe1|Ubr7|Nsmce1|Nsmce2|Ubr4|Med30|Ubr5|Mycbp2|Hectd1|Med17|Zmiz1|Rnf7l	-1.65927	0	19	0	0	-5.76287	3.54763		1.65927	0.0497238
1	0	-2.86062	0	GO:0019787	M10	1	0	GO Molecular Functions	21	ubiquitin-like protein transferase activity		-2.86062	2.12414	3.52368	21162	457	436	20	4.58716	1.00192	12211|12402|15204|22209|24017|28077|56438|59026|66622|67711|68501|69116|69790|70790|77891|105689|207304|234959|328365|631906	Birc6|Cbl|Herc2|Ube2a|Rnf13|Med10|Rbx1|Huwe1|Ubr7|Nsmce1|Nsmce2|Ubr4|Med30|Ubr5|Ube2s|Mycbp2|Hectd1|Med17|Zmiz1|Rnf7l	-1.33788	0	19	0	0	-5.76287	3.54763		1.33788	0.0437637
1	0	-2.78075	0	GO:0004842	M10	1	0	GO Molecular Functions	21	ubiquitin-protein transferase activity		-2.78075	2.13967	3.46706	21162	431	436	19	4.3578	0.977721	12211|12402|15204|22209|24017|28077|56438|59026|66622|67711|68501|69116|69790|70790|77891|105689|207304|234959|631906	Birc6|Cbl|Herc2|Ube2a|Rnf13|Med10|Rbx1|Huwe1|Ubr7|Nsmce1|Nsmce2|Ubr4|Med30|Ubr5|Ube2s|Mycbp2|Hectd1|Med17|Rnf7l	-1.27394	0	19	0	0	-5.76287	3.54763		1.27394	0.0440835
1	0	-2.6855	0	GO:0016755	M10	1	0	GO Molecular Functions	21	aminoacyltransferase activity		-2.6855	2.05229	3.35699	21162	473	436	20	4.58716	1.00192	12211|12402|15204|22209|24017|28077|56438|59026|66622|67711|68501|69116|69790|70790|77891|105689|207304|234959|328365|631906	Birc6|Cbl|Herc2|Ube2a|Rnf13|Med10|Rbx1|Huwe1|Ubr7|Nsmce1|Nsmce2|Ubr4|Med30|Ubr5|Ube2s|Mycbp2|Hectd1|Med17|Zmiz1|Rnf7l	-1.19877	0	19	0	0	-5.76287	3.54763		1.19877	0.0422833
1	0	-2.6427	0	GO:0061630	M10	1	0	GO Molecular Functions	21	ubiquitin protein ligase activity		-2.6427	2.25098	3.39784	21162	345	436	16	3.66972	0.90044	12402|15204|22209|24017|28077|56438|59026|66622|67711|69116|69790|70790|105689|207304|234959|631906	Cbl|Herc2|Ube2a|Rnf13|Med10|Rbx1|Huwe1|Ubr7|Nsmce1|Ubr4|Med30|Ubr5|Mycbp2|Hectd1|Med17|Rnf7l	-1.16625	0	19	0	0	-5.76287	3.54763		1.16625	0.0463768
0	1	0	-2.6326	GO:0098597	M01	1	0	GO Biological Processes	19	observational learning	19_GO:0032501 multicellular organismal process	-2.6326	10.4814	5.15613	21162	9	673	3	0.445765	0.256788	15194|18015|18189	Htt|Nf1|Nrxn1	-1.16148	0	82	1	1	-2.6326	10.4814		1.16148	0.333333
1	1	-3.40212	-3.42302	GO:0031116	M11	2	0	GO Biological Processes	19	positive regulation of microtubule polymerization	19_GO:0048518 positive regulation of biological process	-3.42302	6.08599	5.13584	21162	31	673	6	0.89153	0.36234	11789|13494|17755|56327|100986|260315	Apc|Drg1|Map1b|Arl2|Akap9|Nav3	-1.79798	0	47	1	1	-3.42302	6.93381		1.79798	0.193548
1	0	-2.41075	0	GO:0016746	M10	1	0	GO Molecular Functions	21	acyltransferase activity		-2.41075	1.76497	3.01812	21162	715	436	26	5.9633	1.13409	12211|12402|12914|14104|15204|22209|24017|28077|56438|59026|66622|67711|68501|69116|69790|70790|74114|77891|105689|110460|207304|231051|234959|328365|328572|631906	Birc6|Cbl|Crebbp|Fasn|Herc2|Ube2a|Rnf13|Med10|Rbx1|Huwe1|Ubr7|Nsmce1|Nsmce2|Ubr4|Med30|Ubr5|Crot|Ube2s|Mycbp2|Acat2|Hectd1|Kmt2c|Med17|Zmiz1|Ep300|Rnf7l	-0.984906	0	19	0	0	-5.76287	3.54763		0.984906	0.0363636
1	1	-3.04931	-3.21531	GO:0072655	M11	2	0	GO Biological Processes	19	establishment of protein localization to mitochondrion	19_GO:0051179 localization	-4.08785	4.02563	5.10405	21162	75	771	11	1.42672	0.427092	21855|27061|56322|66148|66169|66437|66541|67105|68512|72170|73078	Timm17b|Bcap31|Timm22|Dnajc15|Tomm7|Fis1|Immp1l|Timm21|Tomm5|Chchd4|Pmpcb	-2.15264	0	18	0	0	-5.99385	5.48949		2.15264	0.146667
1	1	-3.1503	-3.12655	GO:0031112	M11	2	0	GO Biological Processes	19	positive regulation of microtubule polymerization or depolymerization	19_GO:0048518 positive regulation of biological process	-3.1503	6.93381	5.09569	21162	35	436	5	1.14679	0.50991	11789|13494|17755|100986|260315	Apc|Drg1|Map1b|Akap9|Nav3	-1.57975	0	47	0	0	-3.42302	6.93381		1.57975	0.142857
0	1	0	-3.17408	GO:0009168	M01	1	0	GO Biological Processes	19	purine ribonucleoside monophosphate biosynthetic process	19_GO:0008152 metabolic process	-3.17408	6.83571	5.07494	21162	23	673	5	0.742942	0.331017	11821|18950|23918|66401|105446	Aprt|Pnp|Impdh2|Nudt2|Gmpr2	-1.59885	0	26	0	0	-4.699	10.4814		1.59885	0.217391
0	1	0	-3.17408	GO:0090128	M01	1	0	GO Biological Processes	19	regulation of synapse maturation	19_GO:0032502 developmental process	-3.17408	6.83571	5.07494	21162	23	673	5	0.742942	0.331017	18039|18189|19877|65114|330814	Nefl|Nrxn1|Rock1|Vps35|Adgrl1	-1.59885	0	58	1	1	-3.17408	6.83571		1.59885	0.217391
1	1	-5.51326	-4.79963	GO:0043021	M11	2	0	GO Molecular Functions	21	ribonucleoprotein complex binding		-5.56081	3.09664	5.71938	21162	195	771	22	2.85344	0.599613	13665|16589|19045|20630|20641|56040|66101|66489|67579|68944|68969|73830|78757|107686|213742|229317|231207|665989|100038991|100043039|102637269|102640296	Eif2s1|Uhmk1|Ppp1ca|Snrpc|Snrpd1|Rplp1|Ppih|Rpl35|Cpeb4|Tmco1|Eif1b|Eif3k|Rictor|Snrpd2|Xist|Eif2a|Cpeb2|Ppihl|Rpl35rt|Sec61g-ps1|Sec61g-ps2|Sec61g-ps3	-3.43062	0	20	1	1	-5.56081	3.09664		3.43062	0.112821
0	1	0	-2.35289	GO:0043022	M01	1	0	GO Molecular Functions	21	ribosome binding		-2.40896	2.55866	3.30145	21162	118	771	11	1.42672	0.427092	13665|67579|68944|68969|73830|78757|229317|231207|100043039|102637269|102640296	Eif2s1|Cpeb4|Tmco1|Eif1b|Eif3k|Rictor|Eif2a|Cpeb2|Sec61g-ps1|Sec61g-ps2|Sec61g-ps3	-0.727652	0	20	0	0	-5.56081	3.09664		0.727652	0.0932203
1	1	-4.84249	-3.31797	GO:1901137	M11	2	0	GO Biological Processes	19	carbohydrate derivative biosynthetic process	19_GO:0008152 metabolic process	-4.84249	2.44429	5.00553	21162	556	436	28	6.42202	1.17403	13200|17991|17993|18103|18950|19139|52463|54195|54391|54405|66052|66108|66357|66401|66495|66925|67942|68375|68631|72084|78330|79059|104130|105446|109181|225887|230075|432491	Ddost|Ndufa2|Ndufs4|Nme2|Pnp|Prps1|Tet1|Gucy1b1|Rfk|Ndufa1|Sdhc|Ndufa9|Ostc|Nudt2|Ndufb3|Sdhd|Atp5mc2|Ndufa8|Cryl1|Pigx|Ndufv3|Nme3|Ndufb11|Gmpr2|Trip11|Ndufs8|Ndufb6|Atg5lrt	-3.02757	0	2	0	0	-32.9401	13.7946		3.02757	0.0503597
1	1	-2.77893	-2.24541	GO:0031466	M11	2	0	GO Cellular Components	20	Cul5-RING ubiquitin ligase complex		-3.16447	9.14916	5.49065	21162	12	771	4	0.518807	0.25873	56438|67673|67923|631906	Rbx1|Elob|Eloc|Rnf7l	-1.34486	0	59	1	1	-3.16447	9.14916		1.34486	0.333333
1	0	-2.67164	0	GO:0099535	M10	1	0	GO Cellular Components	20	synapse-associated extracellular matrix		-2.67164	11.2008	5.33597	21162	13	436	3	0.688073	0.39589	13003|13004|21960	Vcan|Ncan|Tnr	-1.18818	0	64	0	0	-3.02884	14.561		1.18818	0.230769
1	0	-3.09268	0	GO:0000387	M10	1	0	GO Biological Processes	19	spliceosomal snRNP assembly	19_GO:0008152 metabolic process	-3.09268	6.74121	5.00034	21162	36	436	5	1.14679	0.50991	20630|20641|50783|107686|102632439	Snrpc|Snrpd1|Lsm4|Snrpd2|Snrpert	-1.53135	0	11	0	0	-7.76396	20.8014		1.53135	0.138889
1	1	-2.93804	-2.25607	GO:0000974	M11	2	0	GO Cellular Components	20	Prp19 complex		-2.93804	8.44116	5.17865	21162	23	436	4	0.917431	0.456607	20020|53317|668209|668213	Polr2a|Plrg1|Cdc5lrt8|Cdc5lrt9	-1.40383	0	67	1	1	-2.93804	8.44116		1.40383	0.173913
1	0	-2.93804	0	GO:0005680	M10	1	0	GO Cellular Components	20	anaphase-promoting complex		-2.93804	8.44116	5.17865	21162	23	436	4	0.917431	0.456607	56438|69957|77891|628119	Rbx1|Cdc16|Ube2s|Anapc15-ps	-1.40383	0	44	0	0	-3.54877	8.44116		1.40383	0.173913
1	1	-4.1969	-3.44177	GO:1905369	M11	2	0	GO Cellular Components	20	endopeptidase complex		-4.23971	3.87494	5.16428	21162	85	771	12	1.55642	0.44579	19166|19170|19173|19175|20422|26442|26443|53380|53382|59029|67089|100043022	Psma2|Psmb1|Psmb5|Psmb6|Sem1|Psma5|Psma6|Psmd10|Txnl1|Psmd14|Psmc6|Adrm1b	-2.27749	0	4	0	0	-13.6548	18.2013		2.27749	0.141176
0	1	0	-2.86658	GO:0106380	M01	1	0	GO Biological Processes	19	purine ribonucleotide salvage	19_GO:0008152 metabolic process	-2.86658	7.86107	4.97569	21162	16	673	4	0.594354	0.296292	11821|18950|23918|105446	Aprt|Pnp|Impdh2|Gmpr2	-1.34265	0	26	0	0	-4.699	10.4814		1.34265	0.25
1	1	-2.87772	-4.40838	GO:0006364	M11	2	0	GO Biological Processes	19	rRNA processing	19_GO:0008152 metabolic process	-4.40838	2.87231	4.91804	21162	208	673	19	2.82318	0.638474	18150|52530|59028|66161|66229|66481|66489|67115|67674|67936|68731|73736|75617|107071|192119|227522|320790|100038991|100043813	Npm3|Nhp2|Rcl1|Pop4|Rpl7l1|Rps21|Rpl35|Rpl14|Trmt112|Wdr55|Rbfa|Fcf1|Rps25|Wdr74|Dicer1|Rpp38|Chd7|Rpl35rt|Rps27rt	-2.66932	0	9	0	0	-8.71981	3.23542		2.66932	0.0913462
0	1	0	-2.6326	GO:0008541	M01	1	0	GO Cellular Components	20	proteasome regulatory particle, lid subcomplex		-2.6326	10.4814	5.15613	21162	9	673	3	0.445765	0.256788	20422|59029|100043022	Sem1|Psmd14|Adrm1b	-1.16148	0	36	0	0	-4.01581	10.4814		1.16148	0.333333
1	1	-3.09268	-2.27239	GO:0016592	M11	2	0	GO Cellular Components	20	mediator complex		-3.56089	5.33701	5.06418	21162	36	771	7	0.907912	0.341597	28077|67224|67381|69790|76199|234959|327987	Med10|Med29|Med4|Med30|Med13l|Med17|Med13	-1.68731	0	43	1	1	-3.56089	7.46718		1.68731	0.194444
1	1	-2.39974	-2.86658	GO:0005852	M11	2	0	GO Cellular Components	20	eukaryotic translation initiation factor 3 complex		-2.86658	7.86107	4.97569	21162	16	673	4	0.594354	0.296292	13669|54709|68135|73830	Eif3a|Eif3i|Eif3h|Eif3k	-1.34265	0	16	0	0	-6.56658	11.7916		1.34265	0.25
0	1	0	-2.77688	R-MMU-9612973	M01	1	0	Reactome Gene Sets	6	Autophagy		-3.32482	2.9489	4.18047	21162	121	771	13	1.68612	0.463687	13424|19082|22151|56692|57436|66169|68441|68512|68576|68953|78294|93739|227613	Dync1h1|Prkag1|Tubb2a|Lamtor3|Gabarapl1|Tomm7|Rraga|Tomm5|Lamtor5|Chmp2a|Rps27a|Gabarapl2|Tubb4b	-1.48466	0	49	0	0	-3.32482	3.93053		1.48466	0.107438
1	1	-2.05714	-2.40437	R-MMU-9615933	M11	2	0	Reactome Gene Sets	6	Postmitotic nuclear pore complex (NPC) reformation		-2.40437	5.98939	4.14581	21162	21	673	4	0.594354	0.296292	22218|69482|69912|110379	Sumo1|Nup35|Nup43|Sec13	-0.98153	0	50	0	0	-3.3063	5.98939		0.98153	0.190476
1	1	-2.30022	-3.54241	GO:0045773	M11	2	0	GO Biological Processes	19	positive regulation of axon extension	19_GO:0040007 growth	-3.54241	4.65841	4.87844	21162	54	673	8	1.18871	0.417766	11426|12168|13508|16971|17755|23999|217715|328572	Macf1|Bmpr2|Dscam|Lrp1|Map1b|Twf2|Eif2b2|Ep300	-1.90202	0	45	1	1	-3.54241	4.65841		1.90202	0.148148
0	1	0	-2.48803	GO:0032263	M01	1	0	GO Biological Processes	19	GMP salvage	19_GO:0008152 metabolic process	-2.48803	9.43328	4.83433	21162	10	673	3	0.445765	0.256788	11821|18950|23918	Aprt|Pnp|Impdh2	-1.04755	0	26	0	0	-4.699	10.4814		1.04755	0.3
0	1	0	-2.48803	GO:0034091	M01	1	0	GO Biological Processes	19	regulation of maintenance of sister chromatid cohesion	19_GO:0050789 regulation of biological process	-2.48803	9.43328	4.83433	21162	10	673	3	0.445765	0.256788	21951|22589|68501	Tnks|Atrx|Nsmce2	-1.04755	0	77	0	0	-2.76106	10.4814		1.04755	0.3
0	1	0	-2.99854	GO:0009127	M01	1	0	GO Biological Processes	19	purine nucleoside monophosphate biosynthetic process	19_GO:0008152 metabolic process	-2.99854	6.28886	4.79541	21162	25	673	5	0.742942	0.331017	11821|18950|23918|66401|105446	Aprt|Pnp|Impdh2|Nudt2|Gmpr2	-1.45381	0	26	0	0	-4.699	10.4814		1.45381	0.2
1	0	-2.73175	0	GO:0000413	M10	1	0	GO Biological Processes	19	protein peptidyl-prolyl isomerization	19_GO:0008152 metabolic process	-2.73175	7.46718	4.78568	21162	26	436	4	0.917431	0.456607	19038|23988|66101|105675	Ppic|Pin1|Ppih|Ppif	-1.23615	0	40	0	0	-3.68442	7.84213		1.23615	0.153846
0	1	0	-2.76106	GO:0003222	M01	1	0	GO Biological Processes	19	ventricular trabecula myocardium morphogenesis	19_GO:0032502 developmental process	-2.76106	7.39865	4.78327	21162	17	673	4	0.594354	0.296292	15213|18128|63958|320790	Hey1|Notch1|Ube4b|Chd7	-1.25983	0	60	0	0	-3.13097	7.39865		1.25983	0.235294
0	1	0	-2.76106	GO:0007063	M01	1	0	GO Biological Processes	19	regulation of sister chromatid cohesion	19_GO:0050789 regulation of biological process	-2.76106	7.39865	4.78327	21162	17	673	4	0.594354	0.296292	21951|22589|68501|71514	Tnks|Atrx|Nsmce2|Sfpq	-1.25983	0	77	1	1	-2.76106	10.4814		1.25983	0.235294
1	0	-2.48329	0	GO:0070071	M10	1	0	GO Biological Processes	19	proton-transporting two-sector ATPase complex assembly	19_GO:0009987 cellular process	-2.76185	7.31933	4.76067	21162	15	771	4	0.518807	0.25873	66043|69668|70397|70544	Atp5f1d|Ccdc115|Tmem70|Tmem242	-1.00478	0	76	1	1	-2.76185	7.31933		1.00478	0.266667
1	0	-3.99672	0	GO:0000375	M10	1	0	GO Biological Processes	19	RNA splicing, via transesterification reactions	19_GO:0008152 metabolic process	-3.99672	3.13815	4.74953	21162	232	436	15	3.44037	0.872885	20630|20641|27886|50783|53317|66055|66094|74255|75956|107686|230596|231889|668209|668213|102632439	Snrpc|Snrpd1|Ess2|Lsm4|Plrg1|Sf3b6|Lsm7|Smu1|Srrm2|Snrpd2|Prpf38a|Bud31|Cdc5lrt8|Cdc5lrt9|Snrpert	-2.2952	0	11	0	0	-7.76396	20.8014		2.2952	0.0646552
1	0	-3.99672	0	GO:0000377	M10	1	0	GO Biological Processes	19	RNA splicing, via transesterification reactions with bulged adenosine as nucleophile	19_GO:0008152 metabolic process	-3.99672	3.13815	4.74953	21162	232	436	15	3.44037	0.872885	20630|20641|27886|50783|53317|66055|66094|74255|75956|107686|230596|231889|668209|668213|102632439	Snrpc|Snrpd1|Ess2|Lsm4|Plrg1|Sf3b6|Lsm7|Smu1|Srrm2|Snrpd2|Prpf38a|Bud31|Cdc5lrt8|Cdc5lrt9|Snrpert	-2.2952	0	11	0	0	-7.76396	20.8014		2.2952	0.0646552
1	0	-3.99672	0	GO:0000398	M10	1	0	GO Biological Processes	19	mRNA splicing, via spliceosome	19_GO:0008152 metabolic process	-3.99672	3.13815	4.74953	21162	232	436	15	3.44037	0.872885	20630|20641|27886|50783|53317|66055|66094|74255|75956|107686|230596|231889|668209|668213|102632439	Snrpc|Snrpd1|Ess2|Lsm4|Plrg1|Sf3b6|Lsm7|Smu1|Srrm2|Snrpd2|Prpf38a|Bud31|Cdc5lrt8|Cdc5lrt9|Snrpert	-2.2952	0	11	0	0	-7.76396	20.8014		2.2952	0.0646552
1	1	-2.64781	-3.29631	GO:1900087	M11	2	0	GO Biological Processes	19	positive regulation of G1/S transition of mitotic cell cycle	19_GO:0048518 positive regulation of biological process	-3.29631	4.89133	4.73591	21162	45	673	7	1.04012	0.391078	11792|12914|53317|66214|69188|81702|116748	Apex1|Crebbp|Plrg1|Rgcc|Kmt2e|Ankrd17|Lsm10	-1.69475	0	51	1	1	-3.29631	4.89133		1.69475	0.155556
0	1	0	-4.34077	GO:0048193	M01	1	0	GO Biological Processes	19	Golgi vesicle transport	19_GO:0051179 localization	-4.35128	2.47646	4.71203	21162	266	771	24	3.11284	0.625438	11426|11844|15194|16553|17918|18453|20742|26422|27061|27096|59005|59042|66111|66366|67180|67830|67898|68090|93739|103694|104303|107338|109181|110379	Macf1|Arf5|Htt|Kif13a|Myo5a|P4hb|Sptbn1|Nbea|Bcap31|Trappc3|Trappc2l|Cope|Tmed3|Ergic3|Yipf5|Rer1|Pef1|Yif1a|Gabarapl2|Tmed4|Arl1|Gbf1|Trip11|Sec13	-2.36549	0	24	0	0	-4.75907	4.002		2.36549	0.0902256
1	0	-2.39974	0	GO:0009128	M10	1	0	GO Biological Processes	19	purine nucleoside monophosphate catabolic process	19_GO:0008152 metabolic process	-2.39974	9.10063	4.7013	21162	16	436	3	0.688073	0.39589	18950|105446|381101	Pnp|Gmpr2|Dnph1	-0.979952	0	26	0	0	-4.699	10.4814		0.979952	0.1875
1	0	-2.39974	0	GO:0043508	M10	1	0	GO Biological Processes	19	negative regulation of JUN kinase activity	19_GO:0048519 negative regulation of biological process	-2.39974	9.10063	4.7013	21162	16	436	3	0.688073	0.39589	14869|14870|100042625	Gstp2|Gstp1|Gstp-ps	-0.979952	0	32	0	0	-4.4658	36.4025		0.979952	0.1875
1	0	-2.39974	0	GO:0060712	M10	1	0	GO Biological Processes	19	spongiotrophoblast layer development	19_GO:0032502 developmental process	-2.39974	9.10063	4.7013	21162	16	436	3	0.688073	0.39589	12211|207304|213742	Birc6|Hectd1|Xist	-0.979952	0	96	1	1	-2.39974	9.10063		0.979952	0.1875
0	1	0	-2.91718	GO:0006120	M01	1	0	GO Biological Processes	19	mitochondrial electron transport, NADH to ubiquinone	19_GO:0008152 metabolic process	-2.91718	6.04698	4.66683	21162	26	673	5	0.742942	0.331017	66148|67264|68375|225887|230075	Dnajc15|Ndufb8|Ndufa8|Ndufs8|Ndufb6	-1.38481	0	68	1	1	-2.91718	6.04698		1.38481	0.192308
0	1	0	-3.56994	GO:0008088	M01	1	0	GO Biological Processes	19	axo-dendritic transport	19_GO:0051179 localization	-3.56994	3.83467	4.66111	21162	82	673	10	1.48588	0.466374	13424|13518|14533|15194|17918|18039|22223|68196|71514|232946	Dync1h1|Dst|Bloc1s1|Htt|Myo5a|Nefl|Uchl1|Hsbp1|Sfpq|Bloc1s3	-1.92642	0	42	1	1	-3.56994	5.24071		1.92642	0.121951
1	1	-3.03972	-2.10705	GO:0031113	M11	2	0	GO Biological Processes	19	regulation of microtubule polymerization	19_GO:0050789 regulation of biological process	-3.03972	5.29491	4.62568	21162	55	436	6	1.37615	0.557931	11789|13494|17755|67886|100986|260315	Apc|Drg1|Map1b|Camsap2|Akap9|Nav3	-1.4874	0	47	0	0	-3.42302	6.93381		1.4874	0.109091
1	1	-3.63183	-3.47572	R-MMU-6798695	M11	2	0	Reactome Gene Sets	6	Neutrophil degranulation		-3.63183	2.23157	4.13232	21162	522	436	24	5.50459	1.09226	13200|13424|13830|14590|14870|18103|18950|19166|19170|20409|20614|22139|26442|52633|53328|53381|56692|59026|59029|67771|67781|67963|69116|215449	Ddost|Dync1h1|Stom|Ggh|Gstp1|Nme2|Pnp|Psma2|Psmb1|Ostf1|Snap25|Ttr|Psma5|Nit2|Pgrmc1|Prdx4|Lamtor3|Huwe1|Psmd14|Arpc5|Ilf2|Npc2|Ubr4|Rap1b	-1.97714	0	41	1	1	-3.63183	2.23157		1.97714	0.045977
1	1	-2.20645	-3.05906	GO:0043094	M11	2	0	GO Biological Processes	19	cellular metabolic compound salvage	19_GO:0008152 metabolic process	-3.05906	5.24071	4.61527	21162	36	673	6	0.89153	0.36234	11821|18950|23918|56369|67870|105446	Aprt|Pnp|Impdh2|Apip|Enoph1|Gmpr2	-1.50355	0	26	0	0	-4.699	10.4814		1.50355	0.166667
1	0	-4.23435	0	GO:0005681	M10	1	0	GO Cellular Components	20	spliceosomal complex		-4.23435	3.29435	4.9729	21162	221	436	15	3.44037	0.872885	20630|20641|27886|50783|53317|66055|66094|74255|75956|107686|230596|231889|668209|668213|102632439	Snrpc|Snrpd1|Ess2|Lsm4|Plrg1|Sf3b6|Lsm7|Smu1|Srrm2|Snrpd2|Prpf38a|Bud31|Cdc5lrt8|Cdc5lrt9|Snrpert	-2.51353	0	11	0	0	-7.76396	20.8014		2.51353	0.0678733
0	1	0	-2.66288	GO:0060074	M01	1	0	GO Biological Processes	19	synapse maturation	19_GO:0032502 developmental process	-2.66288	6.98762	4.60587	21162	18	673	4	0.594354	0.296292	13869|18189|18643|19211	Erbb4|Nrxn1|Pfn1|Pten	-1.18051	0	81	1	1	-2.66288	6.98762		1.18051	0.222222
1	1	-2.72983	-2.82143	GO:0070585	M11	2	0	GO Biological Processes	19	protein localization to mitochondrion	19_GO:0051179 localization	-3.59185	3.55203	4.58423	21162	85	771	11	1.42672	0.427092	21855|27061|56322|66148|66169|66437|66541|67105|68512|72170|73078	Timm17b|Bcap31|Timm22|Dnajc15|Tomm7|Fis1|Immp1l|Timm21|Tomm5|Chchd4|Pmpcb	-1.71289	0	18	0	0	-5.99385	5.48949		1.71289	0.129412
1	0	-2.48329	0	GO:0031083	M10	1	0	GO Cellular Components	20	BLOC-1 complex		-2.48329	9.70734	4.89283	21162	15	436	3	0.688073	0.39589	14533|20614|232946	Bloc1s1|Snap25|Bloc1s3	-1.04575	0	91	1	1	-2.48329	9.70734		1.04575	0.2
1	1	-2.16375	-2.99391	GO:0014912	M11	2	0	GO Biological Processes	19	negative regulation of smooth muscle cell migration	19_GO:0040011 locomotion	-2.99391	5.09907	4.52276	21162	37	673	6	0.89153	0.36234	11792|14869|14870|16971|18015|23789	Apex1|Gstp2|Gstp1|Lrp1|Nf1|Coro1b	-1.4511	0	32	0	0	-4.4658	36.4025		1.4511	0.162162
1	1	-4.21516	-3.19652	GO:0015036	M11	2	0	GO Molecular Functions	21	disulfide oxidoreductase activity		-4.63037	6.45823	6.19353	21162	34	771	8	1.03761	0.364944	18453|22166|52700|53382|66073|66958|72170|72736	P4hb|Txn1|Txndc17|Txnl1|Txndc12|Tmx2|Chchd4|Tmx1	-2.61412	0	28	1	1	-4.63037	9.33398		2.61412	0.235294
1	1	-3.77747	-2.91718	GO:0015035	M11	2	0	GO Molecular Functions	21	protein-disulfide reductase activity		-3.77747	9.33398	6.1671	21162	26	436	5	1.14679	0.50991	18453|22166|53382|66073|72170	P4hb|Txn1|Txnl1|Txndc12|Chchd4	-2.09958	0	28	0	0	-4.63037	9.33398		2.09958	0.192308
1	1	-3.17071	-2.22589	GO:0016667	M11	2	0	GO Molecular Functions	21	oxidoreductase activity, acting on a sulfur group of donors		-3.26392	4.22269	4.5243	21162	52	771	8	1.03761	0.364944	18453|22166|52700|53382|66073|66958|72170|72736	P4hb|Txn1|Txndc17|Txnl1|Txndc12|Tmx2|Chchd4|Tmx1	-1.43112	0	28	0	0	-4.63037	9.33398		1.43112	0.153846
1	1	-3.68715	-2.77688	GO:1905368	M11	2	0	GO Cellular Components	20	peptidase complex		-3.68715	4.0113	4.818	21162	121	436	10	2.29358	0.716927	19166|19170|19175|26442|26443|53380|53382|59029|67089|100683	Psma2|Psmb1|Psmb6|Psma5|Psma6|Psmd10|Txnl1|Psmd14|Psmc6|Trrap	-2.02268	0	4	0	0	-13.6548	18.2013		2.02268	0.0826446
1	0	-2.73175	0	GO:0070847	M10	1	0	GO Cellular Components	20	core mediator complex		-2.73175	7.46718	4.78568	21162	26	436	4	0.917431	0.456607	28077|67381|69790|234959	Med10|Med4|Med30|Med17	-1.23615	0	43	0	0	-3.56089	7.46718		1.23615	0.153846
1	1	-3.27923	-3.39014	mmu03082	M11	2	0	KEGG Pathway	24	ATP-dependent chromatin remodeling - Mus musculus (house mouse)		-3.87499	3.02729	4.61194	21162	136	771	15	1.94553	0.497422	15270|51788|56456|67019|75560|77044|77605|93760|100683|207165|319163|319166|319169|621893|100043597	H2ax|H2az1|Actl6a|Actr6|Ep400|Arid2|H2az2|Arid1a|Trrap|Bptf|H2ac1|H2ac8|H2ac15|H2ac21|Srcap	-1.96665	0	31	0	0	-4.47679	12.094		1.96665	0.110294
1	1	-2.69879	-3.70201	GO:0034708	M11	2	0	GO Cellular Components	20	methyltransferase complex		-3.7344	3.24379	4.58784	21162	110	771	13	1.68612	0.463687	15108|15161|18193|20641|56406|66310|67302|107686|214162|231051|381022|100042777|102632439	Hsd17b10|Hcfc1|Nsd1|Snrpd1|Ncoa6|Dpy30|Zc3h13|Snrpd2|Kmt2a|Kmt2c|Kmt2d|Erhrt-ps|Snrpert	-1.8389	0	30	0	0	-4.49728	11.7916		1.8389	0.118182
1	1	-2.7435	-4.24587	GO:0016607	M11	2	0	GO Cellular Components	20	nuclear speck		-4.24587	2.3008	4.56857	21162	369	673	27	4.01189	0.756442	11792|12177|15270|16589|20658|53317|56531|66101|66537|67039|67302|69241|69912|72289|75560|75956|76429|207304|244349|320473|330662|386612|665989|668209|668213|100041953|100043324	Apex1|Bnip3l|H2ax|Uhmk1|Son|Plrg1|Ylpm1|Ppih|Pomp|Rbm25|Zc3h13|Polr2d|Nup43|Malat1|Ep400|Srrm2|Lhpp|Hectd1|Kat6a|Heatr5b|Dock1|Thoc6|Ppihl|Cdc5lrt8|Cdc5lrt9|Sap18b|Bnip3l-ps	-2.52411	0	29	0	0	-4.5665	2.3008		2.52411	0.0731707
0	1	0	-2.79834	GO:0140945	M01	1	0	GO Molecular Functions	21	histone H3K4 monomethyltransferase activity		-2.79834	11.7916	5.53286	21162	8	673	3	0.445765	0.256788	214162|231051|381022	Kmt2a|Kmt2c|Kmt2d	-1.28794	0	30	0	0	-4.49728	11.7916		1.28794	0.375
1	1	-2.18147	-2.57118	GO:0042800	M11	2	0	GO Molecular Functions	21	histone H3K4 methyltransferase activity		-2.57118	6.61985	4.44154	21162	19	673	4	0.594354	0.296292	192195|214162|231051|381022	Ash1l|Kmt2a|Kmt2c|Kmt2d	-1.11308	0	30	0	0	-4.49728	11.7916		1.11308	0.210526
0	1	0	-2.10255	GO:0008276	M01	1	0	GO Molecular Functions	21	protein methyltransferase activity		-2.10255	2.79505	3.09285	21162	90	673	8	1.18871	0.417766	18193|30949|67674|68043|192195|214162|231051|381022	Nsd1|Lcmt1|Trmt112|Eef1akmt1|Ash1l|Kmt2a|Kmt2c|Kmt2d	-0.753362	0	30	0	0	-4.49728	11.7916		0.753362	0.0888889
0	1	0	-2.07558	GO:0140938	M01	1	0	GO Molecular Functions	21	histone H3 methyltransferase activity		-2.07558	3.93053	3.36221	21162	40	673	5	0.742942	0.331017	18193|192195|214162|231051|381022	Nsd1|Ash1l|Kmt2a|Kmt2c|Kmt2d	-0.734267	0	30	0	0	-4.49728	11.7916		0.734267	0.125
0	1	0	-2.06936	GO:0016278	M01	1	0	GO Molecular Functions	21	lysine N-methyltransferase activity		-2.06936	3.36903	3.21719	21162	56	673	6	0.89153	0.36234	18193|68043|192195|214162|231051|381022	Nsd1|Eef1akmt1|Ash1l|Kmt2a|Kmt2c|Kmt2d	-0.730784	0	30	0	0	-4.49728	11.7916		0.730784	0.107143
0	1	0	-2.06936	GO:0016279	M01	1	0	GO Molecular Functions	21	protein-lysine N-methyltransferase activity		-2.06936	3.36903	3.21719	21162	56	673	6	0.89153	0.36234	18193|68043|192195|214162|231051|381022	Nsd1|Eef1akmt1|Ash1l|Kmt2a|Kmt2c|Kmt2d	-0.730784	0	30	0	0	-4.49728	11.7916		0.730784	0.107143
1	1	-4.34189	-2.65969	GO:0000785	M11	2	0	GO Cellular Components	20	chromatin		-4.34189	2.11867	4.54293	21162	756	436	33	7.56881	1.26672	12914|13544|15161|15270|20020|22209|27275|50708|51788|52463|56456|66317|67019|69188|70645|72931|77605|78303|80838|100683|207165|231889|319152|319160|319166|319169|319177|320332|320790|328572|360198|621893|625328	Crebbp|Dvl3|Hcfc1|H2ax|Polr2a|Ube2a|Nufip1|H1f2|H2az1|Tet1|Actl6a|Skic8|Actr6|Kmt2e|Oip5|Swi5|H2az2|H2bc27|H1f1|Trrap|Bptf|Bud31|H3c10|H4c12|H2ac8|H2ac15|H2bc1|H4c16|Chd7|Ep300|H3c1|H2ac21|H3f3c	-2.60964	0	6	0	0	-10.4466	9.36673		2.60964	0.0436508
1	0	-2.80241	0	mmu03250	M10	1	0	KEGG Pathway	24	Viral life cycle - HIV-1 - Mus musculus (house mouse)		-2.80241	4.7741	4.28135	21162	61	436	6	1.37615	0.557931	12914|17755|20922|23988|328572|100041294	Crebbp|Map1b|Supt4a|Pin1|Ep300|Supt4b	-1.28794	0	71	1	1	-2.80241	6.47156		1.28794	0.0983607
1	1	-3.33156	-4.55199	GO:0016604	M11	2	0	GO Cellular Components	20	nuclear body		-4.5665	1.81356	4.52274	21162	787	771	52	6.74449	0.903201	11792|12177|12914|13494|15258|15270|16589|20630|20658|21951|22218|22589|26891|28113|53317|54343|56490|56531|66101|66192|66537|66660|67039|67302|68251|68501|68703|69188|69241|69912|70645|71514|72145|72289|75560|75956|76429|116748|207304|213742|219150|244349|320473|330662|380840|386612|665989|668209|668213|100041953|100043324|100043597	Apex1|Bnip3l|Crebbp|Drg1|Hipk2|H2ax|Uhmk1|Snrpc|Son|Tnks|Sumo1|Atrx|Cops4|Tinf2|Plrg1|Atf7ip|Zbtb20|Ylpm1|Ppih|Lage3|Pomp|Sltm|Rbm25|Zc3h13|Babam1|Nsmce2|Rere|Kmt2e|Polr2d|Nup43|Oip5|Sfpq|Wdfy3|Malat1|Ep400|Srrm2|Lhpp|Lsm10|Hectd1|Xist|Hmbox1|Kat6a|Heatr5b|Dock1|Lyrm4|Thoc6|Ppihl|Cdc5lrt8|Cdc5lrt9|Sap18b|Bnip3l-ps|Srcap	-2.55578	0	29	1	1	-4.5665	2.3008		2.55578	0.0660737
0	1	0	-4.212	GO:0048471	M01	1	0	GO Cellular Components	20	perinuclear region of cytoplasm		-4.212	1.87792	4.34386	21162	720	673	43	6.3893	0.942718	11677|11789|11792|12402|12874|13010|13030|13518|13830|14107|15194|16971|17113|17755|17999|18103|18263|20262|20750|22084|23789|23999|26572|27061|53331|53598|65113|65114|66569|66597|67674|68045|70790|75547|109676|192119|207165|216965|380773|665113|668209|668213|100043597	Akr1b1|Apc|Apex1|Cbl|Cpd|Cst3|Ctsb|Dst|Stom|Fat1|Htt|Lrp1|M6pr|Map1b|Nedd4|Nme2|Odc1|Stmn3|Spp1|Tsc2|Coro1b|Twf2|Cops3|Bcap31|Stx7|Dctn3|Ndfip1|Vps35|Gdpd1|Trim13|Trmt112|Rtraf|Ubr5|Akap13|Ank2|Dicer1|Bptf|Taok1|Slirp|Tnik|Cdc5lrt8|Cdc5lrt9|Srcap	-2.49614	0	35	1	1	-4.212	1.87792		2.49614	0.0597222
1	1	-2.11749	-2.48521	GO:0030992	M11	2	0	GO Cellular Components	20	intraciliary transport particle B		-2.48521	6.28886	4.28863	21162	20	673	4	0.594354	0.296292	55978|67042|67286|68708	Ift20|Ift27|Ift22|Rabl2	-1.0462	0	90	1	1	-2.48521	6.28886		1.0462	0.2
1	1	-4.4658	-3.90288	GO:0035730	M11	2	0	GO Molecular Functions	21	S-nitrosoglutathione binding		-4.4658	36.4025	10.2702	21162	4	436	3	0.688073	0.39589	14869|14870|100042625	Gstp2|Gstp1|Gstp-ps	-2.72082	0	32	1	1	-4.4658	36.4025		2.72082	0.75
1	1	-4.08532	-3.32925	GO:0090407	M11	2	0	GO Biological Processes	19	organophosphate biosynthetic process	19_GO:0008152 metabolic process	-4.08532	2.39195	4.50733	21162	487	436	24	5.50459	1.09226	17991|17993|18103|18950|19139|54195|54391|54405|66052|66108|66401|66495|66925|67942|68375|68631|72084|78330|79059|104130|105446|225887|230075|432491	Ndufa2|Ndufs4|Nme2|Pnp|Prps1|Gucy1b1|Rfk|Ndufa1|Sdhc|Ndufa9|Nudt2|Ndufb3|Sdhd|Atp5mc2|Ndufa8|Cryl1|Pigx|Ndufv3|Nme3|Ndufb11|Gmpr2|Ndufs8|Ndufb6|Atg5lrt	-2.37472	0	2	0	0	-32.9401	13.7946		2.37472	0.0492813
0	1	0	-3.22417	GO:0051205	M01	1	0	GO Biological Processes	19	protein insertion into membrane	19_GO:0051179 localization	-3.22417	4.19257	4.48817	21162	60	673	8	1.18871	0.417766	27643|56322|56495|67388|68032|68944|232341|414077	Ubl4a|Timm22|Get3|Rab5if|Emc4|Tmco1|Wnk1|Wdr83os	-1.63805	0	27	0	0	-4.67625	15.7221		1.63805	0.133333
1	0	-2.18147	0	GO:0034719	M10	1	0	GO Cellular Components	20	SMN-Sm protein complex		-2.18147	7.66369	4.21465	21162	19	436	3	0.688073	0.39589	20641|107686|102632439	Snrpd1|Snrpd2|Snrpert	-0.812078	0	11	0	0	-7.76396	20.8014		0.812078	0.157895
1	1	-3.5439	-2.99209	GO:0035731	M11	2	0	GO Molecular Functions	21	dinitrosyl-iron complex binding		-3.5439	20.8014	7.59964	21162	7	436	3	0.688073	0.39589	14869|14870|100042625	Gstp2|Gstp1|Gstp-ps	-1.90202	0	32	0	0	-4.4658	36.4025		1.90202	0.428571
0	1	0	-2.57118	GO:0032261	M01	1	0	GO Biological Processes	19	purine nucleotide salvage	19_GO:0008152 metabolic process	-2.57118	6.61985	4.44154	21162	19	673	4	0.594354	0.296292	11821|18950|23918|105446	Aprt|Pnp|Impdh2|Gmpr2	-1.11308	0	26	0	0	-4.699	10.4814		1.11308	0.210526
1	0	-3.01497	0	GO:0060260	M10	1	0	GO Biological Processes	19	regulation of transcription initiation by RNA polymerase II	19_GO:0008152 metabolic process	-3.01497	4.47049	4.39596	21162	76	436	7	1.6055	0.601933	28077|54343|67089|67381|69790|234959|327987	Med10|Atf7ip|Psmc6|Med4|Med30|Med17|Med13	-1.46836	0	43	0	0	-3.56089	7.46718		1.46836	0.0921053
1	0	-2.32205	0	GO:0045116	M10	1	0	GO Biological Processes	19	protein neddylation	19_GO:0008152 metabolic process	-2.5456	6.45823	4.37772	21162	17	771	4	0.518807	0.25873	18002|56438|67921|631906	Nedd8|Rbx1|Ube2f|Rnf7l	-0.828522	0	59	0	0	-3.16447	9.14916		0.828522	0.235294
1	0	-2.24949	0	GO:0000463	M10	1	0	GO Biological Processes	19	maturation of LSU-rRNA from tricistronic rRNA transcript (SSU-rRNA, 5.8S rRNA, LSU-rRNA)	19_GO:0008152 metabolic process	-2.24949	8.08945	4.36424	21162	18	436	3	0.688073	0.39589	66229|66489|100038991	Rpl7l1|Rpl35|Rpl35rt	-0.861412	0	87	0	0	-2.49671	8.08945		0.861412	0.166667
0	1	0	-2.83963	GO:0004602	M01	1	0	GO Molecular Functions	21	glutathione peroxidase activity		-2.83963	5.82301	4.5448	21162	27	673	5	0.742942	0.331017	14775|14869|14870|66447|100042625	Gpx1|Gstp2|Gstp1|Mgst3|Gstp-ps	-1.32045	0	32	0	0	-4.4658	36.4025		1.32045	0.185185
1	0	-2.49671	0	GO:0030511	M10	1	0	GO Biological Processes	19	positive regulation of transforming growth factor beta receptor signaling pathway	19_GO:0048518 positive regulation of biological process	-2.49671	6.47156	4.34966	21162	30	436	4	0.917431	0.456607	12914|15258|67903|328572	Crebbp|Hipk2|Gipc1|Ep300	-1.05397	0	71	0	0	-2.80241	6.47156		1.05397	0.133333
1	0	-2.49671	0	GO:1903846	M10	1	0	GO Biological Processes	19	positive regulation of cellular response to transforming growth factor beta stimulus	19_GO:0048518 positive regulation of biological process	-2.49671	6.47156	4.34966	21162	30	436	4	0.917431	0.456607	12914|15258|67903|328572	Crebbp|Hipk2|Gipc1|Ep300	-1.05397	0	71	0	0	-2.80241	6.47156		1.05397	0.133333
1	0	-2.49671	0	GO:0000470	M10	1	0	GO Biological Processes	19	maturation of LSU-rRNA	19_GO:0008152 metabolic process	-2.49671	6.47156	4.34966	21162	30	436	4	0.917431	0.456607	66229|66489|70285|100038991	Rpl7l1|Rpl35|Rpf1|Rpl35rt	-1.05397	0	87	1	1	-2.49671	8.08945		1.05397	0.133333
1	1	-3.69984	-3.36671	GO:0006366	M11	2	0	GO Biological Processes	19	transcription by RNA polymerase II	19_GO:0008152 metabolic process	-3.69984	2.63151	4.34577	21162	332	436	18	4.12844	0.952784	20020|20021|20022|20922|28077|66317|66420|66491|67381|67923|69241|69790|69833|192195|234959|320790|328572|100041294	Polr2a|Polr2c|Polr2j|Supt4a|Med10|Skic8|Polr2e|Polr2l|Med4|Eloc|Polr2d|Med30|Polr2f|Ash1l|Med17|Chd7|Ep300|Supt4b	-2.03454	0	10	0	0	-8.34192	32.3578		2.03454	0.0542169
1	0	-2.83989	0	GO:0010965	M10	1	0	GO Biological Processes	19	regulation of mitotic sister chromatid separation	19_GO:0050789 regulation of biological process	-2.83989	4.85367	4.33553	21162	60	436	6	1.37615	0.557931	11789|12237|30949|68501|69957|628119	Apc|Bub3|Lcmt1|Nsmce2|Cdc16|Anapc15-ps	-1.32045	0	70	1	1	-2.83989	4.85367		1.32045	0.1
0	1	0	-3.32435	GO:0042274	M01	1	0	GO Biological Processes	19	ribosomal small subunit biogenesis	19_GO:0009987 cellular process	-3.32435	3.32584	4.30926	21162	104	673	11	1.63447	0.488768	27207|59028|66249|66481|66538|67671|67941|68052|73736|75617|100043813	Rps11|Rcl1|Pno1|Rps21|Rps19bp1|Rpl38|Rps27l|Rps13|Fcf1|Rps25|Rps27rt	-1.72064	0	12	0	0	-7.35981	5.48949		1.72064	0.105769
0	1	0	-2.24541	GO:0072044	M01	1	0	GO Biological Processes	19	collecting duct development	19_GO:0032502 developmental process	-2.24541	7.86107	4.30866	21162	12	673	3	0.445765	0.256788	11677|18128|20750	Akr1b1|Notch1|Spp1	-0.859951	0	74	0	0	-2.79834	11.7916		0.859951	0.25
1	0	-2.39974	0	GO:0015643	M10	1	0	GO Molecular Functions	21	toxic substance binding		-2.39974	9.10063	4.7013	21162	16	436	3	0.688073	0.39589	14869|14870|330814	Gstp2|Gstp1|Adgrl1	-0.979952	0	32	0	0	-4.4658	36.4025		0.979952	0.1875
0	1	0	-2.24541	GO:0050847	M01	1	0	GO Biological Processes	19	progesterone receptor signaling pathway	19_GO:0050896 response to stimulus	-2.24541	7.86107	4.30866	21162	12	673	3	0.445765	0.256788	17999|18673|70790	Nedd4|Phb1|Ubr5	-0.859951	0	110	1	1	-2.24541	7.86107		0.859951	0.25
0	1	0	-2.24541	GO:0043653	M01	1	0	GO Biological Processes	19	mitochondrial fragmentation involved in apoptotic process	19_GO:0009987 cellular process	-2.24541	7.86107	4.30866	21162	12	673	3	0.445765	0.256788	13869|65114|66437	Erbb4|Vps35|Fis1	-0.859951	0	111	1	1	-2.24541	7.86107		0.859951	0.25
1	0	-3.30279	0	GO:0065004	M10	1	0	GO Biological Processes	19	protein-DNA complex assembly	19_GO:0009987 cellular process	-3.30279	3.3369	4.30351	21162	160	436	11	2.52294	0.751037	28077|50708|58243|67381|69790|70645|80838|234959|319177|328572|625328	Med10|H1f2|Nap1l5|Med4|Med30|Oip5|H1f1|Med17|H2bc1|Ep300|H3f3c	-1.70051	0	43	0	0	-3.56089	7.46718		1.70051	0.06875
0	1	0	-3.97348	GO:0006338	M01	1	0	GO Biological Processes	19	chromatin remodeling	19_GO:0009987 cellular process	-3.97348	2.08285	4.29322	21162	468	673	31	4.60624	0.808027	14775|15161|18150|18193|18673|22589|23837|50708|52463|54446|56456|63830|66310|67674|68251|68703|70790|71514|77044|93760|192119|207165|212391|213742|214162|244349|319177|320790|328572|381022|625328	Gpx1|Hcfc1|Npm3|Nsd1|Phb1|Atrx|Cfdp1|H1f2|Tet1|Nfat5|Actl6a|Kcnq1ot1|Dpy30|Trmt112|Babam1|Rere|Ubr5|Sfpq|Arid2|Arid1a|Dicer1|Bptf|Lcor|Xist|Kmt2a|Kat6a|H2bc1|Chd7|Ep300|Kmt2d|H3f3c	-2.27466	0	17	0	0	-6.43549	2.17931		2.27466	0.0662393
0	1	0	-3.41269	R-MMU-194315	M01	1	0	Reactome Gene Sets	6	Signaling by Rho GTPases		-3.84451	1.87142	4.1084	21162	572	771	39	5.05837	0.789235	11853|12237|12549|12874|13424|13518|13544|13830|15528|18643|18751|18844|19877|20742|22151|23988|26891|27061|53382|56381|64652|67037|67771|69668|69912|75547|101314|110379|117600|216965|223435|226751|227613|238130|244867|244895|259302|330662|100043813	Rhoc|Bub3|Arhgap31|Cpd|Dync1h1|Dst|Dvl3|Stom|Hspe1|Pfn1|Prkcb|Plxna1|Rock1|Sptbn1|Tubb2a|Pin1|Cops4|Bcap31|Txnl1|Spen|Nisch|Pmf1|Arpc5|Ccdc115|Nup43|Akap13|Brk1|Sec13|Srgap1|Taok1|Trio|Cdc42bpa|Tubb4b|Dock4|Arhgap20|Peak1|Srgap3|Dock1|Rps27rt	-1.93905	0	38	1	1	-3.84451	1.91054		1.93905	0.0681818
1	1	-4.21516	-2.38167	GO:0015453	M11	2	0	GO Molecular Functions	21	oxidoreduction-driven active transmembrane transporter activity		-4.21516	8.5653	6.4031	21162	34	436	6	1.37615	0.557931	12858|17991|17993|66445|66576|225887	Cox5a|Ndufa2|Ndufs4|Cyc1|Uqcrh|Ndufs8	-2.49715	0	34	1	1	-4.21516	9.24509		2.49715	0.176471
1	0	-4.1561	0	GO:0009055	M10	1	0	GO Molecular Functions	21	electron transfer activity		-4.1561	6.79514	5.95028	21162	50	436	7	1.6055	0.601933	12858|17991|17993|66052|66445|66576|225887	Cox5a|Ndufa2|Ndufs4|Sdhc|Cyc1|Uqcrh|Ndufs8	-2.44273	0	34	0	0	-4.21516	9.24509		2.44273	0.14
1	0	-3.09402	0	GO:0003954	M10	1	0	GO Molecular Functions	21	NADH dehydrogenase activity		-3.09402	9.24509	5.48271	21162	21	436	4	0.917431	0.456607	17991|17993|66108|225887	Ndufa2|Ndufs4|Ndufa9|Ndufs8	-1.53135	0	34	0	0	-4.21516	9.24509		1.53135	0.190476
1	0	-2.24949	0	GO:0008137	M10	1	0	GO Molecular Functions	21	NADH dehydrogenase (ubiquinone) activity		-2.24949	8.08945	4.36424	21162	18	436	3	0.688073	0.39589	17991|17993|225887	Ndufa2|Ndufs4|Ndufs8	-0.861412	0	34	0	0	-4.21516	9.24509		0.861412	0.166667
1	0	-2.18147	0	GO:0050136	M10	1	0	GO Molecular Functions	21	NADH dehydrogenase (quinone) activity		-2.18147	7.66369	4.21465	21162	19	436	3	0.688073	0.39589	17991|17993|225887	Ndufa2|Ndufs4|Ndufs8	-0.812078	0	34	0	0	-4.21516	9.24509		0.812078	0.157895
1	0	-2.12244	0	GO:0016655	M10	1	0	GO Molecular Functions	21	oxidoreductase activity, acting on NAD(P)H, quinone or similar compound as acceptor		-2.12244	5.10913	3.67711	21162	38	436	4	0.917431	0.456607	12408|17991|17993|225887	Cbr1|Ndufa2|Ndufs4|Ndufs8	-0.766279	0	34	0	0	-4.21516	9.24509		0.766279	0.105263
1	0	-2.00007	0	GO:0003955	M10	1	0	GO Molecular Functions	21	NAD(P)H dehydrogenase (quinone) activity		-2.00007	6.61864	3.82423	21162	22	436	3	0.688073	0.39589	17991|17993|225887	Ndufa2|Ndufs4|Ndufs8	-0.679809	0	34	0	0	-4.21516	9.24509		0.679809	0.136364
0	1	0	-2.14176	GO:0030677	M01	1	0	GO Cellular Components	20	ribonuclease P complex		-2.14176	7.25637	4.08945	21162	13	673	3	0.445765	0.256788	15108|66161|227522	Hsd17b10|Pop4|Rpp38	-0.779544	0	101	0	0	-2.32603	7.25637		0.779544	0.230769
1	0	-2.64781	0	GO:0009394	M10	1	0	GO Biological Processes	19	2'-deoxyribonucleotide metabolic process	19_GO:0008152 metabolic process	-2.64781	5.39297	4.2786	21162	45	436	5	1.14679	0.50991	18103|18950|66422|79059|381101	Nme2|Pnp|Dctpp1|Nme3|Dnph1	-1.17081	0	48	0	0	-3.388	10.4814		1.17081	0.111111
1	0	-2.52307	0	GO:0044295	M10	1	0	GO Cellular Components	20	axonal growth cone		-2.52307	5.05591	4.08016	21162	48	436	5	1.14679	0.50991	11789|13176|16971|18189|20614	Apc|Dcc|Lrp1|Nrxn1|Snap25	-1.0716	0	80	0	0	-2.70623	5.05591		1.0716	0.104167
1	0	-2.64781	0	GO:0019692	M10	1	0	GO Biological Processes	19	deoxyribose phosphate metabolic process	19_GO:0008152 metabolic process	-2.64781	5.39297	4.2786	21162	45	436	5	1.14679	0.50991	18103|18950|66422|79059|381101	Nme2|Pnp|Dctpp1|Nme3|Dnph1	-1.17081	0	48	0	0	-3.388	10.4814		1.17081	0.111111
1	1	-2.07648	-3.90397	GO:0004601	M11	2	0	GO Molecular Functions	21	peroxidase activity		-3.90397	4.63932	5.1588	21162	61	673	9	1.3373	0.442775	11757|14775|14869|14870|21672|52700|53381|66447|100042625	Prdx3|Gpx1|Gstp2|Gstp1|Prdx2|Txndc17|Prdx4|Mgst3|Gstp-ps	-2.21114	0	37	0	0	-3.9938	13.4761		2.21114	0.147541
1	1	-3.2294	-2.33231	R-MMU-5358351	M11	2	0	Reactome Gene Sets	6	Signaling by Hedgehog		-3.28096	2.78453	4.0896	21162	138	771	14	1.81582	0.480873	18453|19166|19170|19173|19175|22151|26442|26443|53380|56438|59029|67089|78294|227613	P4hb|Psma2|Psmb1|Psmb5|Psmb6|Tubb2a|Psma5|Psma6|Psmd10|Rbx1|Psmd14|Psmc6|Rps27a|Tubb4b	-1.4445	0	4	0	0	-13.6548	18.2013		1.4445	0.101449
1	1	-2.0185	-3.79342	GO:0016684	M11	2	0	GO Molecular Functions	21	oxidoreductase activity, acting on peroxide as acceptor		-3.79342	4.49204	5.03076	21162	63	673	9	1.3373	0.442775	11757|14775|14869|14870|21672|52700|53381|66447|100042625	Prdx3|Gpx1|Gstp2|Gstp1|Prdx2|Txndc17|Prdx4|Mgst3|Gstp-ps	-2.11467	0	37	0	0	-3.9938	13.4761		2.11467	0.142857
0	1	0	-3.28016	GO:0016209	M01	1	0	GO Molecular Functions	21	antioxidant activity		-3.28016	3.53307	4.34004	21162	89	673	10	1.48588	0.466374	11757|14775|14869|14870|20364|21672|52700|53381|66447|100042625	Prdx3|Gpx1|Gstp2|Gstp1|Selenow|Prdx2|Txndc17|Prdx4|Mgst3|Gstp-ps	-1.68145	0	37	0	0	-3.9938	13.4761		1.68145	0.11236
0	1	0	-2.99209	GO:0008379	M01	1	0	GO Molecular Functions	21	thioredoxin peroxidase activity		-2.99209	13.4761	5.98325	21162	7	673	3	0.445765	0.256788	11757|21672|53381	Prdx3|Prdx2|Prdx4	-1.4511	0	37	0	0	-3.9938	13.4761		1.4511	0.428571
0	1	0	-2.99209	GO:0140824	M01	1	0	GO Molecular Functions	21	thioredoxin-dependent peroxiredoxin activity		-2.99209	13.4761	5.98325	21162	7	673	3	0.445765	0.256788	11757|21672|53381	Prdx3|Prdx2|Prdx4	-1.4511	0	37	0	0	-3.9938	13.4761		1.4511	0.428571
0	1	0	-2.6326	GO:0051920	M01	1	0	GO Molecular Functions	21	peroxiredoxin activity		-2.6326	10.4814	5.15613	21162	9	673	3	0.445765	0.256788	11757|21672|53381	Prdx3|Prdx2|Prdx4	-1.16148	0	37	0	0	-3.9938	13.4761		1.16148	0.333333
0	1	0	-3.13097	GO:0048844	M01	1	0	GO Biological Processes	19	artery morphogenesis	19_GO:0032502 developmental process	-3.13097	3.67531	4.26233	21162	77	673	9	1.3373	0.442775	12168|15213|16971|18015|18128|77044|244349|320790|328365	Bmpr2|Hey1|Lrp1|Nf1|Notch1|Arid2|Kat6a|Chd7|Zmiz1	-1.56109	0	60	1	1	-3.13097	7.39865		1.56109	0.116883
1	0	-2.44373	0	GO:0009162	M10	1	0	GO Biological Processes	19	deoxyribonucleoside monophosphate metabolic process	19_GO:0008152 metabolic process	-2.44373	6.2628	4.25296	21162	31	436	4	0.917431	0.456607	18103|18950|79059|381101	Nme2|Pnp|Nme3|Dnph1	-1.01251	0	48	0	0	-3.388	10.4814		1.01251	0.129032
1	0	-2.88118	0	R-MMU-69206	M10	1	0	Reactome Gene Sets	6	G1/S Transition		-2.88118	3.76984	4.08703	21162	103	436	8	1.83486	0.642743	19166|19170|19175|26442|26443|53380|59029|67089	Psma2|Psmb1|Psmb6|Psma5|Psma6|Psmd10|Psmd14|Psmc6	-1.35425	0	4	0	0	-13.6548	18.2013		1.35425	0.0776699
1	0	-2.34366	0	R-MMU-74158	M10	1	0	Reactome Gene Sets	6	RNA Polymerase III Transcription		-2.34366	5.88324	4.07173	21162	33	436	4	0.917431	0.456607	66420|66491|66596|69833	Polr2e|Polr2l|Gtf3a|Polr2f	-0.93683	0	10	0	0	-8.34192	32.3578		0.93683	0.121212
1	0	-2.34366	0	R-MMU-76046	M10	1	0	Reactome Gene Sets	6	RNA Polymerase III Transcription Initiation		-2.34366	5.88324	4.07173	21162	33	436	4	0.917431	0.456607	66420|66491|66596|69833	Polr2e|Polr2l|Gtf3a|Polr2f	-0.93683	0	10	0	0	-8.34192	32.3578		0.93683	0.121212
1	1	-3.71233	-2.64827	GO:0016491	M11	2	0	GO Molecular Functions	21	oxidoreductase activity		-3.71233	1.98616	4.07569	21162	782	436	32	7.33945	1.24892	11757|12408|12858|12866|14104|14869|14870|15107|16832|17252|17991|17993|18453|20364|22166|27973|52463|53381|53382|56043|66052|66073|66108|66445|66576|66925|68631|72170|72736|105446|225887|100042625	Prdx3|Cbr1|Cox5a|Cox7a2|Fasn|Gstp2|Gstp1|Hadh|Ldhb|Rdh11|Ndufa2|Ndufs4|P4hb|Selenow|Txn1|Vkorc1|Tet1|Prdx4|Txnl1|Akr1e1|Sdhc|Txndc12|Ndufa9|Cyc1|Uqcrh|Sdhd|Cryl1|Chchd4|Tmx1|Gmpr2|Ndufs8|Gstp-ps	-2.04371	0	39	1	1	-3.71233	1.98616		2.04371	0.0409207
1	1	-2.38101	-3.60957	GO:0016072	M11	2	0	GO Biological Processes	19	rRNA metabolic process	19_GO:0008152 metabolic process	-3.60957	2.49975	4.22593	21162	239	673	19	2.82318	0.638474	18150|52530|59028|66161|66229|66481|66489|67115|67674|67936|68731|73736|75617|107071|192119|227522|320790|100038991|100043813	Npm3|Nhp2|Rcl1|Pop4|Rpl7l1|Rps21|Rpl35|Rpl14|Trmt112|Wdr55|Rbfa|Fcf1|Rps25|Wdr74|Dicer1|Rpp38|Chd7|Rpl35rt|Rps27rt	-1.95731	0	9	0	0	-8.71981	3.23542		1.95731	0.0794979
1	0	-3.09268	0	GO:0003755	M10	1	0	GO Molecular Functions	21	peptidyl-prolyl cis-trans isomerase activity		-3.09268	6.74121	5.00034	21162	36	436	5	1.14679	0.50991	19038|23988|30795|66101|105675	Ppic|Pin1|Fkbp3|Ppih|Ppif	-1.53135	0	40	0	0	-3.68442	7.84213		1.53135	0.138889
1	0	-2.57355	0	GO:0016018	M10	1	0	GO Molecular Functions	21	cyclosporin A binding		-2.88393	7.84213	4.97963	21162	14	771	4	0.518807	0.25873	19038|66101|105675|665989	Ppic|Ppih|Ppif|Ppihl	-1.10592	0	40	0	0	-3.68442	7.84213		1.10592	0.285714
1	0	-2.88006	0	GO:0016859	M10	1	0	GO Molecular Functions	21	cis-trans isomerase activity		-2.88006	6.06709	4.65237	21162	40	436	5	1.14679	0.50991	19038|23988|30795|66101|105675	Ppic|Pin1|Fkbp3|Ppih|Ppif	-1.35409	0	40	0	0	-3.68442	7.84213		1.35409	0.125
1	1	-2.00603	-2.7541	GO:0009126	M11	2	0	GO Biological Processes	19	purine nucleoside monophosphate metabolic process	19_GO:0008152 metabolic process	-2.7541	4.6016	4.18356	21162	41	673	6	0.89153	0.36234	11821|18950|23918|66401|105446|381101	Aprt|Pnp|Impdh2|Nudt2|Gmpr2|Dnph1	-1.25399	0	26	0	0	-4.699	10.4814		1.25399	0.146341
1	0	-2.51062	0	GO:0016853	M10	1	0	GO Molecular Functions	21	isomerase activity		-2.51062	2.8219	3.47966	21162	172	436	10	2.29358	0.716927	18453|19038|23988|30795|66101|73724|93747|105675|246703|102635781	P4hb|Ppic|Pin1|Fkbp3|Ppih|Mcee|Echs1|Ppif|Naxe|Idi1-ps1	-1.06318	0	40	0	0	-3.68442	7.84213		1.06318	0.0581395
0	1	0	-3.18147	R-MMU-199977	M01	1	0	Reactome Gene Sets	6	ER to Golgi Anterograde Transport		-3.18147	2.85857	4.04163	21162	143	673	13	1.93165	0.530544	11844|12793|13424|20742|22151|27096|53598|59005|59042|66111|107338|110379|227613	Arf5|Cnih1|Dync1h1|Sptbn1|Tubb2a|Trappc3|Dctn3|Trappc2l|Cope|Tmed3|Gbf1|Sec13|Tubb4b	-1.6015	0	57	1	1	-3.18147	3.10987		1.6015	0.0909091
1	1	-2.02146	-3.38868	GO:0010970	M11	2	0	GO Biological Processes	19	transport along microtubule	19_GO:0051179 localization	-3.38868	2.74223	4.15795	21162	172	673	15	2.22883	0.569031	13424|13518|14533|15194|16553|17755|17918|18039|22223|55978|67042|67286|68196|71514|232946	Dync1h1|Dst|Bloc1s1|Htt|Kif13a|Map1b|Myo5a|Nefl|Uchl1|Ift20|Ift27|Ift22|Hsbp1|Sfpq|Bloc1s3	-1.77117	0	42	0	0	-3.56994	5.24071		1.77117	0.0872093
0	1	0	-2.94535	GO:0042255	M01	1	0	GO Biological Processes	19	ribosome assembly	19_GO:0009987 cellular process	-2.94535	3.81143	4.14585	21162	66	673	8	1.18871	0.417766	11837|66164|67671|67941|75617|100019|229317|234384	Rplp0|Nip7|Rpl38|Rps27l|Rps25|Mdn1|Eif2a|Mpv17l2	-1.4093	0	52	0	0	-3.2432	3.81143		1.4093	0.121212
1	0	-2.56356	0	GO:0009262	M10	1	0	GO Biological Processes	19	deoxyribonucleotide metabolic process	19_GO:0008152 metabolic process	-2.56356	5.16348	4.14442	21162	47	436	5	1.14679	0.50991	18103|18950|66422|79059|381101	Nme2|Pnp|Dctpp1|Nme3|Dnph1	-1.10598	0	48	0	0	-3.388	10.4814		1.10598	0.106383
1	0	-2.69441	0	GO:0006367	M10	1	0	GO Biological Processes	19	transcription initiation at RNA polymerase II promoter	19_GO:0008152 metabolic process	-2.69441	4.55032	4.12563	21162	64	436	6	1.37615	0.557931	28077|67381|67923|69241|69790|234959	Med10|Med4|Eloc|Polr2d|Med30|Med17	-1.20547	0	43	0	0	-3.56089	7.46718		1.20547	0.09375
0	1	0	-2.14176	GO:0018158	M01	1	0	GO Biological Processes	19	protein oxidation	19_GO:0008152 metabolic process	-2.14176	7.25637	4.08945	21162	13	673	3	0.445765	0.256788	11757|14775|72170	Prdx3|Gpx1|Chchd4	-0.779544	0	37	0	0	-3.9938	13.4761		0.779544	0.230769
1	0	-2.11749	0	GO:0014909	M10	1	0	GO Biological Processes	19	smooth muscle cell migration	19_GO:0009987 cellular process	-2.11749	7.2805	4.07559	21162	20	436	3	0.688073	0.39589	18015|18791|67771	Nf1|Plat|Arpc5	-0.764932	0	82	0	0	-2.6326	10.4814		0.764932	0.15
1	1	-3.12019	-2.40415	GO:0051495	M11	2	0	GO Biological Processes	19	positive regulation of cytoskeleton organization	19_GO:0048518 positive regulation of biological process	-3.12019	2.98687	4.04271	21162	195	436	12	2.75229	0.783509	11789|11853|13424|13494|17755|66214|69871|78757|100986|101314|260315|328572	Apc|Rhoc|Dync1h1|Drg1|Map1b|Rgcc|Ppp1r35|Rictor|Akap9|Brk1|Nav3|Ep300	-1.55384	0	47	0	0	-3.42302	6.93381		1.55384	0.0615385
1	0	-2.62589	0	GO:0032786	M10	1	0	GO Biological Processes	19	positive regulation of DNA-templated transcription, elongation	19_GO:0048518 positive regulation of biological process	-2.62589	4.41243	4.02707	21162	66	436	6	1.37615	0.557931	20922|28077|67381|69790|234959|100041294	Supt4a|Med10|Med4|Med30|Med17|Supt4b	-1.15636	0	43	0	0	-3.56089	7.46718		1.15636	0.0909091
1	0	-2.72983	0	GO:2000142	M10	1	0	GO Biological Processes	19	regulation of DNA-templated transcription initiation	19_GO:0008152 metabolic process	-2.72983	3.99714	4.01574	21162	85	436	7	1.6055	0.601933	28077|54343|67089|67381|69790|234959|327987	Med10|Atf7ip|Psmc6|Med4|Med30|Med17|Med13	-1.23534	0	43	0	0	-3.56089	7.46718		1.23534	0.0823529
1	0	-2.11749	0	GO:0031082	M10	1	0	GO Cellular Components	20	BLOC complex		-2.11749	7.2805	4.07559	21162	20	436	3	0.688073	0.39589	14533|20614|232946	Bloc1s1|Snap25|Bloc1s3	-0.764932	0	91	0	0	-2.48329	9.70734		0.764932	0.15
0	1	0	-2.49945	GO:0051654	M01	1	0	GO Biological Processes	19	establishment of mitochondrion localization	19_GO:0051179 localization	-2.49945	4.91317	4.01485	21162	32	673	5	0.742942	0.331017	17755|18039|22223|68196|235180	Map1b|Nefl|Uchl1|Hsbp1|Fez1	-1.055	0	42	0	0	-3.56994	5.24071		1.055	0.15625
1	0	-2.55182	0	GO:0046966	M10	1	0	GO Molecular Functions	21	nuclear thyroid hormone receptor binding		-3.27466	5.67879	4.90261	21162	29	771	6	0.77821	0.316464	18193|56406|67381|69790|234959|327987	Nsd1|Ncoa6|Med4|Med30|Med17|Med13	-1.44064	0	43	0	0	-3.56089	7.46718		1.44064	0.206897
0	1	0	-2.32814	GO:0043101	M01	1	0	GO Biological Processes	19	purine-containing compound salvage	19_GO:0008152 metabolic process	-2.32814	5.71714	4.01193	21162	22	673	4	0.594354	0.296292	11821|18950|23918|105446	Aprt|Pnp|Impdh2|Gmpr2	-0.923588	0	26	0	0	-4.699	10.4814		0.923588	0.181818
1	0	-2.34366	0	GO:0000314	M10	1	0	GO Cellular Components	20	organellar small ribosomal subunit		-2.34366	5.88324	4.07173	21162	33	436	4	0.917431	0.456607	14548|64655|66121|67270	Mrps33|Mrps22|Chchd1|Mrpl42	-0.93683	0	8	0	0	-9.27666	10.2183		0.93683	0.121212
0	1	0	-2.32814	GO:0048820	M01	1	0	GO Biological Processes	19	hair follicle maturation	19_GO:0032502 developmental process	-2.32814	5.71714	4.01193	21162	22	673	4	0.594354	0.296292	13039|17918|18015|18128	Ctsl|Myo5a|Nf1|Notch1	-0.923588	0	100	1	1	-2.32814	5.71714		0.923588	0.181818
1	1	-2.20133	-3.18839	GO:0043467	M11	2	0	GO Biological Processes	19	regulation of generation of precursor metabolites and energy	19_GO:0008152 metabolic process	-3.18839	2.73429	4.0034	21162	161	673	14	2.08024	0.550154	12866|17918|17992|19045|20463|21428|56327|56490|66129|66148|72170|74747|328572|433806	Cox7a2|Myo5a|Ndufa4|Ppp1ca|Cox7a2l|Mlx|Arl2|Zbtb20|Prxl2c|Dnajc15|Chchd4|Ddit4|Ep300|Chchd2-ps	-1.60707	0	55	1	1	-3.18839	3.05708		1.60707	0.0869565
1	1	-2.12244	-2.17063	GO:0044743	M11	2	0	GO Biological Processes	19	protein transmembrane import into intracellular organelle	19_GO:0051179 localization	-2.63112	4.33381	3.99964	21162	38	771	6	0.77821	0.316464	21855|66148|66169|67105|72170|103737	Timm17b|Dnajc15|Tomm7|Timm21|Chchd4|Pex12	-0.902159	0	18	0	0	-5.99385	5.48949		0.902159	0.157895
1	0	-2.59261	0	GO:0060261	M10	1	0	GO Biological Processes	19	positive regulation of transcription initiation by RNA polymerase II	19_GO:0048518 positive regulation of biological process	-2.59261	4.34657	3.97925	21162	67	436	6	1.37615	0.557931	28077|67089|67381|69790|234959|327987	Med10|Psmc6|Med4|Med30|Med17|Med13	-1.12675	0	43	0	0	-3.56089	7.46718		1.12675	0.0895522
1	1	-2.51062	-2.45848	GO:0022618	M11	2	0	GO Biological Processes	19	protein-RNA complex assembly	19_GO:0009987 cellular process	-3.2432	2.55325	3.97719	21162	172	771	16	2.07523	0.513395	11837|13669|20630|20641|23992|27275|50783|67671|67941|69241|75617|100019|107686|192119|320632|102632439	Rplp0|Eif3a|Snrpc|Snrpd1|Prkra|Nufip1|Lsm4|Rpl38|Rps27l|Polr2d|Rps25|Mdn1|Snrpd2|Dicer1|Snrnp200|Snrpert	-1.41284	0	52	1	1	-3.2432	3.81143		1.41284	0.0930233
1	0	-2.05714	0	GO:0009219	M10	1	0	GO Biological Processes	19	pyrimidine deoxyribonucleotide metabolic process	19_GO:0008152 metabolic process	-2.05714	6.93381	3.94579	21162	21	436	3	0.688073	0.39589	18103|66422|79059	Nme2|Dctpp1|Nme3	-0.724375	0	48	0	0	-3.388	10.4814		0.724375	0.142857
0	1	0	-3.40514	GO:0072594	M01	1	0	GO Biological Processes	19	establishment of protein localization to organelle	19_GO:0051179 localization	-3.40514	2.15004	3.93762	21162	351	673	24	3.56612	0.714834	11426|12402|17113|17999|18015|18128|22084|27061|27643|56322|56495|66148|66169|66437|66541|67105|68512|69482|72170|103737|108989|110379|320528|621832	Macf1|Cbl|M6pr|Nedd4|Nf1|Notch1|Tsc2|Bcap31|Ubl4a|Timm22|Get3|Dnajc15|Tomm7|Fis1|Immp1l|Timm21|Tomm5|Nup35|Chchd4|Pex12|Tpr|Sec13|Vps13c|Nutf2-ps2	-1.78235	0	18	0	0	-5.99385	5.48949		1.78235	0.0683761
1	0	-2.29631	0	R-MMU-5696394	M10	1	0	Reactome Gene Sets	6	DNA Damage Recognition in GG-NER		-2.29631	5.7102	3.9866	21162	34	436	4	0.917431	0.456607	26572|26891|56438|56456	Cops3|Cops4|Rbx1|Actl6a	-0.897615	0	102	1	1	-2.29631	5.7102		0.897615	0.117647
1	0	-2.05714	0	R-MMU-71403	M10	1	0	Reactome Gene Sets	6	Citric acid cycle (TCA cycle)		-2.05714	6.93381	3.94579	21162	21	436	3	0.688073	0.39589	14194|66052|66925	Fh1|Sdhc|Sdhd	-0.724375	0	109	0	0	-2.2506	6.93381		0.724375	0.142857
0	1	0	-3.21351	R-MMU-9716542	M01	1	0	Reactome Gene Sets	6	Signaling by Rho GTPases, Miro GTPases and RHOBTB3		-3.61567	1.8236	3.93496	21162	587	771	39	5.05837	0.789235	11853|12237|12549|12874|13424|13518|13544|13830|15528|18643|18751|18844|19877|20742|22151|23988|26891|27061|53382|56381|64652|67037|67771|69668|69912|75547|101314|110379|117600|216965|223435|226751|227613|238130|244867|244895|259302|330662|100043813	Rhoc|Bub3|Arhgap31|Cpd|Dync1h1|Dst|Dvl3|Stom|Hspe1|Pfn1|Prkcb|Plxna1|Rock1|Sptbn1|Tubb2a|Pin1|Cops4|Bcap31|Txnl1|Spen|Nisch|Pmf1|Arpc5|Ccdc115|Nup43|Akap13|Brk1|Sec13|Srgap1|Taok1|Trio|Cdc42bpa|Tubb4b|Dock4|Arhgap20|Peak1|Srgap3|Dock1|Rps27rt	-1.73126	0	38	0	0	-3.84451	1.91054		1.73126	0.0664395
1	0	-2.34366	0	GO:0005763	M10	1	0	GO Cellular Components	20	mitochondrial small ribosomal subunit		-2.34366	5.88324	4.07173	21162	33	436	4	0.917431	0.456607	14548|64655|66121|67270	Mrps33|Mrps22|Chchd1|Mrpl42	-0.93683	0	8	0	0	-9.27666	10.2183		0.93683	0.121212
1	1	-3.08519	-2.81066	R-MMU-983169	M11	2	0	Reactome Gene Sets	6	Class I MHC mediated antigen processing & presentation		-3.42827	2.08057	3.92324	21162	343	771	26	3.37224	0.650105	15204|17222|17999|19166|19170|19173|19175|22194|22209|26442|26443|27061|53380|56438|59026|59029|67089|67673|67921|67923|69116|69957|77891|78294|110379|235439	Herc2|Anapc1|Nedd4|Psma2|Psmb1|Psmb5|Psmb6|Ube2e1|Ube2a|Psma5|Psma6|Bcap31|Psmd10|Rbx1|Huwe1|Psmd14|Psmc6|Elob|Ube2f|Eloc|Ubr4|Cdc16|Ube2s|Rps27a|Sec13|Herc1	-1.57556	0	4	0	0	-13.6548	18.2013		1.57556	0.0758017
1	0	-2.11749	0	GO:0030150	M10	1	0	GO Biological Processes	19	protein import into mitochondrial matrix	19_GO:0051179 localization	-2.27454	5.48949	3.90585	21162	20	771	4	0.518807	0.25873	21855|66148|66169|67105	Timm17b|Dnajc15|Tomm7|Timm21	-0.620666	0	18	0	0	-5.99385	5.48949		0.620666	0.2
1	0	-2.2506	0	GO:0006099	M10	1	0	GO Biological Processes	19	tricarboxylic acid cycle	19_GO:0008152 metabolic process	-2.2506	5.54705	3.9048	21162	35	436	4	0.917431	0.456607	14194|17993|66052|66925	Fh1|Ndufs4|Sdhc|Sdhd	-0.861412	0	109	1	1	-2.2506	6.93381		0.861412	0.114286
0	1	0	-2.04729	GO:1903025	M01	1	0	GO Biological Processes	19	regulation of RNA polymerase II regulatory region sequence-specific DNA binding	19_GO:0065007 biological regulation	-2.04729	6.73806	3.89233	21162	14	673	3	0.445765	0.256788	18193|68576|328572	Nsd1|Lamtor5|Ep300	-0.717172	0	121	1	1	-2.04729	6.73806		0.717172	0.214286
1	1	-2.11737	-3.05742	GO:2000045	M11	2	0	GO Biological Processes	19	regulation of G1/S transition of mitotic cell cycle	19_GO:0050789 regulation of biological process	-3.05742	2.65193	3.8725	21162	166	673	14	2.08024	0.550154	11789|11792|12581|12914|19211|53317|56456|66214|67941|69188|77044|81702|93760|116748	Apc|Apex1|Cdkn2d|Crebbp|Pten|Plrg1|Actl6a|Rgcc|Rps27l|Kmt2e|Arid2|Ankrd17|Arid1a|Lsm10	-1.50254	0	51	0	0	-3.29631	4.89133		1.50254	0.0843373
1	1	-2.34733	-2.01021	GO:0006413	M11	2	0	GO Biological Processes	19	translational initiation	19_GO:0008152 metabolic process	-2.80135	3.2937	3.86932	21162	75	771	9	1.16732	0.386827	13665|13669|54709|66235|68135|68969|73830|217715|229317	Eif2s1|Eif3a|Eif3i|Eif1ax|Eif3h|Eif1b|Eif3k|Eif2b2|Eif2a	-1.03913	0	16	0	0	-6.56658	11.7916		1.03913	0.12
0	1	0	-2.85028	GO:0050772	M01	1	0	GO Biological Processes	19	positive regulation of axonogenesis	19_GO:0032502 developmental process	-2.85028	3.11329	3.85831	21162	101	673	10	1.48588	0.466374	11426|12168|13508|16971|17755|18039|18844|23999|217715|328572	Macf1|Bmpr2|Dscam|Lrp1|Map1b|Nefl|Plxna1|Twf2|Eif2b2|Ep300	-1.32874	0	45	0	0	-3.54241	4.65841		1.32874	0.0990099
1	0	-2.49643	0	GO:0000079	M10	1	0	GO Biological Processes	19	regulation of cyclin-dependent protein serine/threonine kinase activity	19_GO:0008152 metabolic process	-2.49643	4.16029	3.84123	21162	70	436	6	1.37615	0.557931	11789|12367|12442|12581|53380|66214	Apc|Casp3|Ccnb2|Cdkn2d|Psmd10|Rgcc	-1.05397	0	88	1	1	-2.49643	4.16029		1.05397	0.0857143
0	1	0	-2.76474	GO:0030134	M01	1	0	GO Cellular Components	20	COPII-coated ER to Golgi transport vesicle		-2.76474	4.002	4.04012	21162	55	673	7	1.04012	0.391078	66111|66366|67180|67898|68090|103694|110379	Tmed3|Ergic3|Yipf5|Pef1|Yif1a|Tmed4|Sec13	-1.26237	0	24	0	0	-4.75907	4.002		1.26237	0.127273
0	1	0	-2.32814	GO:0033177	M01	1	0	GO Cellular Components	20	proton-transporting two-sector ATPase complex, proton-transporting domain		-2.32814	5.71714	4.01193	21162	22	673	4	0.594354	0.296292	11974|67942|114143|432491	Atp6v0e|Atp5mc2|Atp6v0b|Atg5lrt	-0.923588	0	15	0	0	-6.60189	9.43328		0.923588	0.181818
0	1	0	-2.38167	GO:0061842	M01	1	0	GO Biological Processes	19	microtubule organizing center localization	19_GO:0051179 localization	-2.38167	4.62416	3.83295	21162	34	673	5	0.742942	0.331017	20358|55978|64009|67771|100986	Sema6a|Ift20|Syne1|Arpc5|Akap9	-0.964685	0	98	1	1	-2.38167	4.62416		0.964685	0.147059
1	0	-2.20645	0	GO:0009112	M10	1	0	GO Biological Processes	19	nucleobase metabolic process	19_GO:0008152 metabolic process	-2.20645	5.39297	3.82608	21162	36	436	4	0.917431	0.456607	18950|19139|22139|105446	Pnp|Prps1|Ttr|Gmpr2	-0.827879	0	26	0	0	-4.699	10.4814		0.827879	0.111111
1	0	-2.20645	0	GO:0007026	M10	1	0	GO Biological Processes	19	negative regulation of microtubule depolymerization	19_GO:0048519 negative regulation of biological process	-2.20645	5.39297	3.82608	21162	36	436	4	0.917431	0.456607	11789|17755|67886|260315	Apc|Map1b|Camsap2|Nav3	-0.827879	0	47	0	0	-3.42302	6.93381		0.827879	0.111111
1	0	-2.00007	0	GO:0009147	M10	1	0	GO Biological Processes	19	pyrimidine nucleoside triphosphate metabolic process	19_GO:0008152 metabolic process	-2.00007	6.61864	3.82423	21162	22	436	3	0.688073	0.39589	18103|66422|79059	Nme2|Dctpp1|Nme3	-0.679809	0	48	0	0	-3.388	10.4814		0.679809	0.136364
0	1	0	-3.35327	GO:0031346	M01	1	0	GO Biological Processes	19	positive regulation of cell projection organization	19_GO:0048518 positive regulation of biological process	-3.35327	1.96951	3.82282	21162	463	673	29	4.30906	0.782743	11426|11789|12168|13176|13508|13544|15194|16001|16971|16974|17755|18015|18039|18103|18189|18546|18643|18844|22084|23789|23999|55978|69871|101314|103742|217715|235180|328572|665113	Macf1|Apc|Bmpr2|Dcc|Dscam|Dvl3|Htt|Igf1r|Lrp1|Lrp6|Map1b|Nf1|Nefl|Nme2|Nrxn1|Pcp4|Pfn1|Plxna1|Tsc2|Coro1b|Twf2|Ift20|Ppp1r35|Brk1|Mien1|Eif2b2|Fez1|Ep300|Tnik	-1.74668	0	45	0	0	-3.54241	4.65841		1.74668	0.062635
1	1	-2.13695	-2.58653	GO:1902808	M11	2	0	GO Biological Processes	19	positive regulation of cell cycle G1/S phase transition	19_GO:0048518 positive regulation of biological process	-2.58653	3.73068	3.80662	21162	59	673	7	1.04012	0.391078	11792|12914|53317|66214|69188|81702|116748	Apex1|Crebbp|Plrg1|Rgcc|Kmt2e|Ankrd17|Lsm10	-1.12333	0	51	0	0	-3.29631	4.89133		1.12333	0.118644
1	0	-3.18392	0	GO:0051604	M10	1	0	GO Biological Processes	19	protein maturation	19_GO:0008152 metabolic process	-3.18392	2.20621	3.80201	21162	462	436	21	4.81651	1.02543	12367|12914|18453|18791|19038|20340|21371|52653|53381|65114|66101|66541|67180|68250|72170|73078|74316|105675|110920|319177|328572	Casp3|Crebbp|P4hb|Plat|Ppic|Glg1|Tbca|Nudcd2|Prdx4|Vps35|Ppih|Immp1l|Yipf5|Ciao2a|Chchd4|Pmpcb|Isca2|Ppif|Hspa13|H2bc1|Ep300	-1.60328	0	56	1	1	-3.18392	2.28729		1.60328	0.0454545
1	1	-2.43864	-2.10833	GO:0010821	M11	2	0	GO Biological Processes	19	regulation of mitochondrion organization	19_GO:0050789 regulation of biological process	-2.97944	2.59638	3.78957	21162	148	771	14	1.81582	0.480873	12177|14775|15194|30954|53380|59026|65114|66092|66437|69076|105675|320528|328572|100042424	Bnip3l|Gpx1|Htt|Siva1|Psmd10|Huwe1|Vps35|Ghitm|Fis1|Triap1|Ppif|Vps13c|Ep300|Pdcd5-ps	-1.18727	0	65	0	0	-3.01394	8.82485		1.18727	0.0945946
1	1	-2.58777	-2.64779	GO:0030071	M11	2	0	GO Biological Processes	19	regulation of mitotic metaphase/anaphase transition	19_GO:0050789 regulation of biological process	-2.79453	3.04972	3.78912	21162	90	771	10	1.29702	0.407484	11789|12237|30949|56456|68501|69957|77044|93760|108989|628119	Apc|Bub3|Lcmt1|Actl6a|Nsmce2|Cdc16|Arid2|Arid1a|Tpr|Anapc15-ps	-1.03541	0	70	0	0	-2.83989	4.85367		1.03541	0.111111
1	1	-3.03328	-2.2047	GO:0031647	M11	2	0	GO Biological Processes	19	regulation of protein stability	19_GO:0065007 biological regulation	-3.03328	2.45755	3.78626	21162	316	436	16	3.66972	0.90044	12367|12914|13200|13544|15161|17751|21376|22218|23988|54343|65114|66169|67903|70790|70925|328572	Casp3|Crebbp|Ddost|Dvl3|Hcfc1|Mt3|Tbrg1|Sumo1|Pin1|Atf7ip|Vps35|Tomm7|Gipc1|Ubr5|Cdkn2aip|Ep300	-1.48351	0	63	1	1	-3.03328	2.45755		1.48351	0.0506329
1	1	-2.37048	-2.29196	GO:0071826	M11	2	0	GO Biological Processes	19	protein-RNA complex organization	19_GO:0009987 cellular process	-3.0294	2.43978	3.7721	21162	180	771	16	2.07523	0.513395	11837|13669|20630|20641|23992|27275|50783|67671|67941|69241|75617|100019|107686|192119|320632|102632439	Rplp0|Eif3a|Snrpc|Snrpd1|Prkra|Nufip1|Lsm4|Rpl38|Rps27l|Polr2d|Rps25|Mdn1|Snrpd2|Dicer1|Snrnp200|Snrpert	-1.22372	0	52	0	0	-3.2432	3.81143		1.22372	0.0888889
0	1	0	-3.02336	GO:0030705	M01	1	0	GO Biological Processes	19	cytoskeleton-dependent intracellular transport	19_GO:0051179 localization	-3.02336	2.44227	3.77001	21162	206	673	16	2.37741	0.587246	13424|13518|14533|15194|16553|17755|17918|18039|22223|55978|67042|67286|68196|71514|77097|232946	Dync1h1|Dst|Bloc1s1|Htt|Kif13a|Map1b|Myo5a|Nefl|Uchl1|Ift20|Ift27|Ift22|Hsbp1|Sfpq|Tanc2|Bloc1s3	-1.47612	0	42	0	0	-3.56994	5.24071		1.47612	0.0776699
0	1	0	-2.18778	GO:0043173	M01	1	0	GO Biological Processes	19	nucleotide salvage	19_GO:0008152 metabolic process	-2.18778	5.24071	3.76728	21162	24	673	4	0.594354	0.296292	11821|18950|23918|105446	Aprt|Pnp|Impdh2|Gmpr2	-0.814732	0	26	0	0	-4.699	10.4814		0.814732	0.166667
0	1	0	-2.18778	GO:0046037	M01	1	0	GO Biological Processes	19	GMP metabolic process	19_GO:0008152 metabolic process	-2.18778	5.24071	3.76728	21162	24	673	4	0.594354	0.296292	11821|18950|23918|105446	Aprt|Pnp|Impdh2|Gmpr2	-0.814732	0	26	0	0	-4.699	10.4814		0.814732	0.166667
0	1	0	-2.18778	GO:0042759	M01	1	0	GO Biological Processes	19	long-chain fatty acid biosynthetic process	19_GO:0008152 metabolic process	-2.18778	5.24071	3.76728	21162	24	673	4	0.594354	0.296292	14869|14870|17918|100042625	Gstp2|Gstp1|Myo5a|Gstp-ps	-0.814732	0	32	0	0	-4.4658	36.4025		0.814732	0.166667
0	1	0	-2.18778	GO:0034643	M01	1	0	GO Biological Processes	19	establishment of mitochondrion localization, microtubule-mediated	19_GO:0051179 localization	-2.18778	5.24071	3.76728	21162	24	673	4	0.594354	0.296292	17755|18039|22223|68196	Map1b|Nefl|Uchl1|Hsbp1	-0.814732	0	42	0	0	-3.56994	5.24071		0.814732	0.166667
0	1	0	-2.18778	GO:0047497	M01	1	0	GO Biological Processes	19	mitochondrion transport along microtubule	19_GO:0051179 localization	-2.18778	5.24071	3.76728	21162	24	673	4	0.594354	0.296292	17755|18039|22223|68196	Map1b|Nefl|Uchl1|Hsbp1	-0.814732	0	42	0	0	-3.56994	5.24071		0.814732	0.166667
1	0	-2.62532	0	GO:0030516	M10	1	0	GO Biological Processes	19	regulation of axon extension	19_GO:0040007 growth	-2.62532	3.43623	3.76612	21162	113	436	8	1.83486	0.642743	12168|13508|16971|17751|17755|20358|21960|328572	Bmpr2|Dscam|Lrp1|Mt3|Map1b|Sema6a|Tnr|Ep300	-1.15631	0	45	0	0	-3.54241	4.65841		1.15631	0.0707965
0	1	0	-3.00652	GO:0006605	M01	1	0	GO Biological Processes	19	protein targeting	19_GO:0051179 localization	-3.11958	2.22247	3.75779	21162	247	771	20	2.59403	0.572471	11426|17113|17999|21855|26422|27061|27643|56322|56495|66148|66169|66437|66541|67105|67903|68512|72170|73078|103737|320528	Macf1|M6pr|Nedd4|Timm17b|Nbea|Bcap31|Ubl4a|Timm22|Get3|Dnajc15|Tomm7|Fis1|Immp1l|Timm21|Gipc1|Tomm5|Chchd4|Pmpcb|Pex12|Vps13c	-1.3035	0	18	0	0	-5.99385	5.48949		1.3035	0.0809717
0	1	0	-2.31327	GO:0006979	M01	1	0	GO Biological Processes	19	response to oxidative stress	19_GO:0050896 response to stimulus	-3.22158	2.01592	3.74818	21162	354	771	26	3.37224	0.650105	11677|11757|11792|12367|13010|13665|14775|14870|17751|19173|21672|22166|23825|23992|53381|66521|67130|72170|103737|105675|225887|231207|234384|433806|100041273|100042503	Akr1b1|Prdx3|Apex1|Casp3|Cst3|Eif2s1|Gpx1|Gstp1|Mt3|Psmb5|Prdx2|Txn1|Banf1|Prkra|Prdx4|Rwdd1|Ndufa6|Chchd4|Pex12|Ppif|Ndufs8|Cpeb2|Mpv17l2|Chchd2-ps|Ndufb4c|Ndufb4b	-1.39242	0	53	1	1	-3.22158	2.01592		1.39242	0.0734463
1	0	-2.30022	0	GO:0010823	M10	1	0	GO Biological Processes	19	negative regulation of mitochondrion organization	19_GO:0048519 negative regulation of biological process	-2.30022	4.49414	3.72878	21162	54	436	5	1.14679	0.50991	53380|59026|66092|69076|105675	Psmd10|Huwe1|Ghitm|Triap1|Ppif	-0.901081	0	65	0	0	-3.01394	8.82485		0.901081	0.0925926
0	1	0	-2.43943	R-MMU-4085377	M01	1	0	Reactome Gene Sets	6	SUMOylation of SUMOylation proteins		-2.43943	4.76428	3.92207	21162	33	673	5	0.742942	0.331017	22218|69482|69912|108989|110379	Sumo1|Nup35|Nup43|Tpr|Sec13	-1.00935	0	50	0	0	-3.3063	5.98939		1.00935	0.151515
0	1	0	-2.04729	R-MMU-74217	M01	1	0	Reactome Gene Sets	6	Purine salvage		-2.04729	6.73806	3.89233	21162	14	673	3	0.445765	0.256788	11821|18950|105446	Aprt|Pnp|Gmpr2	-0.717172	0	26	0	0	-4.699	10.4814		0.717172	0.214286
1	1	-2.06844	-3.05183	GO:0030684	M11	2	0	GO Cellular Components	20	preribosome		-3.10166	2.9408	4.00442	21162	112	771	12	1.55642	0.44579	27207|59028|66164|66249|66538|68052|70285|73736|78294|100019|107071|100043813	Rps11|Rcl1|Nip7|Pno1|Rps19bp1|Rps13|Rpf1|Fcf1|Rps27a|Mdn1|Wdr74|Rps27rt	-1.29059	0	12	0	0	-7.35981	5.48949		1.29059	0.107143
1	0	-2.84232	0	R-MMU-3108232	M10	1	0	Reactome Gene Sets	6	SUMO E3 ligases SUMOylate target proteins		-2.84232	3.1314	3.8628	21162	155	436	10	2.29358	0.716927	15204|15258|22218|67711|68501|69482|69912|319160|320332|328572	Herc2|Hipk2|Sumo1|Nsmce1|Nsmce2|Nup35|Nup43|H4c12|H4c16|Ep300	-1.32137	0	50	0	0	-3.3063	5.98939		1.32137	0.0645161
1	1	-2.90858	-2.28204	R-MMU-202403	M11	2	0	Reactome Gene Sets	6	TCR signaling		-2.91233	2.96002	3.8584	21162	102	771	11	1.42672	0.427092	19166|19170|19173|19175|19211|26442|26443|53380|59029|67089|78294	Psma2|Psmb1|Psmb5|Psmb6|Pten|Psma5|Psma6|Psmd10|Psmd14|Psmc6|Rps27a	-1.12741	0	4	0	0	-13.6548	18.2013		1.12741	0.107843
1	0	-2.99036	0	R-MMU-1257604	M10	1	0	Reactome Gene Sets	6	PIP3 activates AKT signaling		-2.99036	2.74338	3.85571	21162	230	436	13	2.98165	0.814539	13869|19166|19170|19175|21951|26442|26443|53380|56692|59029|67089|68441|78757	Erbb4|Psma2|Psmb1|Psmb6|Tnks|Psma5|Psma6|Psmd10|Lamtor3|Psmd14|Psmc6|Rraga|Rictor	-1.44999	0	4	0	0	-13.6548	18.2013		1.44999	0.0565217
1	1	-2.4352	-2.69863	R-MMU-3108214	M11	2	0	Reactome Gene Sets	6	SUMOylation of DNA damage response and repair proteins		-2.69863	3.49381	3.84155	21162	72	673	8	1.18871	0.417766	15204|22218|67711|68501|69482|69912|108989|110379	Herc2|Sumo1|Nsmce1|Nsmce2|Nup35|Nup43|Tpr|Sec13	-1.20914	0	50	0	0	-3.3063	5.98939		1.20914	0.111111
0	1	0	-2.93237	R-MMU-948021	M01	1	0	Reactome Gene Sets	6	Transport to the Golgi and subsequent modification		-2.93237	2.57439	3.74635	21162	171	673	14	2.08024	0.550154	11844|12793|13424|17156|20742|22151|27096|53598|59005|59042|66111|107338|110379|227613	Arf5|Cnih1|Dync1h1|Man1a2|Sptbn1|Tubb2a|Trappc3|Dctn3|Trappc2l|Cope|Tmed3|Gbf1|Sec13|Tubb4b	-1.39878	0	57	0	0	-3.18147	3.10987		1.39878	0.0818713
1	1	-2.40022	-2.50915	R-MMU-5693532	M11	2	0	Reactome Gene Sets	6	DNA Double-Strand Break Repair		-2.9229	2.56176	3.73253	21162	150	771	14	1.81582	0.480873	15204|15270|22218|68024|68251|78294|78303|104416|319160|319161|319177|319179|319181|320332	Herc2|H2ax|Sumo1|H2bc4|Babam1|Rps27a|H2bc27|Bap1|H4c12|H4c18|H2bc1|H2bc6|H2bc8|H4c16	-1.13513	0	6	0	0	-10.4466	9.36673		1.13513	0.0933333
1	1	-2.46373	-2.30134	R-MMU-5693567	M11	2	0	Reactome Gene Sets	6	HDR through Homologous Recombination (HRR) or Single Strand Annealing (SSA)		-2.8382	2.74475	3.72697	21162	120	771	12	1.55642	0.44579	15204|15270|68024|68251|78294|78303|319160|319161|319177|319179|319181|320332	Herc2|H2ax|H2bc4|Babam1|Rps27a|H2bc27|H4c12|H4c18|H2bc1|H2bc6|H2bc8|H4c16	-1.06446	0	6	0	0	-10.4466	9.36673		1.06446	0.1
1	0	-2.71956	0	R-MMU-2990846	M10	1	0	Reactome Gene Sets	6	SUMOylation		-2.71956	3.0147	3.72184	21162	161	436	10	2.29358	0.716927	15204|15258|22218|67711|68501|69482|69912|319160|320332|328572	Herc2|Hipk2|Sumo1|Nsmce1|Nsmce2|Nup35|Nup43|H4c12|H4c16|Ep300	-1.22675	0	50	0	0	-3.3063	5.98939		1.22675	0.0621118
1	0	-2.87982	0	R-MMU-449147	M10	1	0	Reactome Gene Sets	6	Signaling by Interleukins		-2.87982	2.55456	3.70059	21162	266	436	14	3.21101	0.844288	12367|12402|19166|19170|19175|20614|26442|26443|53380|56438|59029|67089|319152|360198	Casp3|Cbl|Psma2|Psmb1|Psmb6|Snap25|Psma5|Psma6|Psmd10|Rbx1|Psmd14|Psmc6|H3c10|H3c1	-1.35409	0	4	0	0	-13.6548	18.2013		1.35409	0.0526316
1	1	-2.51062	-2.90804	GO:0018205	M11	2	0	GO Biological Processes	19	peptidyl-lysine modification	19_GO:0008152 metabolic process	-2.90804	2.55942	3.72165	21162	172	673	14	2.08024	0.550154	12914|14533|15254|22218|50708|56456|68043|68501|75560|192195|214162|244349|328365|328572	Crebbp|Bloc1s1|Hint1|Sumo1|H1f2|Actl6a|Eef1akmt1|Nsmce2|Ep400|Ash1l|Kmt2a|Kat6a|Zmiz1|Ep300	-1.37749	0	62	0	0	-3.07181	3.55973		1.37749	0.0813953
1	0	-2.33516	0	GO:0009161	M10	1	0	GO Biological Processes	19	ribonucleoside monophosphate metabolic process	19_GO:0008152 metabolic process	-2.52684	3.62514	3.72076	21162	53	771	7	0.907912	0.341597	11821|18950|19139|23918|54391|66401|105446	Aprt|Pnp|Prps1|Impdh2|Rfk|Nudt2|Gmpr2	-0.81069	0	26	0	0	-4.699	10.4814		0.81069	0.132075
0	1	0	-2.72275	GO:0014910	M01	1	0	GO Biological Processes	19	regulation of smooth muscle cell migration	19_GO:0040011 locomotion	-2.72275	2.99469	3.71354	21162	105	673	10	1.48588	0.466374	11792|14869|14870|16971|17918|18015|18844|20195|23789|238130	Apex1|Gstp2|Gstp1|Lrp1|Myo5a|Nf1|Plxna1|S100a11|Coro1b|Dock4	-1.22939	0	32	0	0	-4.4658	36.4025		1.22939	0.0952381
1	1	-2.1954	-2.69196	GO:0033045	M11	2	0	GO Biological Processes	19	regulation of sister chromatid segregation	19_GO:0050789 regulation of biological process	-2.77588	2.84832	3.70953	21162	106	771	11	1.42672	0.427092	11789|12237|17222|30949|56456|68501|69957|77044|93760|108989|628119	Apc|Bub3|Anapc1|Lcmt1|Actl6a|Nsmce2|Cdc16|Arid2|Arid1a|Tpr|Anapc15-ps	-1.01778	0	70	0	0	-2.83989	4.85367		1.01778	0.103774
1	0	-2.37611	0	GO:2000144	M10	1	0	GO Biological Processes	19	positive regulation of DNA-templated transcription initiation	19_GO:0048518 positive regulation of biological process	-2.37611	3.93541	3.66877	21162	74	436	6	1.37615	0.557931	28077|67089|67381|69790|234959|327987	Med10|Psmc6|Med4|Med30|Med17|Med13	-0.961921	0	43	0	0	-3.56089	7.46718		0.961921	0.0810811
1	0	-2.37611	0	GO:1904029	M10	1	0	GO Biological Processes	19	regulation of cyclin-dependent protein kinase activity	19_GO:0008152 metabolic process	-2.37611	3.93541	3.66877	21162	74	436	6	1.37615	0.557931	11789|12367|12442|12581|53380|66214	Apc|Casp3|Ccnb2|Cdkn2d|Psmd10|Rgcc	-0.961921	0	88	0	0	-2.49643	4.16029		0.961921	0.0810811
1	1	-2.50741	-2.55002	GO:1902099	M11	2	0	GO Biological Processes	19	regulation of metaphase/anaphase transition of cell cycle	19_GO:0050789 regulation of biological process	-2.68684	2.95134	3.66715	21162	93	771	10	1.29702	0.407484	11789|12237|30949|56456|68501|69957|77044|93760|108989|628119	Apc|Bub3|Lcmt1|Actl6a|Nsmce2|Cdc16|Arid2|Arid1a|Tpr|Anapc15-ps	-0.941859	0	70	0	0	-2.83989	4.85367		0.941859	0.107527
0	1	0	-2.27239	GO:0001893	M01	1	0	GO Biological Processes	19	maternal placenta development	19_GO:0022414 reproductive process	-2.27239	4.36726	3.66467	21162	36	673	5	0.742942	0.331017	11757|12168|13030|13039|192195	Prdx3|Bmpr2|Ctsb|Ctsl|Ash1l	-0.878196	0	105	1	1	-2.27239	4.36726		0.878196	0.138889
0	1	0	-2.12294	GO:0061162	M01	1	0	GO Biological Processes	19	establishment of monopolar cell polarity	19_GO:0009987 cellular process	-2.12294	5.03108	3.65498	21162	25	673	4	0.594354	0.296292	14107|17755|55978|107338	Fat1|Map1b|Ift20|Gbf1	-0.766279	0	114	1	1	-2.12294	5.03108		0.766279	0.16
1	1	-2.04719	-2.46316	GO:0098930	M11	2	0	GO Biological Processes	19	axonal transport	19_GO:0051179 localization	-2.46316	3.55016	3.6445	21162	62	673	7	1.04012	0.391078	13424|13518|14533|18039|22223|68196|232946	Dync1h1|Dst|Bloc1s1|Nefl|Uchl1|Hsbp1|Bloc1s3	-1.02952	0	42	0	0	-3.56994	5.24071		1.02952	0.112903
1	0	-2.34733	0	GO:0034243	M10	1	0	GO Biological Processes	19	regulation of transcription elongation by RNA polymerase II	19_GO:0008152 metabolic process	-2.34733	3.88294	3.62754	21162	75	436	6	1.37615	0.557931	20922|28077|67381|69790|234959|100041294	Supt4a|Med10|Med4|Med30|Med17|Supt4b	-0.938678	0	43	0	0	-3.56089	7.46718		0.938678	0.08
1	0	-2.34733	0	GO:1905818	M10	1	0	GO Biological Processes	19	regulation of chromosome separation	19_GO:0050789 regulation of biological process	-2.34733	3.88294	3.62754	21162	75	436	6	1.37615	0.557931	11789|12237|30949|68501|69957|628119	Apc|Bub3|Lcmt1|Nsmce2|Cdc16|Anapc15-ps	-0.938678	0	70	0	0	-2.83989	4.85367		0.938678	0.08
1	1	-3.07181	-2.08825	GO:0018193	M11	2	0	GO Biological Processes	19	peptidyl-amino acid modification	19_GO:0008152 metabolic process	-3.07181	1.9718	3.62086	21162	640	436	26	5.9633	1.13409	11757|12914|13869|14533|15258|16589|18453|18751|19038|21951|22218|23988|27973|50708|53381|56456|66101|68043|68501|72170|78757|105675|192195|232341|328365|328572	Prdx3|Crebbp|Erbb4|Bloc1s1|Hipk2|Uhmk1|P4hb|Prkcb|Ppic|Tnks|Sumo1|Pin1|Vkorc1|H1f2|Prdx4|Actl6a|Ppih|Eef1akmt1|Nsmce2|Chchd4|Rictor|Ppif|Ash1l|Wnk1|Zmiz1|Ep300	-1.51498	0	62	1	1	-3.07181	3.55973		1.51498	0.040625
1	0	-2.74906	0	R-MMU-68877	M10	1	0	Reactome Gene Sets	6	Mitotic Prometaphase		-2.74906	2.8551	3.69565	21162	187	436	11	2.52294	0.751037	12237|12442|13424|53598|67037|69912|73738|76789|100986|225745|100043813	Bub3|Ccnb2|Dync1h1|Dctn3|Pmf1|Nup43|Haus7|Mzt1|Akap9|Haus1|Rps27rt	-1.25065	0	78	1	1	-2.74906	3.83184		1.25065	0.0588235
1	0	-2.68007	0	R-MMU-8978868	M10	1	0	Reactome Gene Sets	6	Fatty acid metabolism		-2.68007	2.97771	3.6763	21162	163	436	10	2.29358	0.716927	12408|14104|15107|20524|26897|57279|66834|73724|74114|93747	Cbr1|Fasn|Hadh|Slc25a17|Acot1|Slc25a20|Acot13|Mcee|Crot|Echs1	-1.19443	0	61	0	0	-3.09268	6.74121		1.19443	0.0613497
0	1	0	-2.34901	mmu04150	M01	1	0	KEGG Pathway	24	mTOR signaling pathway - Mus musculus (house mouse)		-3.19688	2.62237	3.96748	21162	157	771	15	1.94553	0.497422	11973|13544|16001|16974|18751|19211|22084|56032|56692|67046|68441|68576|74747|78757|110379	Atp6v1e1|Dvl3|Igf1r|Lrp6|Prkcb|Pten|Tsc2|Nprl2|Lamtor3|Tbc1d7|Rraga|Lamtor5|Ddit4|Rictor|Sec13	-1.37132	0	54	0	0	-3.20674	4.14301		1.37132	0.0955414
1	0	-2.50856	0	GO:0031398	M10	1	0	GO Biological Processes	19	positive regulation of protein ubiquitination	19_GO:0048518 positive regulation of biological process	-2.50856	3.29062	3.61896	21162	118	436	8	1.83486	0.642743	23988|53380|56438|59026|65113|67898|77891|105689	Pin1|Psmd10|Rbx1|Huwe1|Ndfip1|Pef1|Ube2s|Mycbp2	-1.06261	0	86	1	1	-2.50856	3.29062		1.06261	0.0677966
1	0	-2.81878	0	GO:0008380	M10	1	0	GO Biological Processes	19	RNA splicing	19_GO:0008152 metabolic process	-3.06113	1.96593	3.60957	21162	363	771	26	3.37224	0.650105	20630|20641|20658|27886|50783|53317|66055|66094|66618|67039|67178|67302|68045|70439|71514|74255|75956|107686|116748|230596|231889|320632|386612|668209|668213|102632439	Snrpc|Snrpd1|Son|Ess2|Lsm4|Plrg1|Sf3b6|Lsm7|Snrnp27|Rbm25|Zmat5|Zc3h13|Rtraf|Taf15|Sfpq|Smu1|Srrm2|Snrpd2|Lsm10|Prpf38a|Bud31|Snrnp200|Thoc6|Cdc5lrt8|Cdc5lrt9|Snrpert	-1.25316	0	11	0	0	-7.76396	20.8014		1.25316	0.0716253
1	0	-2.08242	0	GO:0031114	M10	1	0	GO Biological Processes	19	regulation of microtubule depolymerization	19_GO:0050789 regulation of biological process	-2.08242	4.97812	3.6065	21162	39	436	4	0.917431	0.456607	11789|17755|67886|260315	Apc|Map1b|Camsap2|Nav3	-0.737955	0	47	0	0	-3.42302	6.93381		0.737955	0.102564
1	0	-2.20008	0	GO:0006635	M10	1	0	GO Biological Processes	19	fatty acid beta-oxidation	19_GO:0008152 metabolic process	-2.20008	4.25761	3.57188	21162	57	436	5	1.14679	0.50991	15107|20524|74114|93747|110460	Hadh|Slc25a17|Crot|Echs1|Acat2	-0.823647	0	61	0	0	-3.09268	6.74121		0.823647	0.0877193
1	0	-2.17356	0	R-MMU-69618	M10	1	0	Reactome Gene Sets	6	Mitotic Spindle Checkpoint		-2.74295	2.8217	3.6734	21162	107	771	11	1.42672	0.427092	12237|13424|17222|22194|67037|69912|69957|77891|110379|216965|100043813	Bub3|Dync1h1|Anapc1|Ube2e1|Pmf1|Nup43|Cdc16|Ube2s|Sec13|Taok1|Rps27rt	-0.989942	0	79	1	1	-2.74295	2.8217		0.989942	0.102804
0	1	0	-2.27239	R-MMU-9013420	M01	1	0	Reactome Gene Sets	6	RHOU GTPase cycle		-2.27239	4.36726	3.66467	21162	36	673	5	0.742942	0.331017	12549|13518|20742|53382|244895	Arhgap31|Dst|Sptbn1|Txnl1|Peak1	-0.878196	0	106	1	1	-2.27239	4.36726		0.878196	0.138889
0	1	0	-2.61469	R-MMU-6807878	M01	1	0	Reactome Gene Sets	6	COPI-mediated anterograde transport		-2.61469	3.10987	3.65553	21162	91	673	9	1.3373	0.442775	11844|13424|20742|22151|53598|59042|66111|107338|227613	Arf5|Dync1h1|Sptbn1|Tubb2a|Dctn3|Cope|Tmed3|Gbf1|Tubb4b	-1.14726	0	57	0	0	-3.18147	3.10987		1.14726	0.0989011
1	1	-2.39838	-2.22643	R-MMU-5693538	M11	2	0	Reactome Gene Sets	6	Homology Directed Repair		-2.74612	2.6778	3.62875	21162	123	771	12	1.55642	0.44579	15204|15270|68024|68251|78294|78303|319160|319161|319177|319179|319181|320332	Herc2|H2ax|H2bc4|Babam1|Rps27a|H2bc27|H4c12|H4c18|H2bc1|H2bc6|H2bc8|H4c16	-0.992098	0	6	0	0	-10.4466	9.36673		0.992098	0.097561
1	0	-2.50856	0	R-MMU-2454202	M10	1	0	Reactome Gene Sets	6	Fc epsilon receptor (FCERI) signaling		-2.50856	3.29062	3.61896	21162	118	436	8	1.83486	0.642743	19166|19170|19175|26442|26443|53380|59029|67089	Psma2|Psmb1|Psmb6|Psma5|Psma6|Psmd10|Psmd14|Psmc6	-1.06261	0	4	0	0	-13.6548	18.2013		1.06261	0.0677966
0	1	0	-2.06125	GO:0061339	M01	1	0	GO Biological Processes	19	establishment or maintenance of monopolar cell polarity	19_GO:0009987 cellular process	-2.06125	4.83758	3.54853	21162	26	673	4	0.594354	0.296292	14107|17755|55978|107338	Fat1|Map1b|Ift20|Gbf1	-0.72462	0	114	0	0	-2.12294	5.03108		0.72462	0.153846
1	0	-3.07338	0	GO:0098687	M10	1	0	GO Cellular Components	20	chromosomal region		-3.53931	2.04941	3.98696	21162	375	771	28	3.63165	0.673739	11789|12237|12914|15270|19045|21951|22589|23837|28113|52653|53598|56456|67037|67711|68501|68953|69912|70645|77044|108989|110379|219150|229055|319160|319161|319166|320332|386612	Apc|Bub3|Crebbp|H2ax|Ppp1ca|Tnks|Atrx|Cfdp1|Tinf2|Nudcd2|Dctn3|Actl6a|Pmf1|Nsmce1|Nsmce2|Chmp2a|Nup43|Oip5|Arid2|Tpr|Sec13|Hmbox1|Zbtb10|H4c12|H4c18|H2ac8|H4c16|Thoc6	-1.67104	0	46	1	1	-3.53931	2.06372		1.67104	0.0746667
0	1	0	-2.51842	GO:0007029	M01	1	0	GO Biological Processes	19	endoplasmic reticulum organization	19_GO:0009987 cellular process	-2.51842	3.01062	3.54077	21162	94	673	9	1.3373	0.442775	15194|17918|27643|56495|67388|68032|68944|232341|414077	Htt|Myo5a|Ubl4a|Get3|Rab5if|Emc4|Tmco1|Wnk1|Wdr83os	-1.06847	0	27	0	0	-4.67625	15.7221		1.06847	0.0957447
0	1	0	-2.20449	GO:0048524	M01	1	0	GO Biological Processes	19	positive regulation of viral process	19_GO:0016032 viral process	-2.4532	3.18232	3.5306	21162	69	771	8	1.03761	0.364944	13830|16852|18128|18453|18643|57874|66101|665989	Stom|Lgals1|Notch1|P4hb|Pfn1|Hacd3|Ppih|Ppihl	-0.760586	0	93	1	1	-2.4532	3.18232		0.760586	0.115942
0	1	0	-2.17063	GO:0009167	M01	1	0	GO Biological Processes	19	purine ribonucleoside monophosphate metabolic process	19_GO:0008152 metabolic process	-2.17063	4.13741	3.50824	21162	38	673	5	0.742942	0.331017	11821|18950|23918|66401|105446	Aprt|Pnp|Impdh2|Nudt2|Gmpr2	-0.803728	0	26	0	0	-4.699	10.4814		0.803728	0.131579
0	1	0	-2.26757	GO:0060135	M01	1	0	GO Biological Processes	19	maternal process involved in female pregnancy	19_GO:0022414 reproductive process	-2.26757	3.69933	3.49785	21162	51	673	6	0.89153	0.36234	11757|12168|13030|13039|22209|192195	Prdx3|Bmpr2|Ctsb|Ctsl|Ube2a|Ash1l	-0.875105	0	105	0	0	-2.27239	4.36726		0.875105	0.117647
0	1	0	-2.41037	GO:0072384	M01	1	0	GO Biological Processes	19	organelle transport along microtubule	19_GO:0051179 localization	-2.41037	3.14443	3.4827	21162	80	673	8	1.18871	0.417766	14533|15194|16553|17755|18039|22223|68196|232946	Bloc1s1|Htt|Kif13a|Map1b|Nefl|Uchl1|Hsbp1|Bloc1s3	-0.984906	0	42	0	0	-3.56994	5.24071		0.984906	0.1
1	0	-2.31905	0	R-MMU-380270	M10	1	0	Reactome Gene Sets	6	Recruitment of mitotic centrosome proteins and complexes		-2.31905	3.83184	3.58701	21162	76	436	6	1.37615	0.557931	13424|53598|73738|76789|100986|225745	Dync1h1|Dctn3|Haus7|Mzt1|Akap9|Haus1	-0.916763	0	78	0	0	-2.74906	3.83184		0.916763	0.0789474
1	0	-2.31905	0	R-MMU-380287	M10	1	0	Reactome Gene Sets	6	Centrosome maturation		-2.31905	3.83184	3.58701	21162	76	436	6	1.37615	0.557931	13424|53598|73738|76789|100986|225745	Dync1h1|Dctn3|Haus7|Mzt1|Akap9|Haus1	-0.916763	0	78	0	0	-2.74906	3.83184		0.916763	0.0789474
1	0	-2.55995	0	mmu05211	M10	1	0	KEGG Pathway	24	Renal cell carcinoma - Mus musculus (house mouse)		-2.55995	4.28265	3.93236	21162	68	436	6	1.37615	0.557931	12914|14194|56438|67923|215449|328572	Crebbp|Fh1|Rbx1|Eloc|Rap1b|Ep300	-1.10288	0	71	0	0	-2.80241	6.47156		1.10288	0.0882353
1	0	-2.13695	0	GO:0001825	M10	1	0	GO Biological Processes	19	blastocyst formation	19_GO:0032502 developmental process	-2.13695	4.11328	3.47317	21162	59	436	5	1.14679	0.50991	52463|56456|66055|66229|107071	Tet1|Actl6a|Sf3b6|Rpl7l1|Wdr74	-0.777204	0	95	0	0	-2.40985	4.11328		0.777204	0.0847458
0	1	0	-2.67355	mmu00280	M01	1	0	KEGG Pathway	24	Valine, leucine and isoleucine degradation - Mus musculus (house mouse)		-2.67355	3.86158	3.92072	21162	57	673	7	1.04012	0.391078	11669|15107|15108|15356|73724|93747|110460	Aldh2|Hadh|Hsd17b10|Hmgcl|Mcee|Echs1|Acat2	-1.189	0	61	0	0	-3.09268	6.74121		1.189	0.122807
0	1	0	-2.55663	GO:0003279	M01	1	0	GO Biological Processes	19	cardiac septum development	19_GO:0032502 developmental process	-2.55663	2.6813	3.47139	21162	129	673	11	1.63447	0.488768	12168|13544|15213|16971|16974|18128|73692|109181|109676|207304|320790	Bmpr2|Dvl3|Hey1|Lrp1|Lrp6|Notch1|Cplane1|Trip11|Ank2|Hectd1|Chd7	-1.10008	0	60	0	0	-3.13097	7.39865		1.10008	0.0852713
0	1	0	-2.00247	GO:0042744	M01	1	0	GO Biological Processes	19	hydrogen peroxide catabolic process	19_GO:0008152 metabolic process	-2.00247	4.65841	3.44738	21162	27	673	4	0.594354	0.296292	11757|14775|21672|53381	Prdx3|Gpx1|Prdx2|Prdx4	-0.681464	0	37	0	0	-3.9938	13.4761		0.681464	0.148148
0	1	0	-2.00247	GO:0048199	M01	1	0	GO Biological Processes	19	vesicle targeting, to, from or within Golgi	19_GO:0051179 localization	-2.00247	4.65841	3.44738	21162	27	673	4	0.594354	0.296292	27096|59005|67898|107338	Trappc3|Trappc2l|Pef1|Gbf1	-0.681464	0	123	1	1	-2.00247	4.65841		0.681464	0.148148
0	1	0	-2.97111	GO:0006886	M01	1	0	GO Biological Processes	19	intracellular protein transport	19_GO:0051179 localization	-2.97111	1.71599	3.43421	21162	678	673	37	5.49777	0.878632	11426|11844|16553|17113|17918|17999|18015|18128|22084|22230|26422|27061|27643|53331|56322|56495|65114|66111|66148|66169|66437|66541|67042|67105|67286|67903|68512|68708|69482|72170|103694|103737|108989|110379|232910|320528|621832	Macf1|Arf5|Kif13a|M6pr|Myo5a|Nedd4|Nf1|Notch1|Tsc2|Ufd1|Nbea|Bcap31|Ubl4a|Stx7|Timm22|Get3|Vps35|Tmed3|Dnajc15|Tomm7|Fis1|Immp1l|Ift27|Timm21|Ift22|Gipc1|Tomm5|Rabl2|Nup35|Chchd4|Tmed4|Pex12|Tpr|Sec13|Ap2s1|Vps13c|Nutf2-ps2	-1.4326	0	18	0	0	-5.99385	5.48949		1.4326	0.0545723
1	0	-2.05714	0	GO:0005686	M10	1	0	GO Cellular Components	20	U2 snRNP		-2.05714	6.93381	3.94579	21162	21	436	3	0.688073	0.39589	20641|66055|107686	Snrpd1|Sf3b6|Snrpd2	-0.724375	0	11	0	0	-7.76396	20.8014		0.724375	0.142857
1	0	-2.05714	0	GO:0005662	M10	1	0	GO Cellular Components	20	DNA replication factor A complex		-2.05714	6.93381	3.94579	21162	21	436	3	0.688073	0.39589	53317|668209|668213	Plrg1|Cdc5lrt8|Cdc5lrt9	-0.724375	0	67	0	0	-2.93804	8.44116		0.724375	0.142857
0	1	0	-2.85788	GO:0000118	M01	1	0	GO Cellular Components	20	histone deacetylase complex		-2.85788	3.36903	3.94285	21162	84	673	9	1.3373	0.442775	15254|23837|52463|67019|68703|69188|75560|100683|100043597	Hint1|Cfdp1|Tet1|Actr6|Rere|Kmt2e|Ep400|Trrap|Srcap	-1.33574	0	31	0	0	-4.47679	12.094		1.33574	0.107143
0	1	0	-2.12232	GO:0099170	M01	1	0	GO Biological Processes	19	postsynaptic modulation of chemical synaptic transmission	19_GO:0050789 regulation of biological process	-2.12232	4.03132	3.43401	21162	39	673	5	0.742942	0.331017	13176|16001|17999|18039|223435	Dcc|Igf1r|Nedd4|Nefl|Trio	-0.766279	0	84	0	0	-2.6326	10.4814		0.766279	0.128205
1	1	-2.40545	-2.42647	GO:1901992	M11	2	0	GO Biological Processes	19	positive regulation of mitotic cell cycle phase transition	19_GO:0048518 positive regulation of biological process	-2.42647	2.91751	3.43051	21162	97	673	9	1.3373	0.442775	11792|12914|53317|66214|68501|69188|69957|81702|116748	Apex1|Crebbp|Plrg1|Rgcc|Nsmce2|Kmt2e|Cdc16|Ankrd17|Lsm10	-0.999756	0	51	0	0	-3.29631	4.89133		0.999756	0.0927835
0	1	0	-2.18527	GO:0018394	M01	1	0	GO Biological Processes	19	peptidyl-lysine acetylation	19_GO:0008152 metabolic process	-2.18527	3.55973	3.38153	21162	53	673	6	0.89153	0.36234	12914|14533|56456|75560|244349|328572	Crebbp|Bloc1s1|Actl6a|Ep400|Kat6a|Ep300	-0.813912	0	62	0	0	-3.07181	3.55973		0.813912	0.113208
0	1	0	-2.5918	mmu04140	M01	1	0	KEGG Pathway	24	Autophagy - animal - Mus musculus (house mouse)		-2.94747	2.48019	3.72289	21162	166	771	15	1.94553	0.497422	12211|13030|13039|13665|16001|18518|19211|22084|53331|57436|68441|72145|74747|78294|93739	Birc6|Ctsb|Ctsl|Eif2s1|Igf1r|Igbp1|Pten|Tsc2|Stx7|Gabarapl1|Rraga|Wdfy3|Ddit4|Rps27a|Gabarapl2	-1.1586	0	66	1	1	-2.94747	2.48019		1.1586	0.0903614
1	0	-2.11749	0	GO:0030687	M10	1	0	GO Cellular Components	20	preribosome, large subunit precursor		-2.27454	5.48949	3.90585	21162	20	771	4	0.518807	0.25873	66164|70285|100019|107071	Nip7|Rpf1|Mdn1|Wdr74	-0.620666	0	21	0	0	-5.48093	5.48949		0.620666	0.2
1	0	-2.60925	0	GO:0030275	M10	1	0	GO Molecular Functions	21	LRR domain binding		-2.60925	6.93381	4.55696	21162	28	436	4	0.917431	0.456607	20022|67037|668209|668213	Polr2j|Pmf1|Cdc5lrt8|Cdc5lrt9	-1.14234	0	67	0	0	-2.93804	8.44116		1.14234	0.142857
0	1	0	-2.04729	GO:0008250	M01	1	0	GO Cellular Components	20	oligosaccharyltransferase complex		-2.04729	6.73806	3.89233	21162	14	673	3	0.445765	0.256788	13200|66059|66357	Ddost|Krtcap2|Ostc	-0.717172	0	122	1	1	-2.04729	6.73806		0.717172	0.214286
1	0	-2.05714	0	GO:0043522	M10	1	0	GO Molecular Functions	21	leucine zipper domain binding		-2.05714	6.93381	3.94579	21162	21	436	3	0.688073	0.39589	67037|668209|668213	Pmf1|Cdc5lrt8|Cdc5lrt9	-0.724375	0	67	0	0	-2.93804	8.44116		0.724375	0.142857
0	1	0	-2.18527	GO:0030518	M01	1	0	GO Biological Processes	19	intracellular steroid hormone receptor signaling pathway	19_GO:0050896 response to stimulus	-2.18527	3.55973	3.38153	21162	53	673	6	0.89153	0.36234	17999|18673|66521|70790|93760|328365	Nedd4|Phb1|Rwdd1|Ubr5|Arid1a|Zmiz1	-0.813912	0	110	0	0	-2.24541	7.86107		0.813912	0.113208
1	0	-2.5279	0	GO:0000791	M10	1	0	GO Cellular Components	20	euchromatin		-2.5279	4.22058	3.88636	21162	69	436	6	1.37615	0.557931	20020|50708|51788|66317|69188|80838	Polr2a|H1f2|H2az1|Skic8|Kmt2e|H1f1	-1.07592	0	85	1	1	-2.5279	7.2805		1.07592	0.0869565
1	0	-2.37093	0	GO:0008023	M10	1	0	GO Cellular Components	20	transcription elongation factor complex		-2.37093	4.66699	3.83991	21162	52	436	5	1.14679	0.50991	20922|27275|66317|67923|100041294	Supt4a|Nufip1|Skic8|Eloc|Supt4b	-0.957221	0	99	1	1	-2.37093	4.66699		0.957221	0.0961538
0	1	0	-2.32603	GO:1902555	M01	1	0	GO Cellular Components	20	endoribonuclease complex		-2.32603	4.49204	3.74722	21162	35	673	5	0.742942	0.331017	15108|23992|66161|192119|227522	Hsd17b10|Prkra|Pop4|Dicer1|Rpp38	-0.92193	0	101	1	1	-2.32603	7.25637		0.92193	0.142857
0	1	0	-2.58555	GO:0032040	M01	1	0	GO Cellular Components	20	small-subunit processome		-2.58555	3.35406	3.70131	21162	75	673	8	1.18871	0.417766	27207|59028|66249|66538|68052|73736|78294|100043813	Rps11|Rcl1|Pno1|Rps19bp1|Rps13|Fcf1|Rps27a|Rps27rt	-1.12333	0	12	0	0	-7.35981	5.48949		1.12333	0.106667
0	1	0	-2.43271	GO:0060840	M01	1	0	GO Biological Processes	19	artery development	19_GO:0032502 developmental process	-2.43271	2.73429	3.37979	21162	115	673	10	1.48588	0.466374	12168|15213|16971|18015|18128|77044|207304|244349|320790|328365	Bmpr2|Hey1|Lrp1|Nf1|Notch1|Arid2|Hectd1|Kat6a|Chd7|Zmiz1	-1.00486	0	60	0	0	-3.13097	7.39865		1.00486	0.0869565
1	1	-2.14198	-2.6276	GO:0033673	M11	2	0	GO Biological Processes	19	negative regulation of kinase activity	19_GO:0048519 negative regulation of biological process	-2.6276	2.23604	3.37817	21162	225	673	16	2.37741	0.587246	11757|11789|12402|14869|14870|16974|18015|18546|19211|19281|22084|22223|56032|68045|232341|100042625	Prdx3|Apc|Cbl|Gstp2|Gstp1|Lrp6|Nf1|Pcp4|Pten|Ptprt|Tsc2|Uchl1|Nprl2|Rtraf|Wnk1|Gstp-ps	-1.15754	0	32	0	0	-4.4658	36.4025		1.15754	0.0711111
0	1	0	-2.07558	GO:0001835	M01	1	0	GO Biological Processes	19	blastocyst hatching	19_GO:0032502 developmental process	-2.07558	3.93053	3.36221	21162	40	673	5	0.742942	0.331017	15161|17991|20262|22209|381925	Hcfc1|Ndufa2|Stmn3|Ube2a|Plpp4	-0.734267	0	120	1	1	-2.07558	3.93053		0.734267	0.125
0	1	0	-2.07558	GO:0035188	M01	1	0	GO Biological Processes	19	hatching	19_GO:0032502 developmental process	-2.07558	3.93053	3.36221	21162	40	673	5	0.742942	0.331017	15161|17991|20262|22209|381925	Hcfc1|Ndufa2|Stmn3|Ube2a|Plpp4	-0.734267	0	120	0	0	-2.07558	3.93053		0.734267	0.125
0	1	0	-2.07558	GO:0071684	M01	1	0	GO Biological Processes	19	organism emergence from protective structure	19_GO:0032501 multicellular organismal process	-2.07558	3.93053	3.36221	21162	40	673	5	0.742942	0.331017	15161|17991|20262|22209|381925	Hcfc1|Ndufa2|Stmn3|Ube2a|Plpp4	-0.734267	0	120	0	0	-2.07558	3.93053		0.734267	0.125
1	0	-2.40465	0	GO:1901875	M10	1	0	GO Biological Processes	19	positive regulation of post-translational protein modification	19_GO:0048518 positive regulation of biological process	-2.40465	2.72678	3.3555	21162	178	436	10	2.29358	0.716927	15161|23988|53380|56438|59026|65113|67898|77891|105689|328572	Hcfc1|Pin1|Psmd10|Rbx1|Huwe1|Ndfip1|Pef1|Ube2s|Mycbp2|Ep300	-0.98153	0	86	0	0	-2.50856	3.29062		0.98153	0.0561798
1	0	-2.27409	0	GO:0061387	M10	1	0	GO Biological Processes	19	regulation of extent of cell growth	19_GO:0040007 growth	-2.27409	3.01003	3.32124	21162	129	436	8	1.83486	0.642743	12168|13508|16971|17751|17755|20358|21960|328572	Bmpr2|Dscam|Lrp1|Mt3|Map1b|Sema6a|Tnr|Ep300	-0.878521	0	45	0	0	-3.54241	4.65841		0.878521	0.0620155
1	0	-2.57917	0	mmu05017	M10	1	0	KEGG Pathway	24	Spinocerebellar ataxia - Mus musculus (house mouse)		-2.57917	3.09809	3.62543	21162	141	436	9	2.06422	0.680935	18751|19166|19170|19175|26442|26443|59029|67089|105675	Prkcb|Psma2|Psmb1|Psmb6|Psma5|Psma6|Psmd14|Psmc6|Ppif	-1.11747	0	4	0	0	-13.6548	18.2013		1.11747	0.0638298
0	1	0	-2.00247	mmu00650	M01	1	0	KEGG Pathway	24	Butanoate metabolism - Mus musculus (house mouse)		-2.00247	4.65841	3.44738	21162	27	673	4	0.594354	0.296292	15107|15356|93747|110460	Hadh|Hmgcl|Echs1|Acat2	-0.681464	0	61	0	0	-3.09268	6.74121		0.681464	0.148148
0	1	0	-2.28096	GO:0072331	M01	1	0	GO Biological Processes	19	signal transduction by p53 class mediator	19_GO:0050896 response to stimulus	-2.28096	2.99469	3.31983	21162	84	673	8	1.18871	0.417766	15254|15258|22589|57748|67941|69076|74747|328572	Hint1|Hipk2|Atrx|Jmy|Rps27l|Triap1|Ddit4|Ep300	-0.884946	0	104	1	1	-2.28096	2.99469		0.884946	0.0952381
0	1	0	-2.04103	GO:0070972	M01	1	0	GO Biological Processes	19	protein localization to endoplasmic reticulum	19_GO:0051179 localization	-2.26605	2.96729	3.29643	21162	74	771	8	1.03761	0.364944	11426|27061|27643|56495|67830|93739|107338|109676	Macf1|Bcap31|Ubl4a|Get3|Rer1|Gabarapl2|Gbf1|Ank2	-0.614582	0	108	1	1	-2.26605	2.96729		0.614582	0.108108
1	0	-2.6391	0	GO:0032446	M10	1	0	GO Biological Processes	19	protein modification by small protein conjugation	19_GO:0008152 metabolic process	-2.6391	1.95569	3.28145	21162	546	436	22	5.04587	1.04829	12211|12402|15204|18002|21951|22209|22218|24017|28077|56438|59026|67923|68501|69790|69957|70790|77891|105689|207304|234959|328365|631906	Birc6|Cbl|Herc2|Nedd8|Tnks|Ube2a|Sumo1|Rnf13|Med10|Rbx1|Huwe1|Eloc|Nsmce2|Med30|Cdc16|Ubr5|Ube2s|Mycbp2|Hectd1|Med17|Zmiz1|Rnf7l	-1.16319	0	19	0	0	-5.76287	3.54763		1.16319	0.040293
0	1	0	-2.10705	GO:0048144	M01	1	0	GO Biological Processes	19	fibroblast proliferation	19_GO:0009987 cellular process	-2.10705	3.43029	3.2707	21162	55	673	6	0.89153	0.36234	14775|18015|19944|101314|195209|214162	Gpx1|Nf1|Rpl29|Brk1|Zfp469|Kmt2a	-0.756212	0	115	1	1	-2.10705	3.43029		0.756212	0.109091
0	1	0	-2.01021	GO:0019843	M01	1	0	GO Molecular Functions	21	rRNA binding		-2.80135	3.2937	3.86932	21162	75	771	9	1.16732	0.386827	11837|27207|66258|66419|66596|67281|68052|70285|94063	Rplp0|Rps11|Mrps17|Mrpl11|Gtf3a|Rpl37|Rps13|Rpf1|Mrpl16	-1.03913	0	72	1	1	-2.80135	3.2937		1.03913	0.12
1	1	-2.59154	-2.46881	GO:0006351	M11	2	0	GO Biological Processes	19	DNA-templated transcription	19_GO:0008152 metabolic process	-2.59154	2.01397	3.26608	21162	482	436	20	4.58716	1.00192	18150|20018|20020|20021|20022|20922|28077|66317|66420|66491|67381|67923|69241|69790|69833|192195|234959|320790|328572|100041294	Npm3|Polr1d|Polr2a|Polr2c|Polr2j|Supt4a|Med10|Skic8|Polr2e|Polr2l|Med4|Eloc|Polr2d|Med30|Polr2f|Ash1l|Med17|Chd7|Ep300|Supt4b	-1.12672	0	10	0	0	-8.34192	32.3578		1.12672	0.0414938
1	0	-2.88182	0	GO:0061695	M10	1	0	GO Cellular Components	20	transferase complex, transferring phosphorus-containing groups		-2.88182	2.45963	3.66794	21162	296	436	15	3.44037	0.872885	12442|12581|19082|19139|20018|20020|20021|20022|66317|66420|66491|69241|69833|100683|327987	Ccnb2|Cdkn2d|Prkag1|Prps1|Polr1d|Polr2a|Polr2c|Polr2j|Skic8|Polr2e|Polr2l|Polr2d|Polr2f|Trrap|Med13	-1.35425	0	10	0	0	-8.34192	32.3578		1.35425	0.0506757
0	1	0	-2.46429	GO:1902806	M01	1	0	GO Biological Processes	19	regulation of cell cycle G1/S phase transition	19_GO:0050789 regulation of biological process	-2.46429	2.29281	3.26138	21162	192	673	14	2.08024	0.550154	11789|11792|12581|12914|19211|53317|56456|66214|67941|69188|77044|81702|93760|116748	Apc|Apex1|Cdkn2d|Crebbp|Pten|Plrg1|Actl6a|Rgcc|Rps27l|Kmt2e|Arid2|Ankrd17|Arid1a|Lsm10	-1.02968	0	51	0	0	-3.29631	4.89133		1.02968	0.0729167
1	0	-2.08483	0	GO:0006457	M10	1	0	GO Biological Processes	19	protein folding	19_GO:0008152 metabolic process	-2.463	2.28729	3.25731	21162	168	771	14	1.81582	0.480873	15528|18453|19038|21371|52653|53381|56327|63958|66101|66411|72170|105675|110920|217737	Hspe1|P4hb|Ppic|Tbca|Nudcd2|Prdx4|Arl2|Ube4b|Ppih|Tbcb|Chchd4|Ppif|Hspa13|Ahsa1	-0.766847	0	56	0	0	-3.18392	2.28729		0.766847	0.0833333
1	0	-2.32027	0	GO:1902905	M10	1	0	GO Biological Processes	19	positive regulation of supramolecular fiber organization	19_GO:0048518 positive regulation of biological process	-2.32027	2.65228	3.25589	21162	183	436	10	2.29358	0.716927	11789|11853|13494|17755|66214|78757|100986|101314|260315|328572	Apc|Rhoc|Drg1|Map1b|Rgcc|Rictor|Akap9|Brk1|Nav3|Ep300	-0.917083	0	47	0	0	-3.42302	6.93381		0.917083	0.0546448
1	0	-2.08466	0	GO:0070373	M10	1	0	GO Biological Processes	19	negative regulation of ERK1 and ERK2 cascade	19_GO:0048519 negative regulation of biological process	-2.08466	3.42612	3.25066	21162	85	436	6	1.37615	0.557931	13669|14869|14870|20358|23988|100042625	Eif3a|Gstp2|Gstp1|Sema6a|Pin1|Gstp-ps	-0.739401	0	32	0	0	-4.4658	36.4025		0.739401	0.0705882
0	1	0	-2.17484	GO:0050770	M01	1	0	GO Biological Processes	19	regulation of axonogenesis	19_GO:0032502 developmental process	-2.46415	2.21351	3.23231	21162	186	771	15	1.94553	0.497422	11426|12168|13508|16971|17751|17755|18039|18844|19211|20358|21960|22084|23999|217715|328572	Macf1|Bmpr2|Dscam|Lrp1|Mt3|Map1b|Nefl|Plxna1|Pten|Sema6a|Tnr|Tsc2|Twf2|Eif2b2|Ep300	-0.766847	0	45	0	0	-3.54241	4.65841		0.766847	0.0806452
0	1	0	-2.06936	GO:0043401	M01	1	0	GO Biological Processes	19	steroid hormone mediated signaling pathway	19_GO:0050896 response to stimulus	-2.06936	3.36903	3.21719	21162	56	673	6	0.89153	0.36234	17999|18673|66521|70790|93760|328365	Nedd4|Phb1|Rwdd1|Ubr5|Arid1a|Zmiz1	-0.730784	0	110	0	0	-2.24541	7.86107		0.730784	0.107143
0	1	0	-2.22062	R-MMU-3232142	M01	1	0	Reactome Gene Sets	6	SUMOylation of ubiquitinylation proteins		-2.22062	4.24923	3.58507	21162	37	673	5	0.742942	0.331017	22218|69482|69912|108989|110379	Sumo1|Nup35|Nup43|Tpr|Sec13	-0.840341	0	50	0	0	-3.3063	5.98939		0.840341	0.135135
0	1	0	-2.06936	R-MMU-5620924	M01	1	0	Reactome Gene Sets	6	Intraflagellar transport		-2.39016	3.43093	3.54193	21162	56	771	7	0.907912	0.341597	22151|55978|67042|67286|109181|213575|227613	Tubb2a|Ift20|Ift27|Ift22|Trip11|Dync2li1|Tubb4b	-0.712492	0	90	0	0	-2.48521	6.28886		0.712492	0.125
1	1	-2.23703	-2.44416	R-MMU-3371556	M11	2	0	Reactome Gene Sets	6	Cellular response to heat stress		-2.44416	3.18423	3.52502	21162	79	673	8	1.18871	0.417766	66538|68196|69482|69912|108989|110379|110920|328572	Rps19bp1|Hsbp1|Nup35|Nup43|Tpr|Sec13|Hspa13|Ep300	-1.01251	0	50	0	0	-3.3063	5.98939		1.01251	0.101266
1	0	-2.57764	0	R-MMU-9006925	M10	1	0	Reactome Gene Sets	6	Intracellular signaling by second messengers		-2.57764	2.46475	3.41982	21162	256	436	13	2.98165	0.814539	13869|19166|19170|19175|21951|26442|26443|53380|56692|59029|67089|68441|78757	Erbb4|Psma2|Psmb1|Psmb6|Tnks|Psma5|Psma6|Psmd10|Lamtor3|Psmd14|Psmc6|Rraga|Rictor	-1.11645	0	4	0	0	-13.6548	18.2013		1.11645	0.0507812
1	0	-2.08242	0	GO:0015030	M10	1	0	GO Cellular Components	20	Cajal body		-2.08242	4.97812	3.6065	21162	39	436	4	0.917431	0.456607	20630|70645|75956|116748	Snrpc|Oip5|Srrm2|Lsm10	-0.737955	0	119	1	1	-2.08242	4.97812		0.737955	0.102564
0	1	0	-2.03973	R-MMU-5663220	M01	1	0	Reactome Gene Sets	6	RHO GTPases Activate Formins		-2.51657	2.51427	3.38054	21162	131	771	12	1.55642	0.44579	11853|12237|13424|13544|18643|22151|67037|69912|110379|216965|227613|100043813	Rhoc|Bub3|Dync1h1|Dvl3|Pfn1|Tubb2a|Pmf1|Nup43|Sec13|Taok1|Tubb4b|Rps27rt	-0.801351	0	79	0	0	-2.74295	2.8217		0.801351	0.0916031
1	0	-2.31461	0	R-MMU-453279	M10	1	0	Reactome Gene Sets	6	Mitotic G1 phase and G1/S transition		-2.31461	3.05743	3.37294	21162	127	436	8	1.83486	0.642743	19166|19170|19175|26442|26443|53380|59029|67089	Psma2|Psmb1|Psmb6|Psma5|Psma6|Psmd10|Psmd14|Psmc6	-0.91322	0	4	0	0	-13.6548	18.2013		0.91322	0.0629921
0	1	0	-2.07558	R-MMU-9696264	M01	1	0	Reactome Gene Sets	6	RND3 GTPase cycle		-2.07558	3.93053	3.36221	21162	40	673	5	0.742942	0.331017	12874|13518|19877|53382|64652	Cpd|Dst|Rock1|Txnl1|Nisch	-0.734267	0	106	0	0	-2.27239	4.36726		0.734267	0.125
0	1	0	-2.37717	GO:0005793	M01	1	0	GO Cellular Components	20	endoplasmic reticulum-Golgi intermediate compartment		-2.56758	3.04972	3.59391	21162	81	771	9	1.16732	0.386827	18453|66111|67830|68090|69668|103694|107338|109181|192119	P4hb|Tmed3|Rer1|Yif1a|Ccdc115|Tmed4|Gbf1|Trip11|Dicer1	-0.845816	0	24	0	0	-4.75907	4.002		0.845816	0.111111
1	0	-2.29125	0	GO:0005758	M10	1	0	GO Cellular Components	20	mitochondrial intermembrane space		-2.29125	3.78208	3.54717	21162	77	436	6	1.37615	0.557931	14533|23897|68375|69076|72170|433806	Bloc1s1|Hax1|Ndufa8|Triap1|Chchd4|Chchd2-ps	-0.893898	0	103	1	1	-2.29125	3.78208		0.893898	0.0779221
0	1	0	-2.51842	GO:0070603	M01	1	0	GO Cellular Components	20	SWI/SNF superfamily-type complex		-2.51842	3.01062	3.54077	21162	94	673	9	1.3373	0.442775	23837|56456|67019|75560|77044|93760|100683|207165|100043597	Cfdp1|Actl6a|Actr6|Ep400|Arid2|Arid1a|Trrap|Bptf|Srcap	-1.06847	0	31	0	0	-4.47679	12.094		1.06847	0.0957447
1	1	-2.25521	-2.15593	GO:0043409	M11	2	0	GO Biological Processes	19	negative regulation of MAPK cascade	19_GO:0048519 negative regulation of biological process	-2.44225	2.20167	3.20945	21162	187	771	15	1.94553	0.497422	11789|13669|14869|14870|16001|18015|18673|19211|20358|22084|22223|23988|53380|192195|100042625	Apc|Eif3a|Gstp2|Gstp1|Igf1r|Nf1|Phb1|Pten|Sema6a|Tsc2|Uchl1|Pin1|Psmd10|Ash1l|Gstp-ps	-0.75576	0	32	0	0	-4.4658	36.4025		0.75576	0.0802139
0	1	0	-2.43899	GO:0099111	M01	1	0	GO Biological Processes	19	microtubule-based transport	19_GO:0051179 localization	-2.43899	2.20404	3.20842	21162	214	673	15	2.22883	0.569031	13424|13518|14533|15194|16553|17755|17918|18039|22223|55978|67042|67286|68196|71514|232946	Dync1h1|Dst|Bloc1s1|Htt|Kif13a|Map1b|Myo5a|Nefl|Uchl1|Ift20|Ift27|Ift22|Hsbp1|Sfpq|Bloc1s3	-1.00935	0	42	0	0	-3.56994	5.24071		1.00935	0.0700935
1	1	-2.27131	-2.34901	GO:0001824	M11	2	0	GO Biological Processes	19	blastocyst development	19_GO:0032502 developmental process	-2.34901	2.40338	3.19875	21162	157	673	12	1.78306	0.510116	15161|17991|20262|22209|52463|56456|66055|66229|107071|109145|192119|381925	Hcfc1|Ndufa2|Stmn3|Ube2a|Tet1|Actl6a|Sf3b6|Rpl7l1|Wdr74|Gins4|Dicer1|Plpp4	-0.938979	0	95	0	0	-2.40985	4.11328		0.938979	0.0764331
1	0	-2.49147	0	R-MMU-5673001	M10	1	0	Reactome Gene Sets	6	RAF/MAP kinase cascade		-2.49147	2.40831	3.32682	21162	262	436	13	2.98165	0.814539	13869|18015|19166|19170|19175|26442|26443|53380|56438|56692|59029|67089|215449	Erbb4|Nf1|Psma2|Psmb1|Psmb6|Psma5|Psma6|Psmd10|Rbx1|Lamtor3|Psmd14|Psmc6|Rap1b	-1.0495	0	4	0	0	-13.6548	18.2013		1.0495	0.0496183
1	0	-2.13382	0	R-MMU-2565942	M10	1	0	Reactome Gene Sets	6	Regulation of PLK1 Activity at G2/M Transition		-2.13382	3.50868	3.32133	21162	83	436	6	1.37615	0.557931	12442|13424|53598|73738|100986|225745	Ccnb2|Dync1h1|Dctn3|Haus7|Akap9|Haus1	-0.774485	0	78	0	0	-2.74906	3.83184		0.774485	0.0722892
0	1	0	-2.14176	GO:0031386	M01	1	0	GO Molecular Functions	21	protein tag activity		-2.14176	7.25637	4.08945	21162	13	673	3	0.445765	0.256788	18002|22218|78294	Nedd8|Sumo1|Rps27a	-0.779544	0	83	0	0	-2.6326	10.4814		0.779544	0.230769
0	1	0	-2.14176	GO:0141047	M01	1	0	GO Molecular Functions	21	molecular tag activity		-2.14176	7.25637	4.08945	21162	13	673	3	0.445765	0.256788	18002|22218|78294	Nedd8|Sumo1|Rps27a	-0.779544	0	83	0	0	-2.6326	10.4814		0.779544	0.230769
0	1	0	-2.69933	R-MMU-9012999	M01	1	0	Reactome Gene Sets	6	RHO GTPase cycle		-2.69933	1.91054	3.31074	21162	395	673	24	3.56612	0.714834	11853|12549|12874|13518|13830|15528|18844|19877|20742|27061|53382|56381|64652|69668|75547|101314|117600|223435|226751|238130|244867|244895|259302|330662	Rhoc|Arhgap31|Cpd|Dst|Stom|Hspe1|Plxna1|Rock1|Sptbn1|Bcap31|Txnl1|Spen|Nisch|Ccdc115|Akap13|Brk1|Srgap1|Trio|Cdc42bpa|Dock4|Arhgap20|Peak1|Srgap3|Dock1	-1.20914	0	38	0	0	-3.84451	1.91054		1.20914	0.0607595
1	0	-2.40837	0	R-MMU-5684996	M10	1	0	Reactome Gene Sets	6	MAPK1/MAPK3 signaling		-2.40837	2.35439	3.23634	21162	268	436	13	2.98165	0.814539	13869|18015|19166|19170|19175|26442|26443|53380|56438|56692|59029|67089|215449	Erbb4|Nf1|Psma2|Psmb1|Psmb6|Psma5|Psma6|Psmd10|Rbx1|Lamtor3|Psmd14|Psmc6|Rap1b	-0.983855	0	4	0	0	-13.6548	18.2013		0.983855	0.0485075
1	1	-2.09792	-2.38068	GO:0051348	M11	2	0	GO Biological Processes	19	negative regulation of transferase activity	19_GO:0065007 biological regulation	-2.48419	2.00578	3.173	21162	260	771	19	2.46433	0.558347	11757|11789|12367|12402|14869|14870|16974|18015|18546|19211|19281|22084|22223|23825|28113|56032|68045|232341|100042625	Prdx3|Apc|Casp3|Cbl|Gstp2|Gstp1|Lrp6|Nf1|Pcp4|Pten|Ptprt|Tsc2|Uchl1|Banf1|Tinf2|Nprl2|Rtraf|Wnk1|Gstp-ps	-0.776338	0	32	0	0	-4.4658	36.4025		0.776338	0.0730769
0	1	0	-2.86174	GO:0014069	M01	1	0	GO Cellular Components	20	postsynaptic density		-2.86174	1.96527	3.45961	21162	384	673	24	3.56612	0.714834	11426|11837|12168|13176|13518|13669|13869|17755|18673|19281|20742|22084|65114|67115|67579|67671|68052|75617|77097|100986|109676|192119|665113|100043813	Macf1|Rplp0|Bmpr2|Dcc|Dst|Eif3a|Erbb4|Map1b|Phb1|Ptprt|Sptbn1|Tsc2|Vps35|Rpl14|Cpeb4|Rpl38|Rps13|Rps25|Tanc2|Akap9|Ank2|Dicer1|Tnik|Rps27rt	-1.33841	0	69	1	1	-2.86174	1.96527		1.33841	0.0625
1	0	-2.11749	0	GO:0031492	M10	1	0	GO Molecular Functions	21	nucleosomal DNA binding		-2.11749	7.2805	4.07559	21162	20	436	3	0.688073	0.39589	50708|51788|80838	H1f2|H2az1|H1f1	-0.764932	0	85	0	0	-2.5279	7.2805		0.764932	0.15
1	0	-2.15768	0	GO:0046822	M10	1	0	GO Biological Processes	19	regulation of nucleocytoplasmic transport	19_GO:0051179 localization	-2.15768	2.87625	3.17192	21162	135	436	8	1.83486	0.642743	16589|18015|22166|22218|70790|72170|232341|328572	Uhmk1|Nf1|Txn1|Sumo1|Ubr5|Chchd4|Wnk1|Ep300	-0.792575	0	94	0	0	-2.42618	2.87625		0.792575	0.0592593
0	1	0	-2.1045	GO:0043470	M01	1	0	GO Biological Processes	19	regulation of carbohydrate catabolic process	19_GO:0008152 metabolic process	-2.1045	3.05708	3.1688	21162	72	673	7	1.04012	0.391078	19045|21428|56327|56490|66129|74747|328572	Ppp1ca|Mlx|Arl2|Zbtb20|Prxl2c|Ddit4|Ep300	-0.754462	0	55	0	0	-3.18839	3.05708		0.754462	0.0972222
1	0	-2.54778	0	GO:0070647	M10	1	0	GO Biological Processes	19	protein modification by small protein conjugation or removal	19_GO:0008152 metabolic process	-2.54778	1.83296	3.15812	21162	662	436	25	5.73394	1.11343	12211|12402|15204|18002|21951|22209|22218|24017|26572|26891|28077|56438|59026|59029|67923|68501|69790|69957|70790|77891|105689|207304|234959|328365|631906	Birc6|Cbl|Herc2|Nedd8|Tnks|Ube2a|Sumo1|Rnf13|Cops3|Cops4|Med10|Rbx1|Huwe1|Psmd14|Eloc|Nsmce2|Med30|Cdc16|Ubr5|Ube2s|Mycbp2|Hectd1|Med17|Zmiz1|Rnf7l	-1.09377	0	19	0	0	-5.76287	3.54763		1.09377	0.0377644
0	1	0	-2.30532	GO:0070507	M01	1	0	GO Biological Processes	19	regulation of microtubule cytoskeleton organization	19_GO:0050789 regulation of biological process	-2.30532	2.37315	3.14987	21162	159	673	12	1.78306	0.510116	11789|13424|13494|17755|19877|20262|56327|68953|100986|108989|216965|260315	Apc|Dync1h1|Drg1|Map1b|Rock1|Stmn3|Arl2|Chmp2a|Akap9|Tpr|Taok1|Nav3	-0.904833	0	47	0	0	-3.42302	6.93381		0.904833	0.0754717
0	1	0	-2.04688	GO:0031110	M01	1	0	GO Biological Processes	19	regulation of microtubule polymerization or depolymerization	19_GO:0050789 regulation of biological process	-2.19799	2.68508	3.14962	21162	92	771	9	1.16732	0.386827	11789|13494|17755|20262|56327|67886|100986|216965|260315	Apc|Drg1|Map1b|Stmn3|Arl2|Camsap2|Akap9|Taok1|Nav3	-0.55764	0	47	0	0	-3.42302	6.93381		0.55764	0.0978261
1	0	-2.01374	0	GO:0032784	M10	1	0	GO Biological Processes	19	regulation of DNA-templated transcription elongation	19_GO:0008152 metabolic process	-2.01374	3.30932	3.14851	21162	88	436	6	1.37615	0.557931	20922|28077|67381|69790|234959|100041294	Supt4a|Med10|Med4|Med30|Med17|Supt4b	-0.689725	0	43	0	0	-3.56089	7.46718		0.689725	0.0681818
1	0	-2.02372	0	GO:0019207	M10	1	0	GO Molecular Functions	21	kinase regulator activity		-2.02372	2.18963	2.83187	21162	266	436	12	2.75229	0.783509	11789|12367|12442|12581|14870|16974|17751|19082|56692|66214|78757|232341	Apc|Casp3|Ccnb2|Cdkn2d|Gstp1|Lrp6|Mt3|Prkag1|Lamtor3|Rgcc|Rictor|Wnk1	-0.69668	0	88	0	0	-2.49643	4.16029		0.69668	0.0451128
1	1	-2.6566	-2.70623	GO:0030427	M11	2	0	GO Cellular Components	20	site of polarized growth		-2.70623	2.27651	3.4573	21162	221	673	16	2.37741	0.587246	11789|12402|13176|13508|16971|17755|18039|18189|22084|23999|67771|72313|192119|235180|320365|330814	Apc|Cbl|Dcc|Dscam|Lrp1|Map1b|Nefl|Nrxn1|Tsc2|Twf2|Arpc5|Fryl|Dicer1|Fez1|Fry|Adgrl1	-1.21398	0	80	1	1	-2.70623	5.05591		1.21398	0.0723982
0	1	0	-2.00247	GO:0030990	M01	1	0	GO Cellular Components	20	intraciliary transport particle		-2.00247	4.65841	3.44738	21162	27	673	4	0.594354	0.296292	55978|67042|67286|68708	Ift20|Ift27|Ift22|Rabl2	-0.681464	0	90	0	0	-2.48521	6.28886		0.681464	0.148148
1	0	-2.43574	0	GO:0000775	M10	1	0	GO Cellular Components	20	chromosome, centromeric region		-2.72953	2.06372	3.39479	21162	266	771	20	2.59403	0.572471	11789|12237|12914|22589|23837|52653|53598|56456|67037|67711|68953|69912|70645|77044|108989|110379|319160|319161|319166|320332	Apc|Bub3|Crebbp|Atrx|Cfdp1|Nudcd2|Dctn3|Actl6a|Pmf1|Nsmce1|Chmp2a|Nup43|Oip5|Arid2|Tpr|Sec13|H4c12|H4c18|H2ac8|H4c16	-0.978547	0	46	0	0	-3.53931	2.06372		0.978547	0.075188
1	0	-2.03701	0	R-MMU-380320	M10	1	0	Reactome Gene Sets	6	Recruitment of NuMA to mitotic centrosomes		-2.03701	3.34736	3.18206	21162	87	436	6	1.37615	0.557931	13424|53598|73738|76789|100986|225745	Dync1h1|Dctn3|Haus7|Mzt1|Akap9|Haus1	-0.708453	0	78	0	0	-2.74906	3.83184		0.708453	0.0689655
0	1	0	-2.61582	GO:0030135	M01	1	0	GO Cellular Components	20	coated vesicle		-2.61582	2.3008	3.39186	21162	205	673	15	2.22883	0.569031	15194|16971|17105|23897|27061|59042|66111|66366|67180|67898|68090|69668|103694|110379|232910	Htt|Lrp1|Lyz2|Hax1|Bcap31|Cope|Tmed3|Ergic3|Yipf5|Pef1|Yif1a|Ccdc115|Tmed4|Sec13|Ap2s1	-1.14786	0	24	0	0	-4.75907	4.002		1.14786	0.0731707
0	1	0	-2.07558	GO:0000421	M01	1	0	GO Cellular Components	20	autophagosome membrane		-2.07558	3.93053	3.36221	21162	40	673	5	0.742942	0.331017	57436|57748|68953|72145|93739	Gabarapl1|Jmy|Chmp2a|Wdfy3|Gabarapl2	-0.734267	0	49	0	0	-3.32482	3.93053		0.734267	0.125
0	1	0	-2.48556	GO:0005777	M01	1	0	GO Cellular Components	20	peroxisome		-2.48556	2.49888	3.35003	21162	151	673	12	1.78306	0.510116	15356|17855|17918|20524|66307|66437|67993|103737|107338|216820|319554|102635781	Hmgcl|Mvk|Myo5a|Slc25a17|Isoc1|Fis1|Nudt12|Pex12|Gbf1|Dhrs7b|Idi1|Idi1-ps1	-1.0462	0	89	1	1	-2.48556	2.49888		1.0462	0.0794702
0	1	0	-2.48556	GO:0042579	M01	1	0	GO Cellular Components	20	microbody		-2.48556	2.49888	3.35003	21162	151	673	12	1.78306	0.510116	15356|17855|17918|20524|66307|66437|67993|103737|107338|216820|319554|102635781	Hmgcl|Mvk|Myo5a|Slc25a17|Isoc1|Fis1|Nudt12|Pex12|Gbf1|Dhrs7b|Idi1|Idi1-ps1	-1.0462	0	89	0	0	-2.48556	2.49888		1.0462	0.0794702
1	1	-2.46128	-2.31498	GO:0032774	M11	2	0	GO Biological Processes	19	RNA biosynthetic process	19_GO:0008152 metabolic process	-2.46128	1.96108	3.13817	21162	495	436	20	4.58716	1.00192	18150|20018|20020|20021|20022|20922|28077|66317|66420|66491|67381|67923|69241|69790|69833|192195|234959|320790|328572|100041294	Npm3|Polr1d|Polr2a|Polr2c|Polr2j|Supt4a|Med10|Skic8|Polr2e|Polr2l|Med4|Eloc|Polr2d|Med30|Polr2f|Ash1l|Med17|Chd7|Ep300|Supt4b	-1.02813	0	10	0	0	-8.34192	32.3578		1.02813	0.040404
0	1	0	-2.28433	GO:0033044	M01	1	0	GO Biological Processes	19	regulation of chromosome organization	19_GO:0050789 regulation of biological process	-2.42537	2.02481	3.1308	21162	244	771	18	2.33463	0.543816	11789|12237|17222|21951|22589|28113|30949|54343|56456|56531|68501|69957|71514|77044|93760|108989|219150|628119	Apc|Bub3|Anapc1|Tnks|Atrx|Tinf2|Lcmt1|Atf7ip|Actl6a|Ylpm1|Nsmce2|Cdc16|Sfpq|Arid2|Arid1a|Tpr|Hmbox1|Anapc15-ps	-0.742135	0	70	0	0	-2.83989	4.85367		0.742135	0.0737705
0	1	0	-2.46981	GO:1901990	M01	1	0	GO Biological Processes	19	regulation of mitotic cell cycle phase transition	19_GO:0050789 regulation of biological process	-2.46981	1.92516	3.13076	21162	343	673	21	3.12036	0.67021	11789|11792|12581|12914|19211|30949|53317|56456|66214|67941|68251|68501|69188|69957|77044|81702|93760|108989|116748|216965|628119	Apc|Apex1|Cdkn2d|Crebbp|Pten|Lcmt1|Plrg1|Actl6a|Rgcc|Rps27l|Babam1|Nsmce2|Kmt2e|Cdc16|Arid2|Ankrd17|Arid1a|Tpr|Lsm10|Taok1|Anapc15-ps	-1.03374	0	51	0	0	-3.29631	4.89133		1.03374	0.0612245
1	0	-2.1022	0	GO:0017015	M10	1	0	GO Biological Processes	19	regulation of transforming growth factor beta receptor signaling pathway	19_GO:0050896 response to stimulus	-2.1022	2.81372	3.10032	21162	138	436	8	1.83486	0.642743	12914|15258|16971|20340|23988|52463|67903|328572	Crebbp|Hipk2|Lrp1|Glg1|Pin1|Tet1|Gipc1|Ep300	-0.753362	0	71	0	0	-2.80241	6.47156		0.753362	0.057971
1	1	-2.13072	-2.09656	GO:0071901	M11	2	0	GO Biological Processes	19	negative regulation of protein serine/threonine kinase activity	19_GO:0048519 negative regulation of biological process	-2.1889	2.51812	3.08985	21162	109	771	10	1.29702	0.407484	11789|12367|14869|14870|16974|18015|19211|22084|22223|100042625	Apc|Casp3|Gstp2|Gstp1|Lrp6|Nf1|Pten|Tsc2|Uchl1|Gstp-ps	-0.554712	0	32	0	0	-4.4658	36.4025		0.554712	0.0917431
1	1	-2.24316	-2.42618	GO:0032386	M11	2	0	GO Biological Processes	19	regulation of intracellular transport	19_GO:0051179 localization	-2.42618	1.90847	3.08791	21162	346	673	21	3.12036	0.67021	12177|13424|13830|16589|17755|17999|18015|22218|27061|65114|66169|66366|66437|67180|70790|72170|108989|232341|235180|328572|100042424	Bnip3l|Dync1h1|Stom|Uhmk1|Map1b|Nedd4|Nf1|Sumo1|Bcap31|Vps35|Tomm7|Ergic3|Fis1|Yipf5|Ubr5|Chchd4|Tpr|Wnk1|Fez1|Ep300|Pdcd5-ps	-0.999756	0	94	1	1	-2.42618	2.87625		0.999756	0.0606936
1	0	-2.35323	0	GO:0043254	M10	1	0	GO Biological Processes	19	regulation of protein-containing complex assembly	19_GO:0050789 regulation of biological process	-2.35323	1.99922	3.06133	21162	437	436	18	4.12844	0.952784	11789|11853|13494|15161|17755|22218|23897|30949|54343|65114|67089|67771|67886|78757|100986|101314|260315|328572	Apc|Rhoc|Drg1|Hcfc1|Map1b|Sumo1|Hax1|Lcmt1|Atf7ip|Vps35|Psmc6|Arpc5|Camsap2|Rictor|Akap9|Brk1|Nav3|Ep300	-0.941933	0	47	0	0	-3.42302	6.93381		0.941933	0.0411899
0	1	0	-2.03035	GO:1905348	M01	1	0	GO Cellular Components	20	endonuclease complex		-2.03035	3.83467	3.2927	21162	41	673	5	0.742942	0.331017	15108|23992|66161|192119|227522	Hsd17b10|Prkra|Pop4|Dicer1|Rpp38	-0.702172	0	101	0	0	-2.32603	7.25637		0.702172	0.121951
1	1	-2.1488	-2.47658	GO:0010638	M11	2	0	GO Biological Processes	19	positive regulation of organelle organization	19_GO:0048518 positive regulation of biological process	-2.47658	1.72379	3.05544	21162	529	673	29	4.30906	0.782743	11789|11853|13424|13494|15194|16001|17755|18643|21951|22589|54343|55978|56327|56456|65114|66214|66437|68501|69871|69957|71514|78757|100986|101314|108989|219150|260315|328572|100042424	Apc|Rhoc|Dync1h1|Drg1|Htt|Igf1r|Map1b|Pfn1|Tnks|Atrx|Atf7ip|Ift20|Arl2|Actl6a|Vps35|Rgcc|Fis1|Nsmce2|Ppp1r35|Cdc16|Sfpq|Rictor|Akap9|Brk1|Tpr|Hmbox1|Nav3|Ep300|Pdcd5-ps	-1.04002	0	47	0	0	-3.42302	6.93381		1.04002	0.0548204
1	0	-2.46762	0	GO:0000228	M10	1	0	GO Cellular Components	20	nuclear chromosome		-2.46762	2.30344	3.26982	21162	295	436	14	3.21101	0.844288	15161|15270|27275|52463|53317|56452|56456|67019|69188|72931|100683|109145|668209|668213	Hcfc1|H2ax|Nufip1|Tet1|Plrg1|Orc6|Actl6a|Actr6|Kmt2e|Swi5|Trrap|Gins4|Cdc5lrt8|Cdc5lrt9	-1.03252	0	92	1	1	-2.46762	2.30344		1.03252	0.0474576
0	1	0	-2.26963	GO:0040029	M01	1	0	GO Biological Processes	19	epigenetic regulation of gene expression	19_GO:0008152 metabolic process	-2.26963	2.17931	3.05226	21162	202	673	14	2.08024	0.550154	14775|18673|22589|52463|63830|66310|67674|70790|192119|212391|213742|214162|328572|381022	Gpx1|Phb1|Atrx|Tet1|Kcnq1ot1|Dpy30|Trmt112|Ubr5|Dicer1|Lcor|Xist|Kmt2a|Ep300|Kmt2d	-0.876722	0	17	0	0	-6.43549	2.17931		0.876722	0.0693069
0	1	0	-2.60186	GO:0098984	M01	1	0	GO Cellular Components	20	neuron to neuron synapse		-2.60186	1.82489	3.1983	21162	448	673	26	3.8633	0.742876	11426|11837|12168|13176|13518|13669|13869|17755|18189|18673|19281|20742|22084|65114|67115|67579|67671|68052|75617|77097|100986|109676|192119|235086|665113|100043813	Macf1|Rplp0|Bmpr2|Dcc|Dst|Eif3a|Erbb4|Map1b|Nrxn1|Phb1|Ptprt|Sptbn1|Tsc2|Vps35|Rpl14|Cpeb4|Rpl38|Rps13|Rps25|Tanc2|Akap9|Ank2|Dicer1|Igsf9b|Tnik|Rps27rt	-1.13547	0	69	0	0	-2.86174	1.96527		1.13547	0.0580357
0	1	0	-2.17063	GO:0016893	M01	1	0	GO Molecular Functions	21	endonuclease activity, active with either ribo- or deoxyribonucleic acids and producing 5'-phosphomonoesters		-2.17063	4.13741	3.50824	21162	38	673	5	0.742942	0.331017	11792|66161|67993|192119|227522	Apex1|Pop4|Nudt12|Dicer1|Rpp38	-0.803728	0	101	0	0	-2.32603	7.25637		0.803728	0.131579
0	1	0	-2.53176	GO:0032279	M01	1	0	GO Cellular Components	20	asymmetric synapse		-2.53176	1.85421	3.15366	21162	407	673	24	3.56612	0.714834	11426|11837|12168|13176|13518|13669|13869|17755|18673|19281|20742|22084|65114|67115|67579|67671|68052|75617|77097|100986|109676|192119|665113|100043813	Macf1|Rplp0|Bmpr2|Dcc|Dst|Eif3a|Erbb4|Map1b|Phb1|Ptprt|Sptbn1|Tsc2|Vps35|Rpl14|Cpeb4|Rpl38|Rps13|Rps25|Tanc2|Akap9|Ank2|Dicer1|Tnik|Rps27rt	-1.07888	0	69	0	0	-2.86174	1.96527		1.07888	0.0589681
0	1	0	-2.16045	GO:0043209	M01	1	0	GO Cellular Components	20	myelin sheath		-2.38953	2.11134	3.13201	21162	208	771	16	2.07523	0.513395	11677|11757|12858|12859|16832|18039|18103|18673|19211|20614|20740|21672|22223|67003|78294|227613	Akr1b1|Prdx3|Cox5a|Cox5b|Ldhb|Nefl|Nme2|Phb1|Pten|Snap25|Sptan1|Prdx2|Uchl1|Uqcrc2|Rps27a|Tubb4b	-0.712492	0	97	1	1	-2.38953	2.11134		0.712492	0.0769231
1	0	-2.11576	0	R-MMU-5683057	M10	1	0	Reactome Gene Sets	6	MAPK family signaling cascades		-2.11576	2.16831	2.91062	21162	291	436	13	2.98165	0.814539	13869|18015|19166|19170|19175|26442|26443|53380|56438|56692|59029|67089|215449	Erbb4|Nf1|Psma2|Psmb1|Psmb6|Psma5|Psma6|Psmd10|Rbx1|Lamtor3|Psmd14|Psmc6|Rap1b	-0.763723	0	4	0	0	-13.6548	18.2013		0.763723	0.0446735
0	1	0	-2.27199	GO:0030027	M01	1	0	GO Cellular Components	20	lamellipodium		-2.27199	2.25843	3.08156	21162	181	673	13	1.93165	0.530544	11789|12549|14107|16490|18103|18453|19877|23789|23897|23999|67771|101314|226751	Apc|Arhgap31|Fat1|Kcna2|Nme2|P4hb|Rock1|Coro1b|Hax1|Twf2|Arpc5|Brk1|Cdc42bpa	-0.878196	0	107	1	1	-2.27199	2.25843		0.878196	0.0718232
0	1	0	-2.39613	GO:0034470	M01	1	0	GO Biological Processes	19	ncRNA processing	19_GO:0008152 metabolic process	-2.39613	1.83558	3.03427	21162	394	673	23	3.41753	0.700322	15108|18150|23992|52530|59028|60507|66161|66229|66481|66489|67115|67674|67936|68045|68731|73736|75617|107071|192119|227522|320790|100038991|100043813	Hsd17b10|Npm3|Prkra|Nhp2|Rcl1|Qtrt1|Pop4|Rpl7l1|Rps21|Rpl35|Rpl14|Trmt112|Wdr55|Rtraf|Rbfa|Fcf1|Rps25|Wdr74|Dicer1|Rpp38|Chd7|Rpl35rt|Rps27rt	-0.977279	0	9	0	0	-8.71981	3.23542		0.977279	0.0583756
1	0	-2.04843	0	GO:1903844	M10	1	0	GO Biological Processes	19	regulation of cellular response to transforming growth factor beta stimulus	19_GO:0050896 response to stimulus	-2.04843	2.75386	3.03061	21162	141	436	8	1.83486	0.642743	12914|15258|16971|20340|23988|52463|67903|328572	Crebbp|Hipk2|Lrp1|Glg1|Pin1|Tet1|Gipc1|Ep300	-0.717172	0	71	0	0	-2.80241	6.47156		0.717172	0.0567376
0	1	0	-2.09656	GO:0000724	M01	1	0	GO Biological Processes	19	double-strand break repair via homologous recombination	19_GO:0008152 metabolic process	-2.09656	2.59632	3.02824	21162	109	673	9	1.3373	0.442775	15270|19714|20422|59029|67711|68501|71514|72931|109145	H2ax|Rev3l|Sem1|Psmd14|Nsmce1|Nsmce2|Sfpq|Swi5|Gins4	-0.749322	0	116	1	1	-2.09656	2.59632		0.749322	0.0825688
1	0	-2.07425	0	R-MMU-1280215	M10	1	0	Reactome Gene Sets	6	Cytokine Signaling in Immune system		-2.07425	1.96108	2.80017	21162	396	436	16	3.66972	0.90044	12367|12402|19166|19170|19175|20614|22218|26442|26443|53380|56438|59029|67089|67923|319152|360198	Casp3|Cbl|Psma2|Psmb1|Psmb6|Snap25|Sumo1|Psma5|Psma6|Psmd10|Rbx1|Psmd14|Psmc6|Eloc|H3c10|H3c1	-0.733329	0	4	0	0	-13.6548	18.2013		0.733329	0.040404
0	1	0	-2.13196	R-MMU-199991	M01	1	0	Reactome Gene Sets	6	Membrane Trafficking		-2.13196	1.64261	2.73111	21162	536	673	28	4.16048	0.769726	11844|12402|12793|12874|13424|14533|16565|17113|18002|20742|22151|26572|27096|53598|59005|59042|66111|67046|67771|68953|78294|93739|107338|109181|110379|227613|232910|232946	Arf5|Cbl|Cnih1|Cpd|Dync1h1|Bloc1s1|Kif21b|M6pr|Nedd8|Sptbn1|Tubb2a|Cops3|Trappc3|Dctn3|Trappc2l|Cope|Tmed3|Tbc1d7|Arpc5|Chmp2a|Rps27a|Gabarapl2|Gbf1|Trip11|Sec13|Tubb4b|Ap2s1|Bloc1s3	-0.773026	0	57	0	0	-3.18147	3.10987		0.773026	0.0522388
0	1	0	-2.45543	GO:0099572	M01	1	0	GO Cellular Components	20	postsynaptic specialization		-2.45543	1.803	3.07054	21162	436	673	25	3.71471	0.729012	11426|11837|12168|13176|13518|13669|13869|17755|18673|19281|20742|22084|65114|67115|67579|67671|68052|75617|77097|100986|109676|192119|235086|665113|100043813	Macf1|Rplp0|Bmpr2|Dcc|Dst|Eif3a|Erbb4|Map1b|Phb1|Ptprt|Sptbn1|Tsc2|Vps35|Rpl14|Cpeb4|Rpl38|Rps13|Rps25|Tanc2|Akap9|Ank2|Dicer1|Igsf9b|Tnik|Rps27rt	-1.02324	0	69	0	0	-2.86174	1.96527		1.02324	0.0573394
0	1	0	-2.07353	GO:0030426	M01	1	0	GO Cellular Components	20	growth cone		-2.07353	2.06676	2.8359	21162	213	673	14	2.08024	0.550154	11789|12402|13176|13508|16971|17755|18039|18189|22084|23999|67771|192119|235180|330814	Apc|Cbl|Dcc|Dscam|Lrp1|Map1b|Nefl|Nrxn1|Tsc2|Twf2|Arpc5|Dicer1|Fez1|Adgrl1	-0.732995	0	80	0	0	-2.70623	5.05591		0.732995	0.0657277
0	1	0	-2.0197	GO:0032273	M01	1	0	GO Biological Processes	19	positive regulation of protein polymerization	19_GO:0048518 positive regulation of biological process	-2.0197	2.70488	2.98627	21162	93	673	8	1.18871	0.417766	11789|13494|17755|18643|56327|78757|100986|260315	Apc|Drg1|Map1b|Pfn1|Arl2|Rictor|Akap9|Nav3	-0.69418	0	47	0	0	-3.42302	6.93381		0.69418	0.0860215
0	1	0	-2.40985	GO:0001701	M01	1	0	GO Biological Processes	19	in utero embryonic development	19_GO:0032502 developmental process	-2.40985	1.68753	2.9857	21162	559	673	30	4.45765	0.795506	12211|15161|15213|17991|18128|20262|22209|26572|52463|56406|56456|57279|66055|66229|66256|77097|94217|101314|104416|107071|109145|192119|207165|207304|213742|227723|320790|328365|381022|381925	Birc6|Hcfc1|Hey1|Ndufa2|Notch1|Stmn3|Ube2a|Cops3|Tet1|Ncoa6|Actl6a|Slc25a20|Sf3b6|Rpl7l1|Ssr2|Tanc2|Lrp1b|Brk1|Bap1|Wdr74|Gins4|Dicer1|Bptf|Hectd1|Xist|Prrc2b|Chd7|Zmiz1|Kmt2d|Plpp4	-0.984859	0	95	1	1	-2.40985	4.11328		0.984859	0.0536673
0	1	0	-2.05813	R-MMU-5653656	M01	1	0	Reactome Gene Sets	6	Vesicle-mediated transport		-2.05813	1.60543	2.65084	21162	568	673	29	4.30906	0.782743	11844|12402|12793|12874|13424|14533|16565|16971|17113|18002|20742|22151|26572|27096|53598|59005|59042|66111|67046|67771|68953|78294|93739|107338|109181|110379|227613|232910|232946	Arf5|Cbl|Cnih1|Cpd|Dync1h1|Bloc1s1|Kif21b|Lrp1|M6pr|Nedd8|Sptbn1|Tubb2a|Cops3|Trappc3|Dctn3|Trappc2l|Cope|Tmed3|Tbc1d7|Arpc5|Chmp2a|Rps27a|Gabarapl2|Gbf1|Trip11|Sec13|Tubb4b|Ap2s1|Bloc1s3	-0.724375	0	57	0	0	-3.18147	3.10987		0.724375	0.0510563
1	0	-2.21484	0	GO:0006397	M10	1	0	GO Biological Processes	19	mRNA processing	19_GO:0008152 metabolic process	-2.21484	1.93716	2.91781	21162	451	436	18	4.12844	0.952784	20630|20641|27886|50783|53317|66055|66094|66618|69241|74255|75956|107686|116748|230596|231889|668209|668213|102632439	Snrpc|Snrpd1|Ess2|Lsm4|Plrg1|Sf3b6|Lsm7|Snrnp27|Polr2d|Smu1|Srrm2|Snrpd2|Lsm10|Prpf38a|Bud31|Cdc5lrt8|Cdc5lrt9|Snrpert	-0.834988	0	11	0	0	-7.76396	20.8014		0.834988	0.0399113
0	1	0	-2.0707	GO:0031344	M01	1	0	GO Biological Processes	19	regulation of cell projection organization	19_GO:0050789 regulation of biological process	-2.3947	1.51911	2.90103	21162	795	771	44	5.70687	0.835434	11426|11789|12168|13176|13508|13544|15194|16001|16852|16971|16974|17751|17755|17999|18015|18039|18103|18189|18546|18643|18844|19211|20358|20614|21960|22084|23789|23999|55978|64009|65114|67046|67886|69871|77097|101314|103742|105689|213575|217715|235180|239420|328572|665113	Macf1|Apc|Bmpr2|Dcc|Dscam|Dvl3|Htt|Igf1r|Lgals1|Lrp1|Lrp6|Mt3|Map1b|Nedd4|Nf1|Nefl|Nme2|Nrxn1|Pcp4|Pfn1|Plxna1|Pten|Sema6a|Snap25|Tnr|Tsc2|Coro1b|Twf2|Ift20|Syne1|Vps35|Tbc1d7|Camsap2|Ppp1r35|Tanc2|Brk1|Mien1|Mycbp2|Dync2li1|Eif2b2|Fez1|Csmd3|Ep300|Tnik	-0.715347	0	45	0	0	-3.54241	4.65841		0.715347	0.0553459
0	1	0	-2.01764	GO:0051983	M01	1	0	GO Biological Processes	19	regulation of chromosome segregation	19_GO:0050789 regulation of biological process	-2.04784	2.28729	2.88483	21162	132	771	11	1.42672	0.427092	11789|12237|17222|30949|56456|68501|69957|77044|93760|108989|628119	Apc|Bub3|Anapc1|Lcmt1|Actl6a|Nsmce2|Cdc16|Arid2|Arid1a|Tpr|Anapc15-ps	-0.438356	0	70	0	0	-2.83989	4.85367		0.438356	0.0833333
0	1	0	-2.12741	GO:0090068	M01	1	0	GO Biological Processes	19	positive regulation of cell cycle process	19_GO:0048518 positive regulation of biological process	-2.12741	1.93679	2.83911	21162	276	673	17	2.526	0.604858	11792|12914|13424|16001|22589|53317|66214|67903|68501|69188|69871|69957|71514|81702|108989|116748|232341	Apex1|Crebbp|Dync1h1|Igf1r|Atrx|Plrg1|Rgcc|Gipc1|Nsmce2|Kmt2e|Ppp1r35|Cdc16|Sfpq|Ankrd17|Tpr|Lsm10|Wnk1	-0.769707	0	51	0	0	-3.29631	4.89133		0.769707	0.0615942
0	1	0	-2.23871	GO:0051493	M01	1	0	GO Biological Processes	19	regulation of cytoskeleton organization	19_GO:0050789 regulation of biological process	-2.23871	1.67384	2.8363	21162	526	673	28	4.16048	0.769726	11789|11853|13424|13494|16971|17755|18643|19877|20262|20740|20742|23789|23897|23999|56327|66214|67771|68953|69871|75547|78757|100986|101314|105689|108989|216965|260315|328572	Apc|Rhoc|Dync1h1|Drg1|Lrp1|Map1b|Pfn1|Rock1|Stmn3|Sptan1|Sptbn1|Coro1b|Hax1|Twf2|Arl2|Rgcc|Arpc5|Chmp2a|Ppp1r35|Akap13|Rictor|Akap9|Brk1|Mycbp2|Tpr|Taok1|Nav3|Ep300	-0.854543	0	47	0	0	-3.42302	6.93381		0.854543	0.0532319
1	0	-2.13899	0	GO:0099106	M10	1	0	GO Molecular Functions	21	ion channel regulator activity		-2.13899	2.8551	3.14784	21162	136	436	8	1.83486	0.642743	18189|18751|22218|53331|56205|59095|100986|232341	Nrxn1|Prkcb|Sumo1|Stx7|Ensa|Fxyd6|Akap9|Wnk1	-0.7776	0	113	1	1	-2.13899	2.8551		0.7776	0.0588235
0	1	0	-2.22449	GO:0034660	M01	1	0	GO Biological Processes	19	ncRNA metabolic process	19_GO:0008152 metabolic process	-2.22449	1.68786	2.82974	21162	503	673	27	4.01189	0.756442	15108|18150|23992|52530|59028|60507|66161|66229|66481|66489|66491|67115|67673|67674|67923|67936|68045|68731|69833|73736|75617|107071|192119|227522|320790|100038991|100043813	Hsd17b10|Npm3|Prkra|Nhp2|Rcl1|Qtrt1|Pop4|Rpl7l1|Rps21|Rpl35|Polr2l|Rpl14|Elob|Trmt112|Eloc|Wdr55|Rtraf|Rbfa|Polr2f|Fcf1|Rps25|Wdr74|Dicer1|Rpp38|Chd7|Rpl35rt|Rps27rt	-0.842488	0	9	0	0	-8.71981	3.23542		0.842488	0.0536779
1	1	-2.05039	-2.22261	GO:0051603	M11	2	0	GO Biological Processes	19	proteolysis involved in protein catabolic process	19_GO:0008152 metabolic process	-2.27763	1.55999	2.822	21162	651	771	37	4.79896	0.769781	11789|12402|13030|13039|15204|17156|17222|17847|17999|18002|19166|19170|19173|19175|22209|22223|22230|24017|26442|26443|26572|27643|56438|59029|63958|65113|66597|67089|67923|68953|69116|69957|77891|78294|104416|207304|631906	Apc|Cbl|Ctsb|Ctsl|Herc2|Man1a2|Anapc1|Usp34|Nedd4|Nedd8|Psma2|Psmb1|Psmb5|Psmb6|Ube2a|Uchl1|Ufd1|Rnf13|Psma5|Psma6|Cops3|Ubl4a|Rbx1|Psmd14|Ube4b|Ndfip1|Trim13|Psmc6|Eloc|Chmp2a|Ubr4|Cdc16|Ube2s|Rps27a|Bap1|Hectd1|Rnf7l	-0.621333	0	19	0	0	-5.76287	3.54763		0.621333	0.0568356
1	1	-2.14092	-2.07803	GO:0019941	M11	2	0	GO Biological Processes	19	modification-dependent protein catabolic process	19_GO:0008152 metabolic process	-2.24911	1.60029	2.81486	21162	566	771	33	4.28016	0.72896	11789|12402|15204|17156|17222|17847|17999|18002|19166|19173|22209|22223|22230|24017|26442|26443|26572|27643|56438|59029|63958|65113|66597|67089|67923|68953|69116|69957|77891|78294|104416|207304|631906	Apc|Cbl|Herc2|Man1a2|Anapc1|Usp34|Nedd4|Nedd8|Psma2|Psmb5|Ube2a|Uchl1|Ufd1|Rnf13|Psma5|Psma6|Cops3|Ubl4a|Rbx1|Psmd14|Ube4b|Ndfip1|Trim13|Psmc6|Eloc|Chmp2a|Ubr4|Cdc16|Ube2s|Rps27a|Bap1|Hectd1|Rnf7l	-0.601446	0	19	0	0	-5.76287	3.54763		0.601446	0.0583039
1	0	-2.09825	0	GO:0016567	M10	1	0	GO Biological Processes	19	protein ubiquitination	19_GO:0008152 metabolic process	-2.09825	1.84809	2.78067	21162	499	436	19	4.3578	0.977721	12211|12402|15204|21951|22209|24017|28077|56438|59026|67923|68501|69790|69957|70790|77891|105689|207304|234959|631906	Birc6|Cbl|Herc2|Tnks|Ube2a|Rnf13|Med10|Rbx1|Huwe1|Eloc|Nsmce2|Med30|Cdc16|Ubr5|Ube2s|Mycbp2|Hectd1|Med17|Rnf7l	-0.749879	0	19	0	0	-5.76287	3.54763		0.749879	0.0380762
0	1	0	-2.02306	GO:0007163	M01	1	0	GO Biological Processes	19	establishment or maintenance of cell polarity	19_GO:0009987 cellular process	-2.02306	2.03806	2.77915	21162	216	673	14	2.08024	0.550154	11426|11789|13518|14107|15194|15213|16001|17755|22084|55978|67771|72621|107338|235180	Macf1|Apc|Dst|Fat1|Htt|Hey1|Igf1r|Map1b|Tsc2|Ift20|Arpc5|Pdzd11|Gbf1|Fez1	-0.6964	0	114	0	0	-2.12294	5.03108		0.6964	0.0648148
0	1	0	-2.08801	GO:0098858	M01	1	0	GO Cellular Components	20	actin-based cell projection		-2.08801	2.01566	2.83144	21162	234	673	15	2.22883	0.569031	11677|11853|11973|11994|12408|13039|13424|14107|17105|17918|17999|21366|23999|55978|238130	Akr1b1|Rhoc|Atp6v1e1|Pcdh15|Cbr1|Ctsl|Dync1h1|Fat1|Lyz2|Myo5a|Nedd4|Slc6a6|Twf2|Ift20|Dock4	-0.741568	0	117	1	1	-2.08801	2.01566		0.741568	0.0641026
0	1	0	-2.08725	GO:0016616	M01	1	0	GO Molecular Functions	21	oxidoreductase activity, acting on the CH-OH group of donors, NAD or NADP as acceptor		-2.08725	2.32139	2.93356	21162	149	673	11	1.63447	0.488768	11677|12408|14104|15107|15108|16832|23918|52585|56043|68631|216820	Akr1b1|Cbr1|Fasn|Hadh|Hsd17b10|Ldhb|Impdh2|Dhrs1|Akr1e1|Cryl1|Dhrs7b	-0.741199	0	118	1	1	-2.08725	2.32139		0.741199	0.0738255
0	1	0	-2.13058	GO:0031252	M01	1	0	GO Cellular Components	20	cell leading edge		-2.13058	1.74269	2.76931	21162	415	673	23	3.41753	0.700322	11426|11789|12549|13518|14107|16490|17918|18103|18453|19877|20195|20742|23789|23897|23999|57436|57748|67771|101314|107338|108897|226751|234353	Macf1|Apc|Arhgap31|Dst|Fat1|Kcna2|Myo5a|Nme2|P4hb|Rock1|S100a11|Sptbn1|Coro1b|Hax1|Twf2|Gabarapl1|Jmy|Arpc5|Brk1|Gbf1|Aif1l|Cdc42bpa|Psd3	-0.772471	0	107	0	0	-2.27199	2.25843		0.772471	0.0554217
0	1	0	-2.20324	GO:0010564	M01	1	0	GO Biological Processes	19	regulation of cell cycle process	19_GO:0050789 regulation of biological process	-2.20324	1.54302	2.75181	21162	754	673	37	5.49777	0.878632	11789|11792|12211|12581|12914|13424|13494|16001|16553|17222|19211|21951|22589|30949|53317|56456|66214|67903|67941|68251|68501|68953|69188|69871|69957|71514|77044|81702|93760|100683|108989|116748|216965|232341|628119|668209|668213	Apc|Apex1|Birc6|Cdkn2d|Crebbp|Dync1h1|Drg1|Igf1r|Kif13a|Anapc1|Pten|Tnks|Atrx|Lcmt1|Plrg1|Actl6a|Rgcc|Gipc1|Rps27l|Babam1|Nsmce2|Chmp2a|Kmt2e|Ppp1r35|Cdc16|Sfpq|Arid2|Ankrd17|Arid1a|Trrap|Tpr|Lsm10|Taok1|Wnk1|Anapc15-ps|Cdc5lrt8|Cdc5lrt9	-0.825951	0	51	0	0	-3.29631	4.89133		0.825951	0.0490716
1	0	-2.0038	0	GO:0051301	M10	1	0	GO Biological Processes	19	cell division	19_GO:0009987 cellular process	-2.14577	1.61456	2.73176	21162	510	771	30	3.89105	0.696447	11789|11853|12211|12237|12442|13424|16553|16974|17222|18128|19045|19877|20658|20742|21951|53598|56205|67037|68251|68501|68953|69912|69957|70645|73738|77891|78619|108989|192119|225745	Apc|Rhoc|Birc6|Bub3|Ccnb2|Dync1h1|Kif13a|Lrp6|Anapc1|Notch1|Ppp1ca|Rock1|Son|Sptbn1|Tnks|Dctn3|Ensa|Pmf1|Babam1|Nsmce2|Chmp2a|Nup43|Cdc16|Oip5|Haus7|Ube2s|Zfp449|Tpr|Dicer1|Haus1	-0.51542	0	46	0	0	-3.53931	2.06372		0.51542	0.0588235
0	1	0	-2.18134	GO:0031175	M01	1	0	GO Biological Processes	19	neuron projection development	19_GO:0032502 developmental process	-2.18134	1.52798	2.72669	21162	782	673	38	5.64636	0.889726	11789|11994|13176|13508|13518|14533|15213|16001|16589|16971|17755|17999|18039|18128|18189|18844|19211|19877|20262|20358|22223|52463|55978|63958|67042|68703|72313|93691|105689|109181|114873|192119|223435|226519|232946|235439|320365|665113	Apc|Pcdh15|Dcc|Dscam|Dst|Bloc1s1|Hey1|Igf1r|Uhmk1|Lrp1|Map1b|Nedd4|Nefl|Notch1|Nrxn1|Plxna1|Pten|Rock1|Stmn3|Sema6a|Uchl1|Tet1|Ift20|Ube4b|Ift27|Rere|Fryl|Klf7|Mycbp2|Trip11|Dscaml1|Dicer1|Trio|Lamc1|Bloc1s3|Herc1|Fry|Tnik	-0.812078	0	112	1	1	-2.18134	1.52798		0.812078	0.0485934
1	0	-2.05937	0	GO:0043632	M10	1	0	GO Biological Processes	19	modification-dependent macromolecule catabolic process	19_GO:0008152 metabolic process	-2.1392	1.57251	2.70885	21162	576	771	33	4.28016	0.72896	11789|12402|15204|17156|17222|17847|17999|18002|19166|19173|22209|22223|22230|24017|26442|26443|26572|27643|56438|59029|63958|65113|66597|67089|67923|68953|69116|69957|77891|78294|104416|207304|631906	Apc|Cbl|Herc2|Man1a2|Anapc1|Usp34|Nedd4|Nedd8|Psma2|Psmb5|Ube2a|Uchl1|Ufd1|Rnf13|Psma5|Psma6|Cops3|Ubl4a|Rbx1|Psmd14|Ube4b|Ndfip1|Trim13|Psmc6|Eloc|Chmp2a|Ubr4|Cdc16|Ube2s|Rps27a|Bap1|Hectd1|Rnf7l	-0.510469	0	19	0	0	-5.76287	3.54763		0.510469	0.0572917
1	0	-2.06606	0	GO:0005874	M10	1	0	GO Cellular Components	20	microtubule		-2.06606	1.87079	2.75991	21162	467	436	18	4.12844	0.952784	11789|13424|13518|13669|16565|17751|17755|21371|28146|53598|57436|66257|67886|73738|213575|215690|225745|260315	Apc|Dync1h1|Dst|Eif3a|Kif21b|Mt3|Map1b|Tbca|Serp1|Dctn3|Gabarapl1|Nicn1|Camsap2|Haus7|Dync2li1|Nav1|Haus1|Nav3	-0.728264	0	78	0	0	-2.74906	3.83184		0.728264	0.0385439
0	1	0	-2.01594	GO:1901987	M01	1	0	GO Biological Processes	19	regulation of cell cycle phase transition	19_GO:0050789 regulation of biological process	-2.01594	1.68076	2.64249	21162	449	673	24	3.56612	0.714834	11789|11792|12581|12914|19211|30949|53317|56456|66214|67941|68251|68501|69188|69957|77044|81702|93760|100683|108989|116748|216965|628119|668209|668213	Apc|Apex1|Cdkn2d|Crebbp|Pten|Lcmt1|Plrg1|Actl6a|Rgcc|Rps27l|Babam1|Nsmce2|Kmt2e|Cdc16|Arid2|Ankrd17|Arid1a|Trrap|Tpr|Lsm10|Taok1|Anapc15-ps|Cdc5lrt8|Cdc5lrt9	-0.691553	0	51	0	0	-3.29631	4.89133		0.691553	0.0534521
